# Supplementary material for: Relative Quantitative Proteomic Analysis of Brucella abortus Reveals Metabolic Adaptation to Multiple Environmental Stresses
Source: Front Microbiol. 2017 Nov 29;8:2347. doi: 10.3389/fmicb.2017.02347 (PMC5712581; doi:10.3389/fmicb.2017.02347)
Supplement: Supplementary file 2 [file Table1.XLSX]

## Sheet: 2289 proteins identified
Accession	NCBI-accession	Gene locus	Description	1_1_1	1_2_1	2_1_1	2_2_1	3_1_1	3_2_1	4_1_1	4_2_1	5_1_1	5_2_1	6_1_1	6_2_1	7_1_1	7_2_1	8_1_1	8_2_1	9_1_1	9_2_1	1_1_2	1_2_2	2_1_2	2_2_2	3_1_2	3_2_2	4_1_2	4_2_2	5_1_2	5_2_2	6_1_2	6_2_2	7_1_2	7_2_2	8_1_2	8_2_2	9_1_2	9_2_2	Group_1.average	Group_1.call.percent	Group_2.average	Group_2.call.percent	Group_3.average	Group_3.call.percent	Group_4.average	Group_4.call.percent	Group_5.average	Group_5.call.percent
UPI0000000928	ALF29919	NL70_07100	membrane protein	4.64592e+08	2.9887e+08	455139918	4.50205e+08	6.26684e+08	6.2677e+08	501875516	5.01707e+08	5.11243e+08	566496163	4.75547e+08	5.82329e+08	5.88941e+08	5.16298e+08	5.64785e+08	5.80094e+08	4.24248e+08	5.14158e+08	446875641	4.27379e+08	3.62215e+08	4.51793e+08	6.0698e+08	599112031	5.08213e+08	5.08654e+08	3.8349e+08	560463711	4.62784e+08	561659305	6.01913e+08	5.07463e+08	4.75739e+08	5.23596e+08	5.09818e+08	4.85776e+08	4.09429e+08	1	4.29838e+08	1	614886535	1	5.05112e+08	1	5.05423e+08	1
UPI00000067DF	ALF30103	NL70_08185	elongation factor P	9.98082e+08	1009929301	1058130135	1002740364	1.4615e+08	1.3873e+08	7.47716e+08	7.69374e+08	3.45454e+08	329789075	6.95882e+08	7.26317e+08	8.9382e+08	8.21266e+08	5.09917e+08	4.19721e+08	8.62304e+08	6.18513e+08	9.66475e+08	8.49154e+08	1074625706	1008493855	148365790	153527444	7.501e+08	7.28944e+08	2.69764e+08	3.01965e+08	7.1905e+08	7.26745e+08	8.67165e+08	8.72058e+08	5.25978e+08	5.23206e+08	8.7894e+08	8.563e+08	9.5591e+08	1	1035997515	1	1.46693e+08	1	7.49034e+08	1	311742945	1
UPI000000DDAE	ALF30246	NL70_09100	recombinase XerC	NA	NA	NA	NA	NA	NA	NA	NA	NA	NA	NA	NA	NA	NA	NA	NA	NA	NA	NA	NA	NA	NA	NA	NA	NA	NA	NA	NA	NA	NA	NA	NA	2.07505e+06	NA	NA	NA	NA	0	NA	0	NA	0	NA	0	NA	0
UPI0000057AF0	ALF30369	NL70_09780	transcription termination factor Rho	1129315703	1012144084	1012628671	9.93064e+08	1112091000	1142626733	1103684083	1057583638	1282759948	1180782738	1128876271	1027959255	1143373509	9.72174e+08	1087179880	1125093536	1049107335	1080167862	1028090849	1023168902	1035180772	1038628182	1115654096	1192961649	1113527914	1085231272	1240311142	1165957070	1118786179	1030138039	1141583458	1131494044	1090764300	1173297958	1076385512	1071154059	1048179885	1	1019875295	1	1140833369	1	1090006727	1	1217452724	1
UPI0000057AF5	ALF30366	NL70_09760	16S rRNA methyltransferase	7.21658e+07	5.08004e+07	7.61734e+07	8.33532e+07	8.78345e+07	7.85685e+07	7.23523e+07	6.61371e+07	7.83987e+07	7.40471e+07	7.08805e+07	7.88199e+07	8.26992e+07	8.45471e+07	9.8709e+07	9.17602e+07	6.85547e+07	8.75848e+07	7.1535e+07	5.92671e+07	7.16744e+07	8.2978e+07	8.72412e+07	8.79235e+07	6.4853e+07	5.92298e+07	8.39382e+07	5.95744e+07	7.15895e+07	8.40172e+07	8.58403e+07	9.15618e+07	9.3909e+07	7.64362e+07	7.29239e+07	8.77281e+07	6.34421e+07	1	7.85447e+07	1	8.53919e+07	1	6.56431e+07	1	7.39896e+07	1
UPI0000057AFE	ALF30359	NL70_09725	alkane 1-monooxygenase	1.46638e+08	133938557	1.35e+08	1.30003e+08	415182460	4.07342e+08	1.62602e+08	1.53531e+08	3.01604e+08	3.84962e+08	1.43009e+08	1.47608e+08	1.53345e+08	1.27281e+08	3.382e+08	2.59024e+08	2.16206e+08	2.1278e+08	1.46396e+08	1.38276e+08	1.34992e+08	1.29971e+08	3.77831e+08	4.15861e+08	1.51433e+08	1.54889e+08	330889265	3.60291e+08	1.18089e+08	1.9689e+08	1.5204e+08	1.20218e+08	2.58718e+08	3.00305e+08	213095228	2.20189e+08	1.41312e+08	1	1.32491e+08	1	4.04054e+08	1	1.55614e+08	1	3.44437e+08	1
UPI0000057B19	ALF30336	NL70_09600	membrane protein	1.41935e+07	NA	4.42206e+07	1.10288e+07	6.57182e+06	3.18418e+07	NA	1.58891e+07	1.25594e+07	1.61562e+07	7.40942e+06	6.81145e+06	6.97393e+06	7.34047e+06	7.14667e+06	NA	NA	5.53215e+06	7.12186e+06	NA	NA	1.4177e+07	NA	2.23956e+07	1.65222e+07	1.6243e+07	1.12195e+07	1.02803e+07	1.92918e+07	8.11464e+06	6.45074e+06	8.96956e+06	4.64035e+06	4.34587e+06	1.32774e+07	5.67387e+06	1.06577e+07	0.5	2.31422e+07	0.75	2.02697e+07	0.75	1.62181e+07	0.75	1.25538e+07	1
UPI0000057B1C	ALF30334	NL70_09590	molecular chaperone DnaJ	2.84516e+08	288106388	2.53822e+08	2.9827e+08	1.12327e+08	123049428	2.89102e+08	3.33674e+08	2.68483e+08	2.93584e+08	3.48188e+08	3.45405e+08	2.89518e+08	270189465	3.40966e+08	3.05318e+08	3.14276e+08	3.19352e+08	2.75064e+08	3.26813e+08	2.46682e+08	3.0698e+08	1.46198e+08	1.58775e+08	3.47971e+08	3.27704e+08	2.95328e+08	2.93366e+08	3.50268e+08	3.40165e+08	2.66047e+08	2.86606e+08	3.54721e+08	3.56196e+08	3.18089e+08	3.07694e+08	2.93625e+08	1	276438524	1	135087594	1	3.24613e+08	1	2.8769e+08	1
UPI0000057B23	ALF30329	NL70_09560	MerR family transcriptional regulator	2.11391e+07	NA	1.99226e+07	2.2583e+07	1.59373e+07	1.29444e+07	NA	1.73923e+07	7.03603e+07	6.48213e+07	2.7302e+07	2.59048e+07	2.2857e+07	3.75793e+07	4.42071e+07	3.99358e+07	2.74374e+07	2.85722e+07	2.41987e+07	3.83534e+07	2.26665e+07	2.31804e+07	1.60287e+07	1.38769e+07	NA	1.55355e+07	6.56083e+07	7.84483e+07	3.44318e+07	2.56942e+07	2.66656e+07	2.38058e+07	4.36123e+07	3.53707e+07	2.8788e+07	2.92469e+07	2.78971e+07	0.75	2.20881e+07	1	1.46968e+07	1	1.64639e+07	0.5	6.98095e+07	1
UPI0000057B25	ALF30328	NL70_09550	50S ribosomal protein L28	5773650034	4107764187	5079110911	5438598062	5103768965	5149383658	4010104432	5122903182	4627958741	4699557941	5437116671	5615638510	5371488083	5485069451	5694326692	5012576669	5303430637	5659825229	5567900389	4548615359	4955249887	5387373474	4949472164	5035653902	4054094509	5338914581	4795786799	4351224940	5390133790	5074336708	5436607904	5716013867	5468582835	5318680272	5507061224	5648558037	4999482492	1	5215083084	1	5059569672	1	4631504176	1	4618632105	1
UPI0000057B2E	ALF30320	NL70_09510	ErfK/YbiS/YcfS/YnhG family protein	NA	NA	NA	NA	NA	NA	8.87054e+06	NA	8.38372e+06	NA	NA	NA	NA	NA	NA	NA	NA	1.11243e+07	1.04105e+07	NA	NA	1.17436e+07	NA	NA	NA	NA	8.2715e+06	NA	8.77306e+06	9.46293e+06	NA	7.17744e+06	7.43557e+06	3.5203e+06	NA	NA	1.04105e+07	0.25	1.17436e+07	0.25	NA	0	8.87054e+06	0.25	8.32761e+06	0.5
UPI0000057B2F	ALF30319	NL70_09505	transcriptional regulator	8.42022e+08	8.45799e+08	8.67668e+08	8.9821e+08	9.6787e+08	1028044433	9.95452e+08	1085379063	1168710810	1174561526	9.96019e+08	9.93918e+08	9.78272e+08	1034737271	1022127218	1031243596	9.19167e+08	1056739666	8.73237e+08	8.40031e+08	8.85895e+08	8.87002e+08	9.59481e+08	1013328768	978650699	1028415104	1162649079	1146108912	9.81347e+08	9.72773e+08	1015489473	1098311704	1030824784	1031094169	9.00529e+08	9.82084e+08	8.50272e+08	1	8.84694e+08	1	9.92181e+08	1	1021974174	1	1163007582	1
UPI0000057B30	ALF30318	NL70_09500	cyclic nucleotide-binding protein	1.86131e+08	1.59692e+08	1.82019e+08	171368642	1.78021e+08	188512135	1.92108e+08	1.96122e+08	1.88497e+08	1.83526e+08	1.79691e+08	181567895	1.77255e+08	1.7599e+08	1.63543e+08	176900747	1.68997e+08	1.7262e+08	1.65878e+08	1.35528e+08	1.70982e+08	1.67543e+08	1.65934e+08	1.91323e+08	1.73777e+08	1.92187e+08	1.85181e+08	1.79211e+08	1.80943e+08	1.75384e+08	1.70102e+08	1.67865e+08	1.59637e+08	1.66476e+08	1.65707e+08	1.60829e+08	1.61807e+08	1	1.72978e+08	1	1.80947e+08	1	1.88549e+08	1	1.84104e+08	1
UPI0000057B34	ALF30314	NL70_09480	hypothetical protein	1.37401e+08	6.5682e+07	9.73114e+07	7.42185e+07	1.47478e+08	1.28437e+08	1.50246e+08	1.43213e+08	1.18679e+08	1.29265e+08	1.33761e+08	1.27873e+08	1.45166e+08	1.216e+08	1.13778e+08	1.08268e+08	1.27745e+08	1.40364e+08	1.13491e+08	1.3941e+08	3.84375e+07	7.51731e+07	7.02542e+07	9.21347e+07	1.56793e+08	1.52613e+08	1.40173e+08	1.20238e+08	1.46516e+08	9.79054e+07	146664328	1.28958e+08	1.22369e+08	1.05053e+08	131957803	1.28184e+08	1.13996e+08	1	7.12851e+07	1	1.09576e+08	1	1.50716e+08	1	1.27089e+08	1
UPI0000057B35	ALF30313	NL70_09475	cell division protein FtsE	9.61573e+07	2.67314e+07	4.23511e+07	2.67957e+07	4.84041e+07	6.79995e+07	2.13289e+07	2.04949e+07	3.36367e+07	5.43516e+07	4.72313e+07	9.56503e+07	6.53103e+07	6.49042e+07	4.80744e+07	3.80332e+07	7.1436e+07	8.52658e+07	3.53907e+07	2.4719e+07	6.04337e+07	3.26532e+07	5.69594e+07	4.96782e+07	2.16955e+07	2.08237e+07	1.18869e+08	5.26143e+07	3.46018e+07	3.45489e+07	8.84549e+07	4.09549e+07	7.22901e+07	5.86619e+07	7.59969e+07	4.97615e+07	4.57496e+07	1	4.05584e+07	1	5.57603e+07	1	2.10858e+07	1	6.48678e+07	1
UPI0000057B39	ALF30309	NL70_09455	inorganic pyrophosphatase	5112809865	4949988211	4905933149	5327324911	4795736890	4787778768	4822399593	4760027214	4598765038	4679634539	4608290589	4427295055	4834551290	5125030304	4967760742	5189953381	4749954596	5108044481	4857722462	5190586884	5244264735	5076695611	4667139620	4769730034	5155492824	4968489158	4585293167	4871520916	4758356676	4336877163	4935366297	4734953542	5439968472	5266659618	4888702500	4798762440	5027776855	1	5138554601	1	4755096328	1	4926602197	1	4683803415	1
UPI0000057B3B	ALF30306	NL70_09435	hypothetical protein	1.22348e+08	1.61971e+08	1.16612e+08	1.25762e+08	1.45147e+08	1.29938e+08	1.13899e+08	1.37542e+08	1.31033e+08	1.45768e+08	1.30512e+08	1.30561e+08	1.18621e+08	1.05583e+08	1.14097e+08	1.35254e+08	1.29e+08	138861477	1.23675e+08	1.10136e+08	1.17947e+08	9.32426e+07	1.38244e+08	1.36545e+08	1.0401e+08	1.3952e+08	1.34492e+08	1.34709e+08	1.34656e+08	1.2368e+08	1.1056e+08	9.71689e+07	1.08438e+08	1.24187e+08	1.3624e+08	1.03039e+08	1.29532e+08	1	1.13391e+08	1	1.37469e+08	1	1.23743e+08	1	1.365e+08	1
UPI0000057B3F	ALF30302	NL70_09415	hypoxanthine phosphoribosyltransferase	3.17512e+08	2.86225e+08	3.08422e+08	3.04072e+08	3.19799e+08	3.50538e+08	3.2248e+08	3.23095e+08	2.87466e+08	2.95809e+08	2.86616e+08	3.05227e+08	2.87264e+08	2.79611e+08	2.93444e+08	290776015	2.65131e+08	288040949	306988496	2.64372e+08	3.1371e+08	3.0608e+08	3.17312e+08	3.36077e+08	3.11733e+08	3.08966e+08	2.07679e+08	2.85867e+08	2.80932e+08	2.93475e+08	273216476	2.86871e+08	2.85608e+08	2.963e+08	2.43125e+08	2.94269e+08	2.93774e+08	1	3.08071e+08	1	3.30932e+08	1	316568189	1	269205258	1
UPI0000057B43	ALF30703	NL70_09395	argininosuccinate lyase	3.86384e+08	3.60303e+08	3.86104e+08	385666480	3.68755e+08	3.70893e+08	335507512	3.40684e+08	3.35537e+08	3.36931e+08	3.23255e+08	3.24469e+08	3.72031e+08	3.51986e+08	3.29557e+08	3.07145e+08	3.53232e+08	3.33567e+08	3.67832e+08	2.75422e+08	3.86524e+08	3.8841e+08	3.53271e+08	372620013	3.13744e+08	3.4159e+08	3.44028e+08	3.28613e+08	3.37508e+08	3.19957e+08	3.67758e+08	3.61682e+08	3.31079e+08	3.12248e+08	342782057	329173334	3.47485e+08	1	3.86676e+08	1	366384700	1	3.32881e+08	1	336277023	1
UPI0000057B45	ALF30297	NL70_09385	hypothetical protein	7.93152e+07	3.94558e+07	6.50354e+07	5.26468e+07	NA	1.44875e+07	NA	3.40487e+07	4.85833e+07	6.92327e+07	8.73224e+07	6.54143e+07	9.43413e+07	7.90116e+07	4.94999e+07	4.41779e+07	7.28523e+07	5.75486e+07	5.9577e+07	3.06885e+07	6.03396e+07	6.07701e+07	3.41216e+07	NA	4.51386e+07	3.30996e+07	6.97349e+07	4.46959e+07	5.558e+07	4.47449e+07	1.02162e+08	4.85282e+07	7.01588e+07	4.25634e+07	4.8795e+07	7.4065e+07	52259093	1	5.9698e+07	1	2.43046e+07	0.5	3.7429e+07	0.75	5.80617e+07	1
UPI0000057B46	ALF30296	NL70_09380	ribonuclease BN	2.18682e+07	NA	NA	NA	NA	2.11605e+07	1.7831e+07	1.31734e+07	NA	2.33225e+07	1.83658e+07	2.17675e+07	2.44609e+07	2.03593e+07	1.58196e+07	1.58074e+07	26751422	2.13282e+07	NA	NA	NA	2.18255e+07	NA	2.30211e+07	NA	NA	NA	2.38533e+07	1.92793e+07	2.02445e+07	2.66065e+07	2.07355e+07	1.51591e+07	NA	2.58597e+07	2.33357e+07	2.18682e+07	0.25	2.18255e+07	0.25	2.20908e+07	0.5	1.55022e+07	0.5	2.35879e+07	0.5
UPI0000057B4C	ALF30290	NL70_09350	7-cyano-7-deazaguanine synthase	4.18039e+08	4.55184e+08	3.3861e+08	3.68047e+08	3.32224e+08	4.22565e+08	4.8236e+08	4.13282e+08	4.70041e+08	4.51766e+08	4.82781e+08	380683329	4.17958e+08	4.31333e+08	5.11296e+08	451981529	4.78604e+08	3.79449e+08	3.56824e+08	4.31982e+08	3.43854e+08	3.54451e+08	3.28256e+08	4.00531e+08	4.96376e+08	4.24019e+08	4.78736e+08	436747791	4.87925e+08	4.34362e+08	4.20086e+08	4.20737e+08	4.58867e+08	5.14694e+08	4.71485e+08	4.87821e+08	415507341	1	3.51241e+08	1	3.70894e+08	1	4.54009e+08	1	4.59323e+08	1
UPI0000057B50	ALF30287	NL70_09335	3-hydroxybutyryl-CoA dehydrogenase	1196498493	1113736769	1200821423	1211776356	1313444782	1431276024	1220260419	1326068960	1313100708	1367403259	1235224811	1264209968	1327028672	1326784401	1305454964	1295469439	1399227665	1325529543	1156463249	1140009989	1205760634	1245227292	1301454560	1365440278	1281845306	1285221337	1327815436	1337401814	1223167427	1226333248	1353464678	1333224835	1257068703	1260448737	1400687921	1293549272	1151677125	1	1215896426	1	1352903911	1	1278349005	1	1336430304	1
UPI0000057B53	ALF30286	NL70_09325	universal stress protein	6.99389e+08	7.76612e+08	7.72077e+08	7.84802e+08	4.87567e+08	5.51468e+08	3.71277e+08	3.38291e+08	4.5886e+08	4.77258e+08	695845699	7.02176e+08	2.86152e+08	358185260	4.5464e+08	4.87602e+08	3.42034e+08	3.74529e+08	7.18359e+08	6.95519e+08	7.28774e+08	7.7853e+08	4.53096e+08	5.11447e+08	3.40413e+08	2.88895e+08	4.82343e+08	5.1988e+08	6.65288e+08	6.95031e+08	3.45314e+08	4.04267e+08	4.41404e+08	4.67862e+08	3.51227e+08	3.59114e+08	7.2247e+08	1	7.66046e+08	1	5.00894e+08	1	3.34719e+08	1	4.84585e+08	1
UPI0000057B57	ALF30283	NL70_09305	AsnC family transcriptional regulator	1.20393e+08	1.08276e+08	1.07913e+08	1.06251e+08	1.20325e+08	1.0929e+08	1.19329e+08	1.2733e+08	1.31984e+08	1.25709e+08	121054754	1.30103e+08	1.15412e+08	1.1097e+08	1.38057e+08	1.24062e+08	1.31403e+08	1.27116e+08	1.06917e+08	9.32203e+07	1.12981e+08	1.06886e+08	1.24208e+08	123763359	1.21628e+08	1.2202e+08	1.39906e+08	1.25472e+08	125680796	1.32115e+08	111231163	1.17994e+08	1.34523e+08	1.32888e+08	133630746	1.26905e+08	1.07201e+08	1	1.08508e+08	1	1.19396e+08	1	1.22577e+08	1	130767807	1
UPI0000057B68	ALF30267	NL70_09215	peptidylprolyl isomerase	2047834510	1861578357	2135423473	1966811151	2240554911	2291046063	2150538083	2010736587	2327863390	2258063971	2127204591	2224025004	2130318672	2271052015	2240979058	2556337846	2193389313	2149918477	1942586014	1805018321	2101110864	1991872940	2306628568	2259938561	2087689333	1931844780	2324173939	2351659877	2227294534	2099761643	2085966317	2226522940	2188823661	2411301202	2177860611	2121415366	1914254300	1	2048804607	1	2274542026	1	2045202196	1	2315440294	1
UPI0000057B74	ALF30699	NL70_09160	membrane protein	4.27561e+08	407759920	3.44139e+08	3.45747e+08	4.29123e+08	3.88197e+08	517533730	5.18702e+08	3.8837e+08	3.69142e+08	3.52444e+08	2.87558e+08	4.28789e+08	3.24247e+08	4.6716e+08	4.70218e+08	448382747	4.61687e+08	4.3992e+08	4.80807e+08	2.8799e+08	3.36978e+08	4.14903e+08	4.2557e+08	5.44313e+08	5.31582e+08	362227834	3.86283e+08	3.55583e+08	3.57099e+08	4.19927e+08	3.22324e+08	4.70359e+08	4.91841e+08	4.29294e+08	4.69347e+08	4.39012e+08	1	3.28714e+08	1	4.14448e+08	1	5.28033e+08	1	3.76506e+08	1
UPI0000057B77	ALF30255	sucC	succinyl-CoA synthetase subunit beta	12324976357	13035199071	11835352762	12033246996	13908073173	13114579450	13648288164	13506779684	14303594761	12819298677	12273096221	12654357424	13818895046	13059965666	13491970793	13542279062	13274043250	12806850224	12490656411	13390940490	11923680236	11720609318	13869384644	13336486015	13836779685	13167475038	14218160514	13865425385	13083586314	12981447824	13493922178	12952970529	13897834083	13232663132	13353836958	13690405494	12810443082	1	11878222328	1	13557130821	1	13539830643	1	13801619834	1
UPI0000057B7D	ALF30249	NL70_09115	hypothetical protein	4.12521e+08	2.41052e+08	3.9434e+08	448195283	3.13679e+08	5.2757e+08	6.51153e+08	4.09772e+08	555060146	5.87419e+08	5.39678e+08	5.13198e+08	4.68937e+08	5.42751e+08	4.41531e+08	5.03299e+08	4.83123e+08	4.7953e+08	4.28474e+08	1.67117e+08	397723000	4.38256e+08	3.20375e+08	5.17421e+08	6.55006e+08	5.42707e+08	5.87204e+08	5.62207e+08	5.34003e+08	5.0053e+08	4.61485e+08	5.26158e+08	456286473	4.85957e+08	5.01979e+08	4.67054e+08	312291109	1	4.19629e+08	1	4.19761e+08	1	5.64659e+08	1	5.72973e+08	1
UPI0000057B81	ALF30245	NL70_09095	16S rRNA processing protein RimM	8.07286e+07	1.40663e+08	1.29302e+08	1.35097e+08	1.15731e+08	1.57464e+08	1.50132e+08	1.31827e+08	1.24273e+08	1.26709e+08	1.02405e+08	1.21007e+08	1.18251e+08	1.38427e+08	1.03214e+08	1.19448e+08	1.02656e+08	1.28857e+08	1.19427e+08	1.38127e+08	1.32776e+08	1.29274e+08	143649579	1.51756e+08	1.13579e+08	1.33017e+08	92306063	123145635	9.21489e+07	1.16212e+08	1.41483e+08	1.1058e+08	122836664	1.51167e+08	1.34604e+08	1.35912e+08	1.19736e+08	1	1.31612e+08	1	1.4215e+08	1	1.32139e+08	1	1.16608e+08	1
UPI0000057B85	ALF30242	NL70_09075	antibiotic biosynthesis monooxygenase	6.55886e+06	NA	NA	4.01728e+06	9.08575e+06	NA	NA	1.02683e+07	NA	7.39947e+06	9.12564e+06	1.11023e+07	NA	7.17155e+06	9.73819e+06	5.30774e+06	7.90496e+06	1.35658e+07	NA	NA	3.41108e+06	NA	9.61973e+06	1.11073e+07	NA	9.74038e+06	NA	7.3766e+06	6.31527e+06	9.51432e+06	NA	NA	1.07359e+07	7.1371e+06	7.79873e+06	9.92114e+06	6.55886e+06	0.25	3.71418e+06	0.5	9.9376e+06	0.75	1.00043e+07	0.5	7.38803e+06	0.5
UPI0000057B89	ALF30238	NL70_09055	50S ribosomal protein L19	9629551839	8903775450	9091473328	8720650262	8518162956	8647299331	9054249707	9011974475	7355477438	7768605191	8253890462	8583146054	8731124855	8482871379	9520829822	9086709676	9296046810	9355995220	9145599146	8647343418	9136038224	8747220190	8646805892	8695100976	8930975891	8855873804	7903579242	7640996581	8227238507	8175941182	8949305655	8828113950	9327151132	8916640993	9184227450	8849376209	9081567463	1	8923845501	1	8626842289	1	8963268469	1	7667164613	1
UPI0000057B8B	ALF30236	NL70_09045	GCN5 family acetyltransferase	3110912330	2883024400	3220946338	3456223336	3645904146	3922648780	3384717509	3329383069	4462605488	4612244712	3962626873	4049849353	3525469372	3532042002	3372466160	3511681088	3559217503	3805792392	3067246716	2691002818	3086600820	3460078359	3644135583	3844882801	3311983767	3320788086	4648748847	4584407616	4078202737	3987728459	3647201929	3516252971	3408942309	3427380344	3532298286	3593126773	2938046566	1	3305962213	1	3764392828	1	3336718108	1	4577001666	1
UPI0000057B8C	ALF30235	sdhC	succinate dehydrogenase	3.64567e+08	3.47616e+08	3.04825e+08	2.36049e+08	3.85306e+08	3.85891e+08	3.83157e+08	329983163	2.24386e+08	3.02265e+08	2.86709e+08	2.89492e+08	1.89655e+08	156293019	1.35005e+08	1.41668e+08	2.88617e+08	2.80588e+08	3.5568e+08	2.97261e+08	2.83272e+08	2.77653e+08	3.97707e+08	3.65662e+08	3.38946e+08	3.26729e+08	224813584	3.09973e+08	273426396	3.04618e+08	2.02324e+08	1.44343e+08	1.5509e+08	1.31055e+08	294072788	2.80544e+08	3.41281e+08	1	2.7545e+08	1	3.83641e+08	1	3.44704e+08	1	2.65359e+08	1
UPI0000057B8F	ALF30233	sdhB	succinate dehydrogenase	1632462982	1591352101	1371061958	1463635434	1349823953	1396467025	1519389360	1557094937	1238296122	1379763068	1438292326	1256214982	7.2073e+08	6.13646e+08	1442845291	1370695159	1428023057	1505049422	1511885421	1550772020	1364529307	1405990203	1364442641	1385598878	1405998400	1611982647	1270660266	1217812924	1447263098	1323653416	6.76514e+08	6.64067e+08	1379223025	1321571924	1396447340	1507648021	1571618131	1	1401304226	1	1374083124	1	1523616336	1	1276633095	1
UPI0000057B99	ALF30226	NL70_08980	ubiquinol-cytochrome C reductase	2.01429e+08	1.85873e+08	2.02124e+08	2.0478e+08	1.4531e+08	1.6954e+08	1.78546e+08	2.20392e+08	1.8501e+08	1.21416e+08	1.84845e+08	2.04055e+08	1.69537e+08	1.73966e+08	1.77677e+08	1.73638e+08	1.47468e+08	156130594	202604869	172007807	2.16661e+08	2.08381e+08	1.7678e+08	1.60329e+08	2.10602e+08	1.99713e+08	1.47953e+08	1.65896e+08	1.14023e+08	2.20126e+08	1.56642e+08	1.7305e+08	176321687	1.6188e+08	1.27789e+08	1.41123e+08	1.90479e+08	1	2.07986e+08	1	1.6299e+08	1	202313257	1	1.55068e+08	1
UPI0000057B9A	ALF30225	NL70_08975	hypothetical protein	9.70125e+08	8.15078e+08	9.79075e+08	9.55775e+08	8.53458e+08	7.9794e+08	9.02854e+08	956780388	8.99177e+08	8.90058e+08	1038303200	9.71963e+08	9.30238e+08	1044603341	1117760871	1119861688	9.31248e+08	8.58893e+08	9.3094e+08	7.55191e+08	9.74044e+08	9.89008e+08	8.5398e+08	8.08022e+08	8.64088e+08	875863248	966976263	9.01745e+08	1037502440	9.0416e+08	9.5637e+08	1088842974	1113897317	9.96655e+08	8.72414e+08	8.25056e+08	8.67834e+08	1	9.74476e+08	1	8.2835e+08	1	8.99897e+08	1	9.14489e+08	1
UPI0000057B9B	ALF30224	NL70_08970	glycerol-3-phosphate dehydrogenase	8.47144e+07	1.08082e+08	9.77821e+07	9.66048e+07	9.92643e+07	1.03262e+08	9.15992e+07	7.45192e+07	9.23205e+07	9.20305e+07	5.03015e+07	8.54339e+07	9.68849e+07	9.77982e+07	1.12215e+08	1.09936e+08	9.44937e+07	9.31721e+07	8.23215e+07	115490909	7.29795e+07	9.38555e+07	1.00865e+08	9.78489e+07	8.28161e+07	9.82343e+07	7.32768e+07	9.10535e+07	6.10372e+07	7.15576e+07	9.24281e+07	9.237e+07	8.31139e+07	1.07824e+08	8.74768e+07	9.11045e+07	9.76523e+07	1	9.03055e+07	1	100310040	1	8.67922e+07	1	8.71703e+07	1
UPI0000057B9E	ALF30222	NL70_08955	uroporphyrinogen-III synthase	4.33706e+07	20731430	4.007e+07	3.77162e+07	2.20182e+08	2.35392e+08	5.66331e+07	4.9661e+07	5.36228e+07	4.52398e+07	4.09123e+07	4.19301e+07	3.76499e+07	2.21599e+07	4.85789e+07	3.46717e+07	5.53549e+07	4.07987e+07	4.12154e+07	3.61715e+07	4.48291e+07	3.80597e+07	4.84115e+07	4.94482e+07	5.70041e+07	3.46073e+07	54099030	4.22703e+07	3.99402e+07	4.3223e+07	3.58581e+07	4.19472e+07	4.90304e+07	4.37574e+07	4.54439e+07	5.63344e+07	3.53722e+07	1	4.01687e+07	1	1.38359e+08	1	4.94764e+07	1	4.8808e+07	1
UPI0000057BA6	ALF30214	NL70_08910	nitrilase	2.73527e+08	3.04617e+08	2.49682e+08	2.69333e+08	2.50755e+08	234481671	343619153	309911918	4.4372e+08	4.12362e+08	3.73597e+08	3.22106e+08	3.02324e+08	2.90524e+08	3.94973e+08	428344629	3.18725e+08	2.82593e+08	2.81991e+08	310361127	2.65353e+08	2.69175e+08	3.14336e+08	2.48239e+08	3.5116e+08	3.08671e+08	4.39072e+08	4.27828e+08	3.87997e+08	2.97804e+08	3.30192e+08	2.8922e+08	4.14355e+08	3.82329e+08	3.16842e+08	2.64601e+08	2.92624e+08	1	2.63386e+08	1	2.61953e+08	1	3.28341e+08	1	4.30746e+08	1
UPI0000057BAA	ALF30210	NL70_08890	aspartate kinase	1103682543	1100427203	1145018753	1145768147	1209441897	1201913743	1224779592	1132721727	9.8373e+08	9.92905e+08	1007599584	1031805238	1228929481	1133115945	932378269	9.69029e+08	1045865539	9.84033e+08	1146787138	1199507196	1139003126	1139624965	1184089469	1203366079	1188601847	1130456893	9.63276e+08	1051600447	1002671627	1087247018	1149640861	1117218650	9.80516e+08	1038629236	1042603847	9.93773e+08	1137601020	1	1142353748	1	1199702797	1	1169140015	1	9.97878e+08	1
UPI0000057BB3	ALF30204	NL70_08820	hypothetical protein	2.26939e+07	2.55141e+07	27743892	2.05661e+07	1.58931e+07	1.12048e+07	1.77387e+07	2.76447e+07	3.35031e+07	3.22947e+07	2.26668e+07	3.37982e+07	3.15351e+07	3.22294e+07	2.18041e+07	3.42899e+07	1.64679e+07	2.86984e+07	2.11492e+07	3.0109e+07	1.96541e+07	2.40891e+07	2.40572e+07	1.10803e+07	1.2185e+07	1.9612e+07	3.44458e+07	3.21403e+07	2.57836e+07	3.96082e+07	3.1535e+07	2.39558e+07	1.89096e+07	1.54157e+07	1.74412e+07	2.97467e+07	2.48666e+07	1	2.30133e+07	1	15558858	1	1.92951e+07	1	3.3096e+07	1
UPI0000057BC3	ALF30190	NL70_08720	peptidase S41	1921573253	1875568224	1900794254	1813204583	2016337085	2166567773	1985502274	1982177187	2101496326	2073077916	2090669040	1998778331	2171513352	2305193163	2369986965	2453985867	2002672725	2041868194	1889731995	1837629877	1862674827	1796984031	2011710549	2111883302	2049323420	1905618153	2054765568	2006156195	2047669129	1984910264	2204120512	2352752682	2364290502	2506259134	1997484489	2035232994	1881125837	1	1843414423	1	2076624677	1	1980655258	1	2058874001	1
UPI0000057BD1	ALF30178	NL70_08655	LemA family protein	5.67299e+08	4.0956e+08	5.56406e+08	5.65311e+08	8.37635e+08	8.20023e+08	4.6416e+08	5.10331e+08	6.97679e+08	8.02568e+08	6.21486e+08	6.69194e+08	6.68687e+08	5.7619e+08	5.74794e+08	731176097	7.24596e+08	6.39907e+08	5.2846e+08	4.00489e+08	5.4043e+08	5.5397e+08	7.36016e+08	7.33983e+08	4.56918e+08	5.12106e+08	7.39553e+08	8.07776e+08	6.14861e+08	6.5386e+08	6.8312e+08	7.19808e+08	6.0271e+08	5.5321e+08	6.03676e+08	6.38218e+08	4.76452e+08	1	5.54029e+08	1	7.81914e+08	1	4.85879e+08	1	7.61894e+08	1
UPI0000057BDA	ALF30172	NL70_08610	hypothetical protein	1.96153e+06	6.61989e+07	NA	NA	NA	NA	NA	NA	7.21869e+06	2.91391e+06	NA	NA	NA	NA	NA	NA	NA	NA	NA	NA	NA	NA	NA	NA	NA	NA	1.08373e+07	9.26868e+06	NA	NA	5.65433e+06	8.96247e+06	NA	9.4515e+06	NA	NA	3.40802e+07	0.5	NA	0	NA	0	NA	0	7.55965e+06	1
UPI0000057BE7	ALF30162	NL70_08550	ATP synthase F0F1 subunit gamma	1833222441	1858990772	1731086532	1895871241	913513477	1538189223	1517804438	2035307401	1607628149	1616399909	1706714186	1961069085	1725672134	1565877388	1416921404	1286265672	1644015366	1835540982	1890615437	1925833271	1848621116	2014858126	1260735344	1495733245	1520422276	1829336103	1611012249	1628752041	1590432815	1829053749	1646748714	1607771373	1446362012	1384625676	1704874306	1720841051	1877165480	1	1872609254	1	1302042822	1	1725717555	1	1615948087	1
UPI0000057BE9	ALF30160	NL70_08540	ATP synthase F0F1 subunit epsilon	5.48928e+08	3.37658e+08	4.52898e+08	3.56727e+08	2.53704e+08	3.14892e+08	3.9356e+08	4.64963e+08	3.87992e+08	3.9549e+08	3.66693e+08	3.12421e+08	2.7389e+08	3.93641e+08	3.03246e+08	3.70809e+08	1.79036e+08	3.35197e+08	3.64079e+08	2.15892e+08	3.73064e+08	3.92658e+08	2.09369e+08	4.15038e+08	2.8731e+08	4.46697e+08	3.91823e+08	3.54844e+08	3.14044e+08	2.72981e+08	2.79654e+08	288957920	3.43053e+08	4.42624e+08	1.69758e+08	2.76234e+08	3.66639e+08	1	3.93837e+08	1	2.98251e+08	1	3.98133e+08	1	3.82537e+08	1
UPI0000057BEB	ALF30158	NL70_08530	GntR family transcriptional regulator	2.04333e+08	9.42805e+07	8.57003e+07	1.12853e+08	100507708	8.42421e+07	4.67516e+07	72660278	8.43181e+07	6.56278e+07	1.86185e+08	1.87247e+08	1.76753e+08	9.16397e+07	2.08572e+08	2.21152e+08	9.36712e+07	9.26502e+07	167419252	6.91056e+07	1.82041e+08	5.71591e+07	121040099	1.09342e+08	6.74079e+07	7.40945e+07	1.14646e+08	6.8525e+07	1.00793e+08	1.07407e+08	1.83113e+08	4.09521e+07	2.05845e+08	2.07586e+08	7.76623e+07	1.15615e+08	1.33785e+08	1	1.09438e+08	1	1.03783e+08	1	6.52286e+07	1	8.32791e+07	1
UPI0000057BF0	ALF30154	NL70_08510	ABC transporter permease	4.19862e+07	5.46633e+07	4.34654e+07	5.26862e+07	2.4935e+08	2.51159e+08	NA	2.35394e+08	1.52821e+07	3.14525e+08	4.03471e+07	3.4923e+08	351785551	NA	3.36609e+08	NA	5.69179e+08	3.24661e+08	4.73194e+07	NA	3.804e+07	5.4267e+07	NA	4.85295e+07	6.84265e+08	1.90105e+07	3.11321e+07	6.27155e+08	5.67748e+07	3.17465e+08	NA	3.41837e+07	3.75545e+07	3.14606e+07	5.76769e+08	562879079	47989643	0.75	4.71146e+07	1	183012953	0.75	312889929	0.75	2.47024e+08	1
UPI0000057BF3	ALF30153	NL70_08495	membrane protein	3.98354e+07	7.13192e+07	5.7691e+07	4.51524e+07	3.14929e+07	NA	4.89762e+07	3.12489e+07	NA	NA	NA	NA	4.55336e+07	NA	NA	NA	NA	3.93792e+07	4.10775e+07	7.81011e+07	NA	6.22249e+07	NA	NA	3.50718e+07	3.09961e+07	NA	NA	NA	2.56421e+07	3.98294e+07	3.27572e+07	NA	1.17555e+07	NA	3.94777e+07	5.75833e+07	1	5.50228e+07	0.75	3.14929e+07	0.25	3.65733e+07	1	NA	0
UPI0000057BFB	ALF30147	NL70_08460	farnesyl-diphosphate synthase	9.65508e+07	1.82504e+08	1.3287e+08	1.28028e+08	9.27997e+07	2.5186e+08	1.31583e+08	2.5336e+08	2.70415e+08	1.33991e+08	2.47829e+08	1.2608e+08	1.29004e+08	2.43651e+08	1.33323e+08	2.41262e+08	1.40172e+08	2.74839e+08	115720077	3.03733e+08	2.46949e+08	1.20171e+08	2.52555e+08	2.88892e+08	145964083	1.10973e+08	2.66772e+08	256371504	2.5632e+08	1.30282e+08	2.75296e+08	2.53416e+08	1.2915e+08	243191531	2.47091e+08	1.28576e+08	1.74627e+08	1	1.57004e+08	1	2.21527e+08	1	1.6047e+08	1	2.31887e+08	1
UPI0000057BFD	ALF30146	NL70_08450	50S ribosomal protein L32	2555121060	2755531303	3451155513	2463690036	3103811940	3122398604	3173390277	2115457011	1816300026	2589987966	2548353586	2249410374	2330533648	2492615098	1764147613	2921365698	3053042016	2711253387	2566481674	3933820555	2699750936	3455068327	3251232005	2149146017	2420410090	2332384774	2439828404	2040062891	1972040005	2883891489	3074512485	2454038239	1865477888	2227141096	2694105237	2551926476	2952738648	1	3017416203	1	2906647142	1	2510410538	1	2221544822	1
UPI0000057BFE	ALF30674	NL70_08445	GlcG protein	853631454	8.77573e+08	8.85748e+08	9.80943e+08	1145904134	1115364068	1090962058	9.96199e+08	1113281563	1125618247	1094538483	1058659136	1029481636	1081239279	1434709564	1414128099	1096228556	1055827238	9.17493e+08	8.87741e+08	9.3088e+08	9.72425e+08	1133333411	1116057351	1078231844	1011062702	1238322829	1118521942	1073056852	1080536824	9.63454e+08	1022977509	1469518157	1437900035	1122264045	1038456153	8.8411e+08	1	9.42499e+08	1	1127664741	1	1044113926	1	1148936145	1
UPI0000057C01	ALF30144	NL70_08430	RNA-binding protein S4	1.86994e+07	2.08531e+07	2.47054e+07	1.68343e+07	2.43415e+07	1.86477e+07	2.20246e+07	1.2077e+07	NA	2.495e+07	NA	2.20916e+07	2.5899e+07	1.65277e+07	1.9722e+07	NA	2.456e+07	2.20061e+07	2.57658e+07	1.31561e+07	2.0487e+07	2.24933e+07	1.92586e+07	1.74335e+07	2.11764e+07	1.99899e+07	NA	1.84123e+07	8.75161e+06	1.6737e+07	2.44889e+07	2.59655e+07	2.00615e+07	NA	2.52585e+07	1.65953e+07	1.96186e+07	1	2.113e+07	1	1.99203e+07	1	1.8817e+07	1	2.16812e+07	0.5
UPI0000057C02	ALF30143	NL70_08425	ferredoxin	7.3201e+08	7.56095e+08	7.15535e+08	5.64957e+08	8.91713e+08	9.16653e+08	8.37219e+08	7.43097e+08	3.05926e+08	3.34838e+08	4.61095e+08	502931946	2.82534e+08	3.76346e+08	6.3866e+08	5.904e+08	8.05025e+08	7.06541e+08	7.70676e+08	5.9489e+08	7.19927e+08	5.64762e+08	8.59725e+08	7.33357e+08	7.83896e+08	9.04068e+08	2.65395e+08	5.80917e+08	4.00333e+08	3.90864e+08	5.76105e+08	3.56104e+08	7.38927e+08	7.94674e+08	6.83338e+08	6.95269e+08	7.13418e+08	1	6.41295e+08	1	8.50362e+08	1	8.1707e+08	1	3.71769e+08	1
UPI0000057C0A	ALF30138	thiN	thiamine pyrophosphokinase	NA	NA	3.12585e+07	2.31651e+07	2.4826e+07	3.39796e+07	3.17884e+07	2.78359e+07	2.20756e+07	17723065	NA	2.00043e+07	NA	2.68567e+07	1.98005e+07	2.60899e+07	1.22886e+07	3.15198e+06	2.31816e+07	NA	2.94813e+07	3.06888e+07	2.63808e+07	4.23973e+07	2.60859e+07	2.61244e+07	2.33398e+07	2.99218e+07	3.18432e+07	2.53456e+07	2.43871e+07	2.33431e+07	2.13596e+07	2.40236e+07	1.26582e+07	8.42025e+06	2.31816e+07	0.25	2.86484e+07	1	3.18959e+07	1	2.79586e+07	1	2.32651e+07	1
UPI0000057C0E	ALF30134	NL70_08365	N-formylglutamate amidohydrolase	6.12917e+08	5.1089e+08	5.55632e+08	5.82755e+08	6.29935e+08	6.67051e+08	6.43107e+08	6.37976e+08	6.86193e+08	6.86847e+08	6.40179e+08	6.21629e+08	6.66654e+08	7.09805e+08	5.70304e+08	5.76367e+08	6.19102e+08	6.45157e+08	577644109	5.27966e+08	565364865	6.01972e+08	608976692	6.33324e+08	6.39111e+08	6.53656e+08	6.94651e+08	688111395	6.53428e+08	6.20624e+08	7.13055e+08	7.15513e+08	5.79605e+08	5.74298e+08	6.12248e+08	619826707	5.57354e+08	1	5.76431e+08	1	6.34822e+08	1	6.43462e+08	1	6.8895e+08	1
UPI0000057C17	ALF30668	NL70_08325	hypothetical protein	NA	NA	NA	NA	NA	NA	NA	3.85114e+07	3.27331e+08	207280567	1.38153e+08	NA	4.18881e+07	NA	NA	NA	NA	NA	NA	NA	NA	NA	NA	NA	NA	NA	3.86042e+07	2.38253e+08	2.17369e+08	6.5998e+07	NA	7.04661e+07	NA	NA	NA	NA	NA	0	NA	0	NA	0	3.85114e+07	0.25	2.02867e+08	1
UPI0000057C19	ALF30125	NL70_08310	hypothetical protein	2.9235e+08	3.00868e+08	3.2148e+08	3.1441e+08	420515965	4.19134e+08	3.47536e+08	3.75543e+08	4.13021e+08	4.06209e+08	442856023	4.19798e+08	4.24465e+08	4.96641e+08	3.74939e+08	3.80049e+08	4.03201e+08	3.92982e+08	2.99257e+08	3.08281e+08	3.25913e+08	3.13518e+08	4.13391e+08	4.11801e+08	3.734e+08	3.7905e+08	4.0114e+08	4.89629e+08	437813744	4.17434e+08	3.47186e+08	3.90041e+08	3.80168e+08	4.9557e+08	474963592	3.9007e+08	3.00189e+08	1	3.1883e+08	1	4.16211e+08	1	3.68882e+08	1	4.27499e+08	1
UPI0000057C1B	ALF30123	NL70_08300	cytoplasmic protein	2030834498	2144195191	2212274345	2246062028	1864744384	1877387375	2127495705	2014391837	1696062882	1890286667	1986241292	1898774341	2122000786	2167614127	2169547686	2297557814	2161347344	2096483106	2069954793	2198511119	2085668857	2211824087	1882531109	1826060533	2156261228	2060920712	1865015524	1816027673	2158136629	1945557292	2202521531	2139849018	2192712668	2298883336	2202621230	2040581600	2110873900	1	2188957329	1	1862680850	1	2089767370	1	1816848187	1
UPI0000057C1C	ALF30122	NL70_08295	phenylacetic acid degradation protein	NA	NA	3.26517e+08	NA	NA	4.92873e+06	2.84277e+08	3.47837e+08	3.53279e+08	3.49823e+08	301396257	3.16008e+08	2.39111e+08	3.04787e+08	3.66494e+08	2.91316e+08	2.62812e+08	3.50506e+08	2.77145e+08	NA	2.87012e+08	2.96449e+08	3.31495e+08	NA	3.15189e+08	3.43408e+08	270671062	3.58699e+08	1.22304e+08	315164022	2.79655e+08	3.1695e+08	3.35352e+08	2.81244e+08	230630966	NA	2.77145e+08	0.25	3.03326e+08	0.75	1.68212e+08	0.5	3.22678e+08	1	3.33118e+08	1
UPI0000057C25	ALF30115	NL70_08250	cell division protein ZapA	2.46149e+08	3.05764e+08	3.1791e+08	337447950	193446886	3.4111e+08	3.64308e+08	3.39365e+08	4.04451e+08	446677202	4.33716e+08	4.2624e+08	3.76818e+08	3.95114e+08	3.03854e+08	3.01598e+08	3.54716e+08	3.01392e+08	3.11428e+08	2.8766e+08	318180072	2.72657e+08	3.06918e+08	317327198	4.37311e+08	4.02492e+08	4.41525e+08	4.46869e+08	4.44384e+08	4.04493e+08	3.78125e+08	4.0129e+08	3.20348e+08	3.36202e+08	3.5588e+08	3.65426e+08	2.8775e+08	1	3.11549e+08	1	2.897e+08	1	3.85869e+08	1	4.34881e+08	1
UPI0000057C28	ALF30113	NL70_08240	metallophosphoesterase	1.90954e+08	1.74741e+08	1.75206e+08	2.04003e+08	1.74431e+08	1.79579e+08	1.91972e+08	1.79654e+08	1.83315e+08	1.83087e+08	1.68788e+08	1.83983e+08	1.92465e+08	1.98991e+08	2.24771e+08	2.13189e+08	1.35438e+08	1.72139e+08	1.83674e+08	1.79409e+08	1.94409e+08	2.0137e+08	1.77516e+08	1.80536e+08	181561462	1.84727e+08	1.80568e+08	1.84238e+08	1.84739e+08	1.8025e+08	2.06079e+08	1.81817e+08	2.20459e+08	203038611	1.76374e+08	1.84108e+08	1.82194e+08	1	1.93747e+08	1	1.78016e+08	1	1.84479e+08	1	1.82802e+08	1
UPI0000057C2A	ALF30111	NL70_08230	2Fe-2S ferredoxin	2.05081e+07	2.13863e+07	1.22101e+07	NA	NA	NA	NA	1.29296e+07	NA	NA	NA	1.47917e+07	NA	NA	4.29531e+07	3.34497e+07	3.36855e+07	NA	3.91028e+07	2.58902e+07	2.1804e+07	NA	NA	NA	NA	NA	NA	NA	NA	2.47841e+07	NA	NA	3.24863e+07	2.77903e+07	3.10969e+07	NA	2.67218e+07	1	1.70071e+07	0.5	NA	0	1.29296e+07	0.25	NA	0
UPI0000057C2B	ALF30110	NL70_08225	biotin biosynthesis protein BioY	NA	NA	NA	NA	NA	NA	NA	NA	NA	NA	NA	NA	NA	NA	NA	NA	NA	NA	NA	NA	NA	NA	NA	NA	NA	NA	5.537e+06	NA	NA	NA	NA	NA	1.92673e+07	2.30863e+07	NA	NA	NA	0	NA	0	NA	0	NA	0	5.537e+06	0.25
UPI0000057C2E	ALF30108	rpmE	50S ribosomal protein L31	3613589481	4018806329	3722667155	3505456235	3428670344	3604725567	3131454741	3512012411	2412673300	2659272571	3217391131	3227527593	3059787802	3516162975	1986334825	2074709153	2655129133	2463274009	3561054888	3637799953	3655834299	3595207685	3464163860	3426203497	3060676664	3533409376	2404380674	2599184896	3484131587	3265234001	3015445859	3379244005	1924894062	2078774788	2664817169	2476673923	3707812663	1	3619791344	1	3480940817	1	3309388298	1	2518877860	1
UPI0000057C30	ALF30106	NL70_08200	hypothetical protein	100389126	7.35943e+07	9.53904e+07	8.74942e+07	9.37933e+07	1.13057e+08	1.10693e+08	1.41352e+08	8.92852e+07	1.13467e+08	9.23485e+07	9.69976e+07	9.89181e+07	2.06355e+08	9.2447e+07	9.47688e+07	1.06355e+08	107684338	8.93047e+07	7.59815e+07	9.2092e+07	8.90062e+07	1.08872e+08	1.00746e+08	1.36907e+08	1.06373e+08	1.01824e+08	1.08716e+08	2.30135e+08	9.75744e+07	1.03978e+08	9.1798e+07	8.58254e+07	8.32123e+07	1.20542e+08	1.08691e+08	8.48174e+07	1	9.09957e+07	1	1.04117e+08	1	1.23831e+08	1	1.03323e+08	1
UPI0000057C34	ALF30102	thiE	thiamine-phosphate pyrophosphorylase	2264803546	2200693494	2264697883	6.75889e+08	6.52852e+08	6.49231e+08	7.76478e+08	7.19357e+08	6.97417e+08	5.89348e+08	6.52626e+08	6.88737e+08	7.05045e+08	7.14096e+08	7.46038e+08	7.78678e+08	6.8054e+08	6.39148e+08	2139147763	4.24615e+08	2147868926	2138433523	1700691898	2093783162	7.44699e+08	693718325	6.88339e+08	6.72075e+08	663578674	6.46362e+08	6.87785e+08	6.23307e+08	7.55011e+08	8.04114e+08	6.64556e+08	6.6718e+08	1757314898	1	1806722321	1	1274139559	1	7.33563e+08	1	661794825	1
UPI0000057C37	ALF30100	NL70_08160	Holliday junction resolvase	NA	2.0928e+07	NA	1.43816e+07	NA	NA	NA	NA	NA	2.7589e+07	NA	2.97757e+07	3.593e+07	2.68321e+07	3.28008e+07	NA	3.98438e+07	4.05996e+07	NA	2.61645e+07	1.0135e+07	3.83861e+07	NA	NA	NA	4.02268e+07	NA	2.96693e+07	NA	2.4049e+07	1.05965e+07	1.11464e+07	3.09497e+07	NA	2.71905e+07	NA	2.35462e+07	0.5	2.09676e+07	0.75	NA	0	4.02268e+07	0.25	2.86292e+07	0.5
UPI0000057C38	ALF30099	NL70_08155	ATP-dependent DNA helicase RuvA	9.99613e+07	8.28349e+07	1.156e+08	1.22668e+08	1.0527e+08	1.04888e+08	1.10371e+08	9.06922e+07	1.42891e+08	1.31114e+08	1.03541e+08	109648303	1.18935e+08	1.14474e+08	9.29262e+07	8.10443e+07	1.08445e+08	1.02092e+08	1.09085e+08	7.80536e+07	1.16722e+08	123816274	7.33338e+07	9.42974e+07	9.46604e+07	9.33495e+07	1.10159e+08	134969379	1.13144e+08	1.06279e+08	1.21866e+08	1.10397e+08	8.17854e+07	8.17489e+07	1.04088e+08	8.88367e+07	9.24838e+07	1	1.19701e+08	1	9.44472e+07	1	9.72682e+07	1	1.29783e+08	1
UPI0000057C3B	ALF30096	NL70_08140	biopolymer transporter ExbB	6.983e+08	6.52925e+08	7.12705e+08	630890409	8.73362e+08	9.65703e+08	7.49862e+08	9.53206e+08	6.26493e+08	7.81568e+08	4.05157e+08	7.37128e+08	6.75532e+08	7.2494e+08	7.03832e+08	7.66369e+08	7.37295e+08	828568894	6.52525e+08	5.78066e+08	7.22749e+08	7.3929e+08	814237431	9.05763e+08	7.10064e+08	9.46206e+08	6.80152e+08	9.33198e+08	6.97122e+08	6.68374e+08	668407192	7.59495e+08	6.89145e+08	8.64114e+08	7.05328e+08	6.58299e+08	6.45454e+08	1	7.01409e+08	1	8.89766e+08	1	8.39834e+08	1	7.55353e+08	1
UPI0000057C3F	ALF30092	NL70_08120	membrane protein	1799708877	1820057343	1615923670	1662479837	1749368477	1783378298	1371530795	2055424478	1423252625	1531839197	1483936471	1561429539	1992957898	1670319795	1679835828	1545333102	1905766245	2153354414	1738704322	1841243241	1533133863	1642058947	1727158710	1768025372	1382111620	2011645695	1426202663	1503222584	1546662004	1520698867	2008778014	1713987760	1590949931	1529600508	1831159518	2116117765	1799928446	1	1613399079	1	1756982714	1	1705178147	1	1471129267	1
UPI0000057C52	ALF30075	NL70_08025	secretion protein HylD	1.84066e+07	2.25859e+07	2.13018e+07	2.31291e+07	NA	NA	NA	NA	NA	NA	NA	NA	17128966	1.35145e+07	1.16355e+07	1.20148e+07	NA	NA	2.00011e+07	2.40196e+07	1.97374e+07	2.17924e+07	NA	6.29721e+06	NA	NA	NA	NA	NA	NA	1.63989e+07	1.46614e+07	NA	NA	NA	9.22017e+06	2.12533e+07	1	2.14902e+07	1	6.29721e+06	0.25	NA	0	NA	0
UPI0000057C5B	ALF30066	NL70_07980	DNA gyrase subunit B	1331835161	3.09542e+08	6.49864e+08	1466406158	1727673616	2042426016	1740043689	1633268619	1802308320	1955635660	1549817406	1571095678	1618233465	1682752068	8.89626e+08	9.93323e+08	1707083305	1583033242	1326114478	7.73917e+08	1401297941	1507529228	1660831633	1916576724	1729237227	1630715304	1793565690	1852253478	1410315017	1567943441	1591161822	1641556401	9.31191e+08	1085239599	1703856927	1565996352	9.35352e+08	1	1256274233	1	1836876997	1	1683316210	1	1850940787	1
UPI0000057C5F	ALF30061	NL70_07955	two-component response regulator	2269838557	2263095822	2099324138	2287062407	2115853450	2218507180	2397180039	2356331840	2448379538	2564504525	2316671684	2388157375	2408381684	2376842836	2396001179	2328554754	2389156503	2375674053	2113365737	2209126183	1926920342	2280211952	2140952920	2283349329	2361343994	2391272007	2343717830	2626941365	2400683843	2375750326	2457227827	2516297037	2508243802	2269071090	2375628592	2335255220	2213856575	1	2148379710	1	2189665720	1	2376531970	1	2495885814	1
UPI0000057C63	ALF30057	NL70_07930	hypothetical protein	239329818	2.73948e+08	1.0527e+08	2.08159e+08	230751231	2.54434e+08	2.6811e+08	2.45322e+08	1.60381e+08	2.07223e+08	2.05889e+08	2.01663e+08	2.53525e+08	2.20377e+08	2.69391e+08	289279619	2.39338e+08	1.70489e+08	2.4376e+08	2.45152e+08	1.26962e+08	1.84316e+08	2.05335e+08	2.59311e+08	9.68774e+07	2.36287e+08	1.46915e+08	2.14351e+08	202249698	2.01723e+08	2.60624e+08	2.22033e+08	2.66775e+08	2.90435e+08	2.21518e+08	2.15163e+08	2.50547e+08	1	1.56177e+08	1	2.37458e+08	1	2.11649e+08	1	1.82217e+08	1
UPI0000057C65	ALF30056	NL70_07920	RNA polymerase sigma 70	4.93471e+07	4.86215e+07	5.44638e+07	3.43914e+07	1.49631e+07	NA	9.23856e+07	5.27303e+07	145385510	144867452	1.55649e+08	1.57789e+08	4.29733e+07	4.25022e+08	2.35703e+08	2.53331e+08	6.3082e+07	6.07971e+07	5.86281e+07	5.97593e+07	4.97354e+07	3.36053e+07	1.41515e+07	1.25192e+07	9.36582e+07	3.63687e+07	1.3376e+08	111358762	5.15394e+08	1.54156e+08	4.74161e+08	3.981e+08	2.70476e+08	2.50366e+08	6.49085e+07	6.5856e+07	5.4089e+07	1	4.3049e+07	1	1.3878e+07	0.75	6.87857e+07	1	1.33843e+08	1
UPI0000057C6C	ALF30050	NL70_07885	membrane protein	1.29407e+07	9.37517e+07	1.59248e+07	1.17451e+07	1.43109e+08	7.64213e+07	6.17581e+07	1.34457e+08	NA	2.24884e+07	NA	1.35529e+08	5.90623e+07	NA	NA	1.50266e+07	1.13351e+08	1.21956e+08	123856391	6.79737e+07	1.13687e+08	1.04152e+08	7.48862e+07	NA	1.01244e+08	1.26724e+08	NA	2.26182e+07	NA	6.95969e+07	5.79447e+07	NA	NA	NA	9.65615e+07	124811427	7.46306e+07	1	6.1377e+07	1	9.81389e+07	0.75	1.06046e+08	1	2.25533e+07	0.5
UPI0000057C6E	ALF30048	NL70_07875	IclR family transcriptional regulator	1.71586e+07	NA	1.47565e+07	2.6348e+07	1.49717e+07	1.56116e+07	1.6466e+07	2.27766e+07	2.33777e+07	2.39214e+07	2.02879e+07	1.87006e+07	1.55911e+07	1.7599e+07	2.28264e+07	2.18105e+07	2.13518e+07	1.54841e+07	2.77091e+07	1.49137e+07	7.56451e+06	2.25434e+07	NA	2.16778e+07	3.0462e+07	1.14781e+07	2.19385e+07	2.74801e+07	1.38859e+07	1.03708e+07	2.13314e+07	2.15445e+07	1.67558e+07	2.09939e+07	1.92743e+07	1.73999e+07	1.99271e+07	0.75	1.78031e+07	1	1.74203e+07	0.75	2.02957e+07	1	2.41794e+07	1
UPI0000057C73	ALF30045	NL70_07840	sugar ABC transporter permease	1.44684e+08	1.33465e+08	1.14237e+08	1.09419e+08	1.49468e+08	1.11512e+08	1.33309e+08	1.16926e+08	8.07665e+07	1.32477e+08	9.45804e+07	1.37821e+08	136482690	118585299	7.5536e+07	7.40627e+07	1.57051e+08	1.50163e+08	1.41582e+08	1.20428e+08	1.53312e+08	1.51409e+08	9.8067e+07	115778922	7.33101e+07	7.30426e+07	121464041	1.27658e+08	9.42247e+07	1.40782e+08	1.36982e+08	1.31069e+08	7.58064e+07	6.23014e+07	140693204	1.45372e+08	1.3504e+08	1	1.32094e+08	1	1.18706e+08	1	9.91469e+07	1	1.15591e+08	1
UPI0000057C87	ALF30028	NL70_07730	ABC transporter ATP-binding protein	1.93067e+08	2.51319e+08	2.11597e+08	1.97686e+08	6.2915e+07	5.90336e+07	6.97534e+07	1.11234e+08	5.87548e+07	6.1045e+07	4.17426e+07	1.17538e+08	8.08876e+07	3.58304e+07	4.88338e+07	9.15964e+07	5.30377e+07	5.86185e+07	1.9021e+08	1.50774e+08	7.22966e+07	1.89503e+08	5.95728e+07	5.6787e+07	4.40403e+07	1.06627e+08	5.08356e+07	9.42155e+07	3.7225e+07	9.93495e+07	7.36113e+07	2.52797e+07	1.04016e+08	72222571	5.52186e+07	5.7188e+07	1.96343e+08	1	1.67771e+08	1	5.95771e+07	1	8.29137e+07	1	6.62128e+07	1
UPI0000057C91	ALF30019	NL70_07670	flagellar export protein FliJ	1.12248e+08	7.76888e+07	8.90704e+07	1.02392e+08	NA	NA	4.65227e+07	4.81914e+07	1.67618e+07	NA	NA	6.8051e+07	1.60178e+08	1.03535e+08	3.26385e+07	3.77382e+07	7.50586e+07	7.74864e+07	9.16231e+07	7.44909e+07	8.9456e+07	9.09538e+07	NA	NA	4.15231e+07	5.64413e+07	NA	NA	3.31082e+07	6.01501e+07	1.08369e+08	1.23067e+08	2.93103e+07	5.931e+07	7.70141e+07	NA	8.90126e+07	1	9.2968e+07	1	NA	0	4.81696e+07	1	1.67618e+07	0.25
UPI0000057C92	ALF30018	ctrA	chemotaxis protein CheY	1143328792	9.28774e+08	1146527498	1141908166	4.93372e+08	4.59973e+08	8.71121e+08	9.50541e+08	7.84703e+08	7.77832e+08	9.61982e+08	1045291923	9.98959e+08	1006749174	9.33349e+08	938198718	628121390	7.78021e+08	1013509809	7.96035e+08	1210981368	1179944764	4.34468e+08	4.7153e+08	8.82984e+08	8.67922e+08	7.83469e+08	7.30299e+08	9.61769e+08	9.83126e+08	1001282600	1029504591	8.28853e+08	8.93034e+08	7.09898e+08	7.21218e+08	9.70412e+08	1	1169840449	1	4.64836e+08	1	8.93142e+08	1	7.69076e+08	1
UPI0000057C94	ALF30016	NL70_07655	hypothetical protein	8.79044e+08	7.98943e+08	8.53536e+08	9.53666e+08	1418087463	1460324362	6.57555e+08	7.41174e+08	9.74439e+08	1233363352	1179407195	1274650799	1416207855	1494080837	1173668225	9.12232e+08	1245791184	1318009001	8.61224e+08	7.85663e+08	8.428e+08	9.56607e+08	1010652577	1431993293	6.37314e+08	7.08832e+08	1266124271	1204600903	1162297833	1236125130	1455591240	1407512843	1168649735	1173406602	1166543250	1286523563	8.31218e+08	1	9.01652e+08	1	1330264424	1	6.86219e+08	1	1169631804	1
UPI0000057C96	ALF30013	NL70_07640	hypothetical protein	1.35738e+08	8.12708e+07	1.05001e+08	1.37937e+08	NA	NA	5.93126e+07	105411588	7.36945e+07	7.98245e+07	7.33777e+07	1.01051e+08	1.46622e+08	1.27e+08	154076553	1.50777e+08	9.06989e+07	8.94615e+07	1.45482e+08	1.38353e+08	6.13563e+07	1.47642e+08	NA	NA	6.54306e+07	9.34178e+07	8.31897e+07	7.28333e+07	6.73839e+07	1.13705e+08	1.55255e+08	1.23729e+08	156948575	1.59012e+08	1.40012e+08	8.5407e+07	1.25211e+08	1	1.12984e+08	1	NA	0	8.08931e+07	1	7.73855e+07	1
UPI0000057CA1	ALF30003	NL70_07580	peptide ABC transporter ATP-binding protein	3.59823e+06	NA	NA	NA	NA	NA	NA	NA	NA	NA	NA	NA	NA	NA	NA	NA	NA	NA	2.73262e+06	NA	NA	NA	NA	NA	NA	NA	NA	NA	NA	NA	NA	NA	NA	NA	NA	NA	3.16542e+06	0.5	NA	0	NA	0	NA	0	NA	0
UPI0000057CA2	ALF30002	NL70_07575	hemolysin	7.57233e+07	8.21488e+07	80645811	7.62243e+07	6.00134e+07	5.90961e+07	8.52178e+07	8.44784e+07	5.70187e+07	7.40996e+07	5.82506e+07	7.25291e+07	6.75107e+07	6.5598e+07	4.5318e+07	3.83878e+07	6.82305e+07	7.31583e+07	8.29163e+07	1.04655e+08	7.6652e+07	7.99959e+07	5.87493e+07	7.39392e+07	8.41343e+07	9.89508e+07	6.00691e+07	6.94591e+07	9.97225e+07	7.94066e+07	5.567e+07	5.86007e+07	6.44629e+07	6.39874e+07	9.85779e+07	8.2523e+07	8.63609e+07	1	7.83795e+07	1	6.29495e+07	1	8.81953e+07	1	6.51616e+07	1
UPI0000057CAD	ALF29992	NL70_07525	cadmium transporter	4.11681e+07	NA	4.30184e+07	3.83043e+07	4.33369e+07	5.49381e+07	4.26847e+07	3.99492e+07	4.32037e+07	5.67607e+07	5.52222e+07	4.86611e+07	4.94738e+07	5.26059e+07	4.13125e+07	4.30789e+07	4.5948e+07	4.68557e+07	3.9793e+07	4.07733e+07	4.68902e+07	3.85142e+07	3.85027e+07	6.022e+07	4.42033e+07	5.14142e+07	3.88381e+07	5.495e+07	5.62272e+07	3.94478e+07	5.42584e+07	4.699e+07	4.10558e+07	4.04358e+07	5.34781e+07	4.01079e+07	4.05781e+07	0.75	4.16818e+07	1	4.92494e+07	1	4.45629e+07	1	4.84382e+07	1
UPI0000057CB0	ALF30652	NL70_07510	DNA mismatch repair protein MutT	NA	NA	NA	1.58836e+07	NA	NA	NA	NA	1590765308	1.66729e+07	2502305427	2327309958	1.50114e+07	15479128	8.049e+06	8.88487e+06	1803721113	NA	NA	NA	NA	NA	NA	NA	NA	NA	1604256430	1.16146e+06	1.24718e+07	8.74211e+06	1.96444e+07	2213843912	NA	NA	NA	NA	NA	0	1.58836e+07	0.25	NA	0	NA	0	8.03214e+08	1
UPI0000057CB7	ALF29983	NL70_07475	ATPase AAA	3.58708e+08	3.57586e+08	3.63287e+08	3.43201e+08	3.58451e+08	3.81045e+08	3.60786e+08	3.51704e+08	4.12213e+08	362164437	3.61645e+08	350212653	3.55836e+08	3.51397e+08	3.77582e+08	3.57153e+08	3.3263e+08	3.24826e+08	3.45435e+08	3.6383e+08	3.67343e+08	365135058	3.40782e+08	3.62434e+08	3.55064e+08	3.38676e+08	4.23032e+08	3.54698e+08	3.66485e+08	3.68156e+08	3.38191e+08	3.50443e+08	3.72851e+08	345430708	3.29462e+08	3.27032e+08	3.5639e+08	1	3.59741e+08	1	3.60678e+08	1	3.51557e+08	1	3.88027e+08	1
UPI0000057CB8	ALF29982	NL70_07470	hypothetical protein	8.59862e+07	5.45838e+07	6.28123e+07	6.25975e+07	1.07646e+08	1.06854e+08	9.76742e+07	9.2119e+07	1.17733e+08	1.12009e+08	9.6437e+07	8.38635e+07	9.15822e+07	9.27943e+07	1.19137e+08	1.19417e+08	8.75068e+07	9.35344e+07	7.14461e+07	9.7292e+07	8.06432e+07	52327021	8.08108e+07	1.08416e+08	9.1557e+07	9.57274e+07	1.14029e+08	1.08323e+08	9.19877e+07	9.01865e+07	9.14996e+07	8.99591e+07	1.22072e+08	1.20679e+08	9.18953e+07	9.77391e+07	7.7327e+07	1	6.4595e+07	1	1.00932e+08	1	9.42694e+07	1	113023464	1
UPI0000057CD3	ALF29959	NL70_07335	diacylglyceryl transferase	4.85244e+07	9.20514e+07	1.39589e+08	1.65554e+08	8.04828e+07	169058540	6.85754e+07	1.65549e+08	1.38931e+08	1.75344e+08	1.364e+08	5.41255e+07	1.82147e+08	4.72795e+07	1.28911e+08	5.90895e+07	7.35507e+07	7.38536e+07	1.4755e+08	4.60355e+07	1.10168e+08	1.67004e+08	7.89977e+07	1.74255e+08	1.26353e+08	6.14024e+07	6.66817e+07	6.61758e+07	1.28268e+08	5.03244e+07	6.16372e+07	5.12337e+07	3.87156e+07	3.5191e+07	1.71988e+08	1.44604e+08	8.35402e+07	1	1.45579e+08	1	1.25698e+08	1	1.0547e+08	1	1.11783e+08	1
UPI0000057CD6	ALF29957	NL70_07320	tRNA-binding protein	NA	7.90697e+07	1.04054e+08	9.80598e+07	6.48801e+07	NA	NA	NA	NA	NA	6.18558e+07	7.39612e+07	7.7203e+07	8.34693e+07	6.21538e+07	6.70129e+07	NA	NA	NA	NA	9.5441e+07	9.53681e+07	6.13406e+07	7.12409e+07	8.69271e+07	7.0862e+07	74105127	NA	NA	7.71109e+07	6.95487e+07	8.253e+07	6.66205e+07	7.44364e+07	7.19755e+07	6.60062e+07	7.90697e+07	0.25	9.82309e+07	1	6.58205e+07	0.75	7.88945e+07	0.5	74105127	0.25
UPI0000057CD9	ALF30645	NL70_07300	MarR family transcriptional regulator	6.88356e+07	3.3253e+07	2.28771e+07	3.90061e+07	3.95096e+07	3.23456e+07	3.73198e+07	3.92378e+07	4.32877e+07	4.05087e+07	3.68128e+07	4.14374e+07	4.19941e+07	3.78717e+07	6.53634e+07	3.23829e+07	3.93522e+07	2.78845e+07	4.39353e+07	1.14294e+08	2.36931e+07	3.2781e+07	2.77556e+07	3.70436e+07	1.05035e+08	4.42702e+07	3.41992e+07	3.80155e+07	3.71418e+07	106923602	7.94724e+07	3.85282e+07	2.97089e+07	3.15014e+07	3.97972e+07	8.10952e+07	6.50795e+07	1	2.95893e+07	1	3.41636e+07	1	5.64658e+07	1	3.90028e+07	1
UPI0000057CE6	ALF29943	NL70_07230	hypothetical protein	3.27761e+08	3.10754e+08	3.00994e+08	3.05788e+08	3.48288e+08	3.25365e+08	3.44161e+08	3.58454e+08	3.29451e+08	3.3445e+08	332086877	3.28845e+08	3.70559e+08	3.55266e+08	3.57707e+08	3.80041e+08	3.49937e+08	3.56295e+08	3.2516e+08	3.13427e+08	3.17021e+08	3.20473e+08	3.52576e+08	3.36918e+08	3.40383e+08	3.70419e+08	3.16285e+08	3.4459e+08	3.20668e+08	3.3206e+08	3.77646e+08	3.714e+08	3.60535e+08	3.79143e+08	3.64992e+08	3.43224e+08	3.19275e+08	1	3.11069e+08	1	3.40787e+08	1	3.53354e+08	1	3.31194e+08	1
UPI0000057CE7	ALF29942	NL70_07225	transcription elongation factor GreA	1450899974	1528813265	1589505943	1558866427	1647106428	1698022293	1753328970	1644794777	1613762082	1442253967	1683873982	1593747374	1486811579	1672394025	1504678552	1616337576	1683840783	1648985293	1489830664	1694444432	1590846895	1488559259	1594967561	1706404518	1742894227	1679524015	1657438354	1588356916	1718246628	1634702928	1479246389	1671877562	1533525192	1683775048	1694825195	1702415047	1540997084	1	1556944631	1	1661625200	1	1705135497	1	1575452830	1
UPI0000057CE8	ALF29941	NL70_07220	glycosyl transferase family 1	7.30828e+07	56909499	6.57592e+07	7.22599e+07	8.18038e+07	8.17123e+07	7.37309e+07	7.41136e+07	5.81131e+07	7.26198e+07	7.37616e+07	7.23682e+07	7.0957e+07	6.25041e+07	5.21711e+07	4.61698e+07	1.14629e+08	7.65829e+07	7.27921e+07	5.0072e+07	7.10841e+07	8.09559e+07	8.26315e+07	8.21762e+07	7.305e+07	7.31143e+07	72336183	6.65346e+07	6.94323e+07	7.33373e+07	6.66086e+07	6.46312e+07	5.20909e+07	5.69207e+07	7.21694e+07	7.57e+07	6.32141e+07	1	7.25148e+07	1	8.20809e+07	1	7.35022e+07	1	6.74009e+07	1
UPI0000057CEC	ALF29937	NL70_07200	LysR family transcriptional regulator	5.01125e+08	4.26135e+08	5.3122e+08	5.22071e+08	5.30406e+08	568850254	5.5764e+08	5.60335e+08	5.86011e+08	5.61207e+08	5.30547e+08	5.22753e+08	4.7646e+08	4.77699e+08	5.01416e+08	5.18482e+08	5.04635e+08	5.28248e+08	4.75357e+08	5.39054e+08	4.91227e+08	512961517	4.82219e+08	5.34572e+08	5.08221e+08	5.14743e+08	5.74563e+08	5.55348e+08	5.27952e+08	5.04778e+08	482612569	4.79334e+08	4.91996e+08	4.90215e+08	4.90867e+08	5.07823e+08	4.85418e+08	1	5.1437e+08	1	5.29012e+08	1	5.35235e+08	1	569282167	1
UPI0000057CFF	ALF29923	NL70_07120	RNA polymerase sigma factor RpoD	1059162336	1330897158	1012159098	1049695766	9.49215e+08	9.44764e+08	1109149852	1121988580	1382429447	1337474429	1107600744	1059400607	1104820164	1032739950	1073808439	1022075833	1136928302	1132719992	1049785428	1087903959	1034976138	1170193723	9.41915e+08	9.43932e+08	1042283081	1119956293	1320286505	1303204870	1108936413	1058283392	1099142692	1047700180	1065617432	1015754982	1142944426	1083062959	1131937220	1	1066756181	1	9.44956e+08	1	1098344452	1	1335848813	1
UPI0000057D00	ALF29922	NL70_07115	hypothetical protein	3.46193e+08	3.3976e+08	3.42813e+08	3.6948e+08	1.84786e+08	1.9298e+08	3.18074e+08	3.40602e+08	3.23371e+08	3.62694e+08	4.04477e+08	372993786	333505936	3.96032e+08	3.24136e+08	353008606	3.39691e+08	2.97521e+08	3.45506e+08	3.15215e+08	3.15996e+08	3.62256e+08	1.88047e+08	1.92662e+08	2.76553e+08	3.49109e+08	3.48091e+08	3.73154e+08	3.93688e+08	3.62853e+08	3.41914e+08	3.63151e+08	3.24231e+08	359043748	3.2863e+08	3.02399e+08	3.36668e+08	1	3.47637e+08	1	1.89619e+08	1	3.21084e+08	1	3.51827e+08	1
UPI0000057D09	ALF30640	NL70_07060	choloylglycine hydrolase	1972971661	1964266271	2059662665	1992880682	2270211477	2301193981	2223739565	2294960390	2526321448	2362168991	2194840187	2252836946	2298786383	2217112025	2151304470	2199017631	2474866755	2553365123	1945252525	1843398336	2070305863	2039884284	2292467322	2298238112	2223273555	2160706710	2498306954	2357526623	2151637419	2231806365	2345670725	2346853848	2110494301	2079267169	2394532661	2454419625	1931472198	1	2040683374	1	2290527723	1	2225670055	1	2436081004	1
UPI0000057D0A	ALF29912	NL70_07055	hypothetical protein	1.63436e+08	NA	NA	NA	1.39809e+08	1.82936e+08	NA	2.07607e+08	2.06827e+08	NA	202841249	NA	1.95655e+08	2.42043e+08	NA	2.47003e+08	9.31016e+07	1.91446e+08	NA	NA	NA	NA	NA	1.61816e+08	177819590	NA	182057956	2.31934e+08	2.00663e+08	1.79594e+08	NA	1.23006e+08	2.35431e+08	2.39852e+08	1.6747e+08	NA	1.63436e+08	0.25	NA	0	1.6152e+08	0.75	1.92713e+08	0.5	2.0694e+08	0.75
UPI0000057D0D	ALF29909	phnA	PhnA protein	4.04018e+08	5.62065e+08	3.05287e+08	3.30186e+08	2.11483e+08	2.36e+08	3.03382e+08	3.72999e+08	3.43036e+08	3.84986e+08	3.38016e+08	2.84849e+08	4.00754e+08	7.51833e+08	289903209	3.61573e+08	267976032	2.4865e+08	3.04579e+08	2.71327e+08	6.38505e+08	6.55016e+08	2.04558e+08	221945430	2.88258e+08	3.53328e+08	3.84597e+08	592024809	3.83251e+08	3.0783e+08	6.09957e+08	7.4787e+08	2.98497e+08	3.64556e+08	2.84469e+08	2.28419e+08	385497243	1	4.82248e+08	1	2.18497e+08	1	3.29491e+08	1	426160990	1
UPI0000057D17	ALF30637	NL70_06995	hypothetical protein	5.93287e+07	4.3099e+07	7.04225e+07	6.81252e+07	7.91759e+07	7.25231e+07	7.03494e+07	7.63062e+07	8.09473e+07	7.63174e+07	8.50887e+07	6.05049e+07	7.42137e+07	7.01166e+07	4.23252e+07	5.77968e+07	6.04172e+07	5.17443e+07	5.13515e+07	2.39276e+07	5.28589e+07	7.35204e+07	9.87799e+07	8.78359e+07	7.20893e+07	7.09015e+07	106728325	9.36623e+07	7.62753e+07	7.67501e+07	7.70431e+07	8.50255e+07	7.13194e+07	5.91022e+07	5.94473e+07	5.97771e+07	4.44267e+07	1	6.62317e+07	1	8.45787e+07	1	7.24116e+07	1	8.94138e+07	1
UPI0000057D1F	ALF29896	NL70_06955	N-acetylmuramoyl-L-alanine amidase	2.74278e+08	2.45716e+08	2.91799e+08	2.87075e+08	2.55173e+08	2.74661e+08	357886773	3.28647e+08	3.01185e+08	3.03525e+08	2.95636e+08	2.60378e+08	2.94281e+08	3.29613e+08	2.58321e+08	2.78945e+08	2.48874e+08	258158347	2.59255e+08	2.03677e+08	2.58845e+08	2.74476e+08	2.50147e+08	2.84925e+08	3.31183e+08	2.98077e+08	3.17118e+08	2.97044e+08	3.03972e+08	2.63902e+08	2.95591e+08	2.74473e+08	263338318	2.88477e+08	2.55312e+08	2.57453e+08	2.45732e+08	1	278048640	1	2.66227e+08	1	3.28949e+08	1	3.04718e+08	1
UPI0000057D23	ALF29894	NL70_06945	manganese transporter	2.92327e+08	301778899	4.85272e+08	4.90081e+08	2.43291e+08	2.43881e+08	8.34733e+08	312565662	NA	4.98556e+08	NA	5.19909e+08	3.94568e+08	4.16017e+08	1.69821e+08	1.59611e+08	3.12998e+08	3.17446e+08	2.9593e+08	2.9144e+08	3.69116e+08	3.56593e+08	2.23679e+08	3.32622e+08	2.41726e+08	3.32743e+08	4.65517e+08	5.19109e+08	2.77316e+08	278381428	5.64076e+08	4.57976e+08	1.93981e+08	1.66363e+08	3.24793e+08	3.17182e+08	295369133	1	4.25266e+08	1	2.60868e+08	1	4.30442e+08	1	4.94394e+08	0.75
UPI0000057D25	ALF30636	NL70_06940	16S rRNA methyltransferase	9.37455e+07	9.86255e+07	1.16113e+08	1.25994e+08	1.18014e+08	1.42059e+08	1.02267e+08	1.15753e+08	3.49242e+08	1.28842e+08	1.28705e+08	1.09893e+08	129833279	135234900	1.20231e+08	1.11495e+08	1.18067e+08	1.5867e+08	1.14713e+08	1.07346e+08	1.16786e+08	1.12764e+08	1.13476e+08	147170022	101905698	1.44513e+08	2.74129e+08	4.97211e+08	2.22119e+08	2.04262e+08	1.4105e+08	1.41576e+08	1.87569e+08	9.60601e+07	1.60057e+08	1.56085e+08	1.03608e+08	1	117914528	1	130179575	1	1.1611e+08	1	3.12356e+08	1
UPI0000057D29	ALF29890	NL70_06920	UDP-N-acetylmuramoylalanyl-D-glutamyl-2, 6-diaminopimelate--D-alanyl-D-alanine ligase	303337588	2.95856e+08	3.08086e+08	2.90565e+08	3.19097e+08	3.71876e+08	3.51968e+08	3.18713e+08	3.47036e+08	3.49784e+08	3.15972e+08	3.43312e+08	3.27058e+08	3.31577e+08	3.25135e+08	3.30025e+08	3.3912e+08	3.37229e+08	2.93117e+08	3.04435e+08	2.89986e+08	2.89469e+08	3.44899e+08	3.61193e+08	3.41271e+08	328713545	3.41637e+08	3.38546e+08	3.4682e+08	3.20679e+08	3.43924e+08	3.4611e+08	3.32349e+08	3.42139e+08	3.30635e+08	3.33865e+08	2.99186e+08	1	294526479	1	3.49266e+08	1	3.35166e+08	1	344250774	1
UPI0000057D2A	ALF29889	mraY	phospho-N-acetylmuramoyl-pentapeptide-transferase	8.38355e+07	8.29098e+07	9.72005e+07	8.23019e+07	7.03618e+07	9.11805e+07	74122171	6.6031e+07	5.08195e+07	8.45552e+07	NA	8.21684e+07	8.13963e+07	8.83159e+07	6.48316e+07	6.05345e+07	8.89837e+07	8.42154e+07	8.85201e+07	9.46361e+07	7.41005e+07	8.54507e+07	5.18184e+07	9.36985e+07	8.34523e+07	8.69571e+07	8.98744e+07	9.54957e+07	5.13663e+07	8.3564e+07	8.8359e+07	8.35327e+07	5.05489e+07	6.94655e+07	1.06629e+08	8.44814e+07	8.74754e+07	1	8.47634e+07	1	7.67648e+07	1	7.76406e+07	1	8.01862e+07	1
UPI0000057D2C	ALF29887	NL70_06905	cell division protein FtsW	4.73078e+07	3.21132e+07	5.79782e+07	6.44477e+07	5.63017e+07	5.06672e+07	NA	NA	5.28766e+07	2.02934e+07	68619716	4.17618e+07	4.51782e+07	5.33243e+07	4.2232e+07	3.84047e+07	6.71517e+07	6.66369e+07	5.1148e+07	57402796	4.30931e+07	6.63826e+07	4.15033e+07	5.04374e+07	1.22163e+07	NA	3.6854e+07	9.24484e+07	7.99368e+07	5.93065e+07	6.7162e+07	6.95194e+07	5.18913e+07	4.1318e+07	4.48695e+07	7.84809e+07	4.69929e+07	1	5.79754e+07	1	4.97274e+07	1	1.22163e+07	0.25	5.06181e+07	1
UPI0000057D32	ALF29881	NL70_06875	cell division protein FtsA	7.04141e+07	5.04149e+07	5.92372e+07	4.94198e+07	NA	1.71533e+07	4.58736e+07	2.47022e+07	1.38024e+07	1.65395e+07	5.24371e+07	4.63999e+07	2.02194e+08	7.81115e+07	2.53736e+07	1.77513e+07	4.88435e+07	4.48866e+07	5.69834e+07	5.28451e+07	4.58981e+07	4.31557e+07	1.74924e+07	NA	3.09954e+07	2.89417e+07	1.85091e+07	1.70278e+07	5.20231e+07	4.43951e+07	1.59963e+08	1.32095e+08	2.46595e+07	2.44553e+07	4.05388e+07	3.91836e+07	5.76644e+07	1	4.94277e+07	1	1.73229e+07	0.5	3.26282e+07	1	1.64697e+07	1
UPI0000057D41	ALF29868	NL70_06800	lactate dehydrogenase	2.82749e+08	2.43358e+08	2.54678e+08	249220780	2.90125e+08	300122958	237762152	2.96639e+08	3.59972e+08	342624686	2.77642e+08	3.05699e+08	2.89483e+08	2.49026e+08	2.61187e+08	2.67036e+08	2.06312e+08	2.08726e+08	2.49018e+08	2.32084e+08	2.33188e+08	2.40999e+08	2.88825e+08	3.05863e+08	2.56919e+08	2.93579e+08	3.53549e+08	3.49859e+08	2.68948e+08	271508896	2.62182e+08	2.61233e+08	2.68437e+08	2.60373e+08	219395894	2.44036e+08	2.51802e+08	1	2.44522e+08	1	2.96234e+08	1	2.71225e+08	1	3.51501e+08	1
UPI0000057D44	ALF29864	NL70_06780	hypothetical protein	NA	NA	NA	NA	NA	NA	NA	NA	62379916	NA	NA	NA	NA	NA	NA	NA	NA	NA	5.20091e+07	NA	NA	NA	NA	NA	NA	NA	44355092	NA	NA	NA	NA	NA	NA	NA	NA	NA	5.20091e+07	0.25	NA	0	NA	0	NA	0	53367504	0.5
UPI0000057D4A	ALF29858	NL70_06750	thymidylate synthase	2.44094e+08	2.25281e+08	2.49407e+08	2.50131e+08	2.70323e+08	2.93354e+08	2.88532e+08	2.93854e+08	2.74957e+08	3.19032e+08	2.3808e+08	2.71429e+08	2.74685e+08	2.65014e+08	2.01926e+08	2.27665e+08	274546140	2.64319e+08	2.15958e+08	2.26378e+08	2.14749e+08	2.03789e+08	2.78889e+08	290352090	2.80369e+08	284200474	2.8363e+08	3.07009e+08	2.56761e+08	2.75207e+08	2.63986e+08	2.73418e+08	1.99554e+08	2.10593e+08	2.6283e+08	2.50041e+08	2.27928e+08	1	2.29519e+08	1	2.83229e+08	1	2.86739e+08	1	2.96157e+08	1
UPI0000057D4B	ALF29857	NL70_06745	diacylglycerol kinase	2115122103	1179622220	2052400667	6.26242e+07	1805786661	2186317129	1663581341	2028686290	1644040494	2450438521	1544807862	2382272070	1939673541	2357357712	2192115547	4.97481e+07	2119607096	1848738834	7.99864e+07	9.73508e+08	1967290098	2018559485	1748191677	2096076727	1571943431	1983225150	1680005504	2239907818	1555704616	2138512598	2104233257	2383209227	1292306814	1700681154	5.35387e+07	1854672515	1087059795	1	1525218613	1	1959093048	1	1811859053	1	2003598084	1
UPI0000057D4C	ALF29856	NL70_06740	tail fiber protein	903993453	9.15438e+08	8.59138e+08	8.48615e+08	9.27848e+08	1056702808	9.87091e+08	9.67572e+08	1054797982	1109276864	9.28957e+08	9.41846e+08	8.47851e+08	8.67051e+08	1362708577	1375827847	8.60496e+08	8.55035e+08	903697805	9.07067e+08	8.39495e+08	8.55323e+08	9.03497e+08	9.87433e+08	936871320	1007360891	8.21963e+08	1068303414	9.77595e+08	9.06696e+08	8.42911e+08	8.92049e+08	1244227510	1300342795	8.72787e+08	8.48564e+08	9.07549e+08	1	8.50643e+08	1	9.6887e+08	1	9.74724e+08	1	1013585322	1
UPI0000057D54	ALF29851	NL70_06700	acetolactate synthase	2.36254e+08	2.01093e+08	2.15717e+08	2.2958e+08	2.27172e+08	2.25649e+08	230549629	2.23929e+08	2.78971e+08	2.47928e+08	2.588e+08	2.46281e+08	2.35913e+08	2.61706e+08	2.84322e+08	2.90212e+08	2.30176e+08	2.54961e+08	225580461	1.92157e+08	2.34813e+08	237876022	2.33641e+08	2.25936e+08	2.18816e+08	238232309	2.76317e+08	235336990	2.47277e+08	2.50603e+08	2.53444e+08	2.52766e+08	2.74406e+08	283001089	2.41104e+08	2.48634e+08	2.13771e+08	1	2.29496e+08	1	2.281e+08	1	2.27882e+08	1	2.59638e+08	1
UPI0000057D55	ALF29850	NL70_06695	ATP-binding protein	1.36413e+08	1.41437e+08	1.41223e+08	1.45486e+08	128633945	1.21491e+08	1.39815e+08	1.33486e+08	1.215e+08	1.29014e+08	1.24214e+08	114844467	1.42037e+08	1.1648e+08	1.15775e+08	1.07884e+08	1.26548e+08	1.31707e+08	1.36825e+08	1.43799e+08	1.37475e+08	1.4418e+08	1.29549e+08	1.16741e+08	1.40855e+08	1.32792e+08	131844256	1.25036e+08	1.18097e+08	1.33001e+08	1.46455e+08	1.26012e+08	1.21675e+08	1.17292e+08	1.3676e+08	1.04314e+08	139618528	1	1.42091e+08	1	1.24104e+08	1	1.36737e+08	1	1.26849e+08	1
UPI0000057D57	ALF29848	NL70_06685	pyridoxine 5'-phosphate synthase	2.25635e+08	2.36841e+08	2.49384e+08	2.33479e+08	261558118	2.64335e+08	2.27717e+08	2.49925e+08	1.91096e+08	2.76161e+08	2.6022e+08	2.53621e+08	243626360	2.50183e+08	2.93359e+08	3.30998e+08	2.65652e+08	2.45777e+08	2.26619e+08	2.17508e+08	2.10899e+08	2.45246e+08	2.52418e+08	2.76424e+08	2.42045e+08	2.35289e+08	2.65096e+08	2.83646e+08	2.66089e+08	2.49064e+08	2.53493e+08	2.56724e+08	3.14463e+08	3.30216e+08	2.42364e+08	244692353	2.26651e+08	1	2.34752e+08	1	2.63684e+08	1	238743968	1	2.54e+08	1
UPI0000057D60	ALF29840	NL70_06640	isomerase	3.55616e+08	2.69829e+08	381181603	358115681	3.53803e+08	4.34971e+08	4.09569e+08	4.29255e+08	4.94484e+08	4.86702e+08	4.13101e+08	4.13645e+08	3.74275e+08	3.61092e+08	3.76427e+08	3.69199e+08	3.93597e+08	4.05867e+08	310853421	2.23281e+08	377481680	3.54917e+08	4.18398e+08	4.08726e+08	3.71725e+08	4.12624e+08	4.80572e+08	472635583	4.18844e+08	3.93356e+08	3.67024e+08	374228170	3.34685e+08	3.6281e+08	3.83334e+08	3.87988e+08	2.89895e+08	1	3.67924e+08	1	4.03974e+08	1	4.05793e+08	1	4.83598e+08	1
UPI0000057D61	ALF30629	NL70_06635	pyridoxamine 5'-phosphate oxidase	6.18759e+08	4.51041e+08	6.51788e+08	669918475	6.24675e+08	6.5536e+08	6.00449e+08	6.41523e+08	7.27099e+08	6.77866e+08	6.26726e+08	662678766	7.14141e+08	6.52444e+08	5.39435e+08	523864602	5.43071e+08	5.83974e+08	5.65867e+08	5.12458e+08	6.27611e+08	6.65498e+08	5.90461e+08	6.71409e+08	5.91699e+08	6.08664e+08	7.0896e+08	7.039e+08	6.40045e+08	6.79293e+08	6.6692e+08	6.29861e+08	5.5034e+08	5.26958e+08	5.33218e+08	5.99679e+08	5.37031e+08	1	653703734	1	6.35476e+08	1	6.10584e+08	1	7.04456e+08	1
UPI0000057D67	ALF29835	NL70_06610	cobalt ABC transporter permease	8.69563e+06	NA	2.35271e+07	NA	1.842e+07	2.45097e+07	NA	1.98878e+07	1.78618e+07	NA	1.55531e+07	2.13938e+07	1.78787e+07	1.89906e+07	NA	NA	6.07008e+06	NA	3.966e+07	3.10507e+07	NA	3.39695e+07	7.20609e+06	3.3301e+07	NA	2.40423e+07	2.41138e+07	NA	1.63942e+07	2.42237e+07	2.3753e+07	2.86963e+07	NA	NA	5.563e+06	1.82286e+07	2.64688e+07	0.75	2.87483e+07	0.5	2.08592e+07	1	2.19651e+07	0.5	2.09878e+07	0.5
UPI0000057D6B	ALF29832	NL70_06595	ATP-dependent DNA ligase	6.82373e+08	6.10672e+08	6.82398e+08	6.36304e+08	7.42862e+08	6.97788e+08	6.39171e+08	6.55181e+08	7.11286e+08	7.13458e+08	6.58586e+08	6.81563e+08	8.43459e+08	8.42173e+08	7.5455e+08	7.3742e+08	7.34334e+08	7.20356e+08	6.77438e+08	529376941	6.43543e+08	6.39283e+08	7.41062e+08	7.25248e+08	6.16831e+08	6.24153e+08	7.04822e+08	7.09561e+08	7.081e+08	6.46219e+08	850420385	870810030	762390077	7.01837e+08	7.2751e+08	7.28161e+08	6.24965e+08	1	6.50382e+08	1	7.2674e+08	1	6.33834e+08	1	7.09782e+08	1
UPI0000057D6C	ALF29831	NL70_06590	urea transporter	NA	NA	NA	NA	NA	NA	NA	NA	NA	NA	NA	NA	3.72775e+07	NA	NA	1.34657e+07	8.16068e+07	NA	NA	NA	NA	NA	NA	NA	NA	NA	6.62014e+07	6.42654e+07	NA	NA	NA	NA	NA	NA	NA	NA	NA	0	NA	0	NA	0	NA	0	6.52334e+07	0.5
UPI0000057D6E	ALF29829	NL70_06580	urease accessory protein UreG	1061373765	1598404588	1107868172	1082562991	4.73487e+08	495147650	8.44717e+08	7.92913e+08	7.56992e+08	7.672e+08	9.03014e+08	9.23245e+08	1094102552	1108278162	8.01991e+08	7.72834e+08	1367073110	1420975726	1025364314	1478138775	1048060459	1663543454	4.86819e+08	4.74834e+08	1514707010	8.72472e+08	7.75985e+08	7.51653e+08	8.78349e+08	1478267855	1070688715	1118402872	7.6421e+08	7.34025e+08	1370495077	1450468922	1290820361	1	1225508769	1	4.82572e+08	1	1006202333	1	7.62957e+08	1
UPI0000057D72	ALF30627	ureB	urease subunit beta	1.89432e+07	NA	1.68972e+07	1.78479e+07	NA	NA	1.03385e+07	1.46201e+07	2.62062e+07	NA	2.85937e+07	NA	2.80953e+07	5.51924e+07	1.29557e+07	1.15135e+07	1.25093e+07	1.5264e+07	2.28455e+07	NA	2.32595e+07	1.68965e+07	NA	NA	5.50466e+08	NA	NA	9.45019e+06	2.98465e+07	NA	4.86104e+07	4.34983e+07	1.08724e+07	1.08836e+07	2.07747e+07	1.38572e+07	2.08943e+07	0.5	1.87253e+07	1	NA	0	1.91808e+08	0.75	1.78282e+07	0.5
UPI0000057D73	ALF29827	NL70_06555	urease subunit gamma	9.69158e+08	7.95693e+08	1111844970	1172588094	5.43962e+08	5.88745e+08	7.25394e+08	9.13218e+08	9.08761e+08	8.76186e+08	1002436101	9.99786e+08	1250272318	1373050177	8.4091e+08	6.16212e+08	5.50752e+08	9.32354e+08	9.16009e+08	7.58284e+08	1038179033	1134321303	5.27854e+08	4.41296e+08	9.16148e+08	8.85356e+08	9.48251e+08	6.50756e+08	1027348668	9.90391e+08	1280155270	1398356272	8.41118e+08	8.12277e+08	8.3311e+08	608838340	859785979	1	1114233350	1	5.25464e+08	1	8.60029e+08	1	8.45989e+08	1
UPI0000057D85	ALF29816	NL70_06480	ribose ABC transporter	3.02514e+08	2.92868e+08	2.47409e+08	3.02753e+08	3.42399e+08	396580143	3.02517e+08	2.69667e+08	344451530	310377702	2.57451e+08	3.45568e+08	3.27629e+08	3.54623e+08	2.71761e+08	2.58451e+08	3.32093e+08	3.47847e+08	1.98902e+08	3.08164e+08	3.58106e+08	2.90771e+08	3.63361e+08	3.71455e+08	3.02978e+08	2.81156e+08	2.5582e+08	3.71261e+08	2.58349e+08	2.97368e+08	4.03591e+08	3.44585e+08	2.90414e+08	2.61052e+08	3.8238e+08	4.10821e+08	2.75612e+08	1	2.9976e+08	1	3.68448e+08	1	2.8908e+08	1	3.20478e+08	1
UPI0000057D90	ALF29809	NL70_06425	membrane protein	9.62475e+07	5.26858e+07	6.15359e+07	5.16864e+07	6.90172e+07	6.15852e+07	4.40088e+07	5.16309e+07	4.15411e+07	5.18006e+07	4.57389e+07	2.28815e+07	4.42068e+07	1.45908e+07	5.08697e+07	2.42454e+07	4.80905e+07	4.67519e+07	5.04293e+07	6.42071e+07	9.7807e+07	6.30681e+07	7.1928e+07	4.54264e+07	4.82628e+07	6.39431e+07	5.36794e+07	2.68305e+07	50616213	1.90241e+07	2.00915e+07	2.68136e+07	1.96038e+07	2.69027e+07	2.28933e+07	1.80527e+07	6.58924e+07	1	6.85244e+07	1	6.19892e+07	1	5.19614e+07	1	4.34629e+07	1
UPI0000057D9B	ALF29799	NL70_06365	acyl-CoA dehydrogenase	4.90291e+07	3.83136e+07	1.56808e+08	6.8659e+07	1.86526e+07	NA	NA	NA	165025459	5.27353e+07	5.48207e+07	7.64217e+07	1.31113e+08	1.65475e+08	1.05503e+08	1.01918e+08	1.97763e+08	6.64212e+07	2.26235e+08	5.68805e+07	5.66817e+07	2.36554e+08	1.86337e+07	1.95489e+07	NA	NA	2.18967e+08	2.15057e+08	1.10733e+08	1.4101e+08	1.50588e+08	5.49952e+07	2.36849e+08	9.64847e+07	2.13399e+07	2.25157e+07	9.26145e+07	1	1.29676e+08	1	1.89451e+07	0.75	NA	0	1.62946e+08	1
UPI0000057D9F	ALF29795	NL70_06345	adenosylcobinamide kinase	NA	5.30509e+08	1015874133	5.49072e+08	NA	NA	9.01636e+08	NA	NA	1.99947e+07	NA	1193125711	5.89248e+08	NA	1430762081	NA	519317112	NA	1194063003	2.19278e+07	4.76552e+08	1022865440	NA	2.83629e+07	7.6284e+08	NA	NA	5.33049e+08	NA	1050200905	6.44525e+08	6.03909e+08	1364552814	1191164047	1031924947	NA	5.82167e+08	0.75	7.66091e+08	1	2.83629e+07	0.25	8.32238e+08	0.5	2.76522e+08	0.5
UPI0000057DA6	ALF29788	NL70_06310	antifreeze protein	NA	NA	NA	NA	NA	NA	NA	NA	NA	NA	NA	NA	NA	NA	NA	NA	NA	NA	NA	NA	NA	1.94869e+08	NA	NA	NA	NA	NA	NA	NA	NA	NA	NA	NA	NA	NA	NA	NA	0	1.94869e+08	0.25	NA	0	NA	0	NA	0
UPI0000057DAA	ALF29784	NL70_06290	uroporphyrin-III methyltransferase	3.65316e+07	3.46332e+07	4.07394e+07	3.93397e+07	3.61501e+07	3.56661e+07	3.75399e+07	3.81358e+07	5.81357e+07	7.96094e+07	1.5022e+08	4.40277e+07	4.17338e+07	5.36669e+07	3.56225e+07	4.68465e+07	NA	4.24912e+07	3.526e+07	2.31635e+07	3.87677e+07	4.12745e+07	2.55279e+07	3.35022e+07	4.02578e+07	5.33808e+07	5.62138e+07	5.89202e+07	5.64462e+07	4.67112e+07	4.53038e+07	5.67187e+07	3.35648e+07	2.90421e+07	3.89438e+07	4.22607e+07	3.23971e+07	1	4.00303e+07	1	3.27116e+07	1	4.23286e+07	1	6.32197e+07	1
UPI0000057DB4	ALF29773	NL70_06230	precorrin isomerase	1.48946e+08	1.00722e+08	6.08406e+07	1.62618e+08	114381212	5.73317e+07	1.08422e+08	7.17226e+07	1.45031e+08	8.25038e+07	6.77227e+07	1.27663e+08	1.37503e+08	1.39142e+08	1.52264e+08	6.56975e+07	9.92444e+07	8.74654e+07	NA	1.24141e+08	9.10586e+07	8.65864e+07	9.91693e+07	NA	1.07042e+08	1.77201e+08	1.44586e+08	1.32438e+08	1.03454e+08	1.41113e+08	8.35513e+07	7.9427e+07	1.70489e+08	1.70018e+08	1.30524e+08	1.06215e+08	1.24603e+08	0.75	1.00276e+08	1	9.02941e+07	0.75	1.16097e+08	1	1.2614e+08	1
UPI0000057DB6	ALF29771	NL70_06220	precorrin-6Y C5,15-methyltransferase	4.58548e+07	4.27333e+07	1.86379e+07	3.53444e+07	NA	5.83165e+07	3.99439e+07	3.39787e+07	5.96514e+07	5.07056e+07	3.89984e+07	1.63781e+07	4.41634e+07	5.84908e+07	4.56096e+07	4.04936e+07	4.05707e+07	56764134	3.87614e+07	3.34176e+07	2.94168e+07	3.50851e+07	3.31401e+07	5.39431e+07	4.94305e+07	3.48376e+07	28743613	3.96027e+07	4.63333e+07	3.74336e+07	6.53944e+07	5.4128e+07	4.21757e+07	4.49723e+07	3.50419e+07	4.46804e+07	4.01918e+07	1	2.96211e+07	1	4.84666e+07	0.75	3.95477e+07	1	4.46758e+07	1
UPI0000057DB8	ALF29769	NL70_06210	hypothetical protein	NA	NA	NA	NA	NA	NA	NA	NA	NA	NA	9.27514e+06	NA	NA	NA	NA	NA	NA	NA	NA	NA	NA	NA	NA	NA	NA	NA	NA	NA	NA	NA	NA	NA	NA	NA	NA	NA	NA	0	NA	0	NA	0	NA	0	NA	0
UPI0000057DBB	ALF29766	NL70_06195	2,4-dihydroxyhept-2-ene-1,7-dioic acid aldolase	8.53772e+08	7.42172e+08	9.30807e+08	890777899	6.42784e+08	7.54635e+08	918623909	908420553	8.15591e+08	782969068	9.83511e+08	9.56898e+08	8.6366e+08	1010057000	8.25371e+08	9.60234e+08	7.44554e+08	7.63662e+08	8.11968e+08	7.72834e+08	9.45423e+08	8.87528e+08	6.46985e+08	7.38022e+08	8.58433e+08	9.08103e+08	7.47217e+08	769059501	9.99214e+08	8.88446e+08	8.64301e+08	9.88512e+08	8.51078e+08	9.67903e+08	7.36053e+08	7.45408e+08	7.95186e+08	1	9.13634e+08	1	695606602	1	8.98395e+08	1	7.78709e+08	1
UPI0000057DBE	ALF29763	NL70_06170	aminotransferase	6.5791e+08	6.62554e+08	6.71673e+08	6.52039e+08	4.56656e+08	5.15229e+08	705469256	6.34709e+08	6.16121e+08	6.46537e+08	5.65447e+08	6.16924e+08	6.17887e+08	6.19384e+08	5.21631e+08	5.47382e+08	6.20565e+08	6.23827e+08	6.5824e+08	6.92387e+08	6.02936e+08	6.48459e+08	4.64684e+08	4.97875e+08	7.05291e+08	6.66036e+08	6.56696e+08	6.59502e+08	593298574	622207012	6.11165e+08	5.99695e+08	5.46461e+08	567858396	6.17689e+08	6.08963e+08	6.67773e+08	1	6.43777e+08	1	4.83611e+08	1	6.77876e+08	1	6.44714e+08	1
UPI0000057DCA	ALF29753	NL70_06105	acetyltransferase	5.32705e+08	5.4633e+08	5.56521e+08	5.75059e+08	4.945e+08	5.19925e+08	5.14561e+08	5.43173e+08	5.5393e+08	5.55709e+08	5.62486e+08	4.9645e+08	5.4727e+08	5.90626e+08	5.10727e+08	5.69316e+08	4.36773e+08	4.23893e+08	5.33006e+08	3.65161e+08	5.45244e+08	5.42308e+08	4.85345e+08	5.04184e+08	5.76614e+08	5.49119e+08	5.47091e+08	5.62347e+08	5.69206e+08	510807448	5.42931e+08	5.66654e+08	5.59631e+08	5.76152e+08	4.39892e+08	412595987	4.94301e+08	1	5.54783e+08	1	5.00988e+08	1	545866945	1	5.54769e+08	1
UPI0000057DD3	ALF29745	NL70_06045	50S ribosomal protein L11	10537731466	10491445347	9514044473	9620036140	9355067989	8860496433	9601202420	9398496848	9110331106	8537271495	9449479935	8863850878	9777713875	9568433471	10189536218	10095512781	9105977044	8848100759	10369834486	10318592921	9805099594	9685885558	9468058792	9104332899	9784113612	8975900550	9003739880	8544351105	9480202402	9126432641	9792455357	9293699978	10345093447	10056462644	9145172539	8936623546	10429401055	1	9656266441	1	9196989028	1	9439928357	1	8798923396	1
UPI0000057DD6	ALF29742	NL70_06030	50S ribosomal protein L7	19810092921	22946517710	21216544897	18411294998	20653522403	20836996535	22028954189	20463852103	18156625545	18860954006	19495578962	19372928657	17121207309	19520692634	20636367554	23341044402	22685788861	20501609221	21576566342	23806778241	21887646867	20651734842	21740086850	19630724224	21947668825	21392795552	17992187143	18448463264	19619452312	19504927078	18672449895	19102626594	19995676361	22843697365	20455480193	19222173881	22034988804	1	20541805401	1	20715332503	1	21458317667	1	18364557489	1
UPI0000057DDD	ALF29736	tuf	elongation factor Tu	44511468405	47402876123	40217608953	42222725169	44310598783	45014503964	47847189019	46654429874	40700082915	44424104483	40662957640	42235529890	42530148390	41591570407	42363897306	44089489897	43883967159	42470979967	43499435647	49133270271	43386847071	41507699964	44720999044	45728884384	46261926176	47339249573	40757705038	42721131974	39839193016	42970571696	41257582369	39442737841	40481331580	44913605974	42711371085	42110789326	46136762612	1	41833720289	1	44943746544	1	47025698661	1	42150756103	1
UPI0000057DDE	ALF29735	rpsJ	30S ribosomal protein S10	6799452872	5851792155	6417008427	6723762072	6062821738	6615634734	5118423875	5328361003	5696246588	5518943988	6292943496	6211227007	5738566604	6588300199	5330475496	5160631103	5707749164	6432512669	6650192035	5983386268	6494718340	6800852631	6144278687	6170426348	5242034053	5444975193	5916664751	5452765479	6475366771	5763020700	6091869329	6571976589	5202823151	5012260379	6788560939	6160648495	6321205833	1	6609085368	1	6248290377	1	5283448531	1	5646155202	1
UPI0000057DE3	ALF29730	NL70_05965	30S ribosomal protein S19	7301260761	8297589360	7992681544	7990191914	6935276041	6741862555	6822312780	6162719965	6504363171	5718898817	7302351641	7617401245	7205182736	7004394709	6935458495	6919956050	7120757466	7414614347	8265464915	9011831801	7980438873	8069609895	6966696965	6337222394	6898433305	6693899820	6242909246	6055374136	7421227480	7829114661	7448547434	7246546520	6972918640	6692198845	7072285789	7122227490	8219036710	1	8008230557	1	6745264489	1	6644341467	1	6130386343	1
UPI0000057DE4	ALF29729	NL70_05960	50S ribosomal protein L22	6167480197	5582244449	5297251267	5619055476	5899434237	5480906429	5756514625	5735195164	5122204292	5137715232	5797073466	5821596707	5739210055	5498371660	6971157262	6421861350	5791623212	5785564505	5930438175	5312902057	5188390315	5415487230	5581737629	5587868733	5604314257	5636804721	5197027806	5081250340	5636969713	5689530372	5576993292	5388022001	6890830731	6956422645	5738750863	5851899715	5748266220	1	5380046072	1	5637486757	1	5683207192	1	5134549418	1
UPI0000057DE6	ALF29727	NL70_05950	50S ribosomal protein L16	5765728123	5720598264	5224046489	4986507292	5245489980	4907322200	5359368187	5664876322	4574623612	4930410578	4879304513	5157748977	5507190357	5186958504	5713384735	5617468921	5619051144	5633470800	5625231864	5778627819	5409407145	5217686460	5349929870	5240408607	5247000074	5596486936	4591931585	4527484068	4905714860	5193179119	5425066133	5375285097	5442566183	5503464221	5455977155	5607799904	5722546518	1	5209411846	1	5185787664	1	5466932880	1	4656112461	1
UPI0000057DE7	ALF29726	NL70_05945	50S ribosomal protein L29	3899474286	4196180328	3967856786	4101689393	3645980836	3649869584	3919936673	3820599501	2761031916	2642598485	3539771370	3370331181	3679295661	4031642235	2392223507	2341542703	4029802486	3766400530	3937047415	4461960279	4024034751	3957285613	3732022113	3787123901	3922129887	3959290543	2591082808	2687747024	3573669180	3379602097	3738250778	3959808174	2400601135	2503530759	3964279991	3832758511	4123665577	1	4012716636	1	3703749109	1	3905489151	1	2670615058	1
UPI0000057DE8	ALF29725	NL70_05940	30S ribosomal protein S17	6857914977	7666225365	7622975871	7351185567	6554758247	6286472221	8018678808	7195504857	5533415832	5378278767	7091805995	6640674391	6514011228	7223413583	5814870428	6306681979	7226319096	6572905366	7212355982	7351384617	7570280771	7318026126	6386695615	6288238455	7596183338	6939370239	5599895137	5384833471	7049639749	6926344259	6343309661	7052746431	5891450629	6116543453	7438750706	6854113132	7271970235	1	7465617084	1	6379041134	1	7437434311	1	5474105802	1
UPI0000057DEA	ALF29723	NL70_05930	50S ribosomal protein L24	8316637802	8474869415	8327012293	8214977384	7171832307	7543209598	8913808780	7972048212	5630304101	6326320051	7119030544	7703636461	7339513440	8135462759	6243929371	6442707041	8477159187	7772120464	8470675571	8540140748	8152640347	8005631646	7047860848	7651808451	8520235247	7774560675	5702878663	6206538484	7289499065	7605371058	7500441000	7858701114	6141236882	6989785342	8382823254	7641103061	8450580884	1	8175065418	1	7353677801	1	8295163228	1	5966510325	1
UPI0000057DEB	ALF29722	NL70_05925	50S ribosomal protein L5	7098528617	6699623706	6647703418	6579928627	7397700034	7009182967	6806436336	6451853675	6341912152	5881470231	6067191152	6473019952	6832367283	6343691331	7423434930	6870384650	7366607184	7226084458	7265302312	7955008158	6543639566	6661868229	7544486986	7077266782	6826778151	6408110631	6109468144	6128727266	6245426561	6605463980	6698515758	6277487513	7860957614	7040929083	7274533389	7348877664	7254615698	1	6608284960	1	7257159192	1	6623294698	1	6115394448	1
UPI0000057DEC	ALF29721	NL70_05920	30S ribosomal protein S14	8057319720	8177544459	7394382011	6917684410	7631734183	7184982616	8210999595	7811161731	6496184747	6214180538	6965982168	6571874213	7532397711	7473613082	7065373302	7226665696	7768724352	7596469463	8361939798	8318010034	7412673879	6917076944	7512294594	7423236640	8167071798	7906077264	6051338671	6582738682	7267392589	6826331130	7435856592	7470482806	7263624858	7334649988	7727106402	7669081336	8228703503	1	7160454311	1	7438062008	1	8023827597	1	6336110659	1
UPI0000057DEF	ALF29718	NL70_05905	50S ribosomal protein L18	7871752048	8534809983	7401826089	7083647539	7423639986	7079804498	7797786748	7166989075	5802206774	5921304339	6332092057	6966020340	6732985447	6492564175	6975712325	6622968056	7249189732	7078317068	7754375918	8209515300	7367932125	7227876223	7225565272	6965528225	7808324354	7129819800	5657474572	5651802308	6302171759	6933553813	6752155866	6757204642	6843997622	6700670654	6842997676	7233396309	8092613312	1	7270320494	1	7173634495	1	7475729994	1	5758196998	1
UPI0000057DF0	ALF29717	NL70_05900	30S ribosomal protein S5	8115281942	8659704065	7740836188	7616226692	7604573854	7258605601	7708554673	7476121365	6637180989	6559872764	6806169181	7485319278	7725281195	7007099003	8397938596	8393127387	7718392604	7457893969	8297292760	8911177972	7975771769	7760350538	7653913594	7217505387	7840378542	7632470866	6511056599	6505363335	6937134179	7415784223	7546091404	6817049144	8203545878	8939649689	7540166132	7723902186	8495864185	1	7773296297	1	7433649609	1	7664381361	1	6553368422	1
UPI0000057DF1	ALF29716	NL70_05895	50S ribosomal protein L30	7025251733	7775717541	7154182703	7803030548	7782548439	7219050456	6144848537	6614306275	4864251983	4850297928	6040201030	6434947763	6755587176	7315130422	4024624036	3751432215	7029145132	6964596577	7275047915	7859690320	7183184312	7788103239	7800403823	7372821356	5904416542	6714971403	4859963321	5047999442	5982312715	6626159419	6738085866	7293472743	4088773676	3935515810	7132569063	7005727066	7483926877	1	7482125201	1	7543706018	1	6344635689	1	4905628169	1
UPI0000057DF2	ALF29715	NL70_05890	50S ribosomal protein L15	6918119589	7018559549	5647239723	6112790133	7039056059	6683036841	6771795590	6562299829	5944622518	5851833325	6760015268	6331893867	6954828595	6320367673	7711844155	7194782504	7290041004	7335544250	7208267873	7308207083	5754405108	6220022978	6712143776	6597888654	7181820045	7048311967	6368461898	5970829110	6959268650	6513441984	6852532023	6700753955	7519670257	7348567156	7642832670	7389299292	7113288523	1	5933614486	1	6758031333	1	6891056858	1	6033936713	1
UPI0000057DF5	ALF29712	NL70_05875	30S ribosomal protein S13	7815982375	7961808412	7193988085	7027618819	6743288950	6679258068	7736630552	7112206961	6245828864	5745805676	6932090095	6768041859	6931683821	6836529564	7318265591	7523937367	7285912973	7252267019	7665808461	8054185888	6819155411	7072215168	6807082306	6498877797	7572333177	7081012775	5898112052	6065511675	6829293328	6784707229	6840281203	6817806688	7817686640	7264955488	7034432693	7518209667	7874446284	1	7028244371	1	6682126780	1	7375545866	1	5988814567	1
UPI0000057DF6	ALF29711	NL70_05870	30S ribosomal protein S11	7197031844	8015810159	7087134874	6846257037	6424409820	6339177106	5175693221	6890034792	5305173542	5316496172	5962567235	6322653115	6562694138	6274174431	6882840409	6427257729	5511953607	5822247194	7474882290	7964306463	7129021510	6777035906	6547774391	5923137040	5605658812	6637478013	5185120762	5271352742	5900186101	6665661868	6489864959	6307314248	6949059780	6513620773	5369911214	5813648097	7663007689	1	6959862332	1	6308624589	1	6077216209	1	5269535805	1
UPI0000057DF8	ALF29709	NL70_05860	50S ribosomal protein L17	7098841435	6313168679	6465554707	6446331027	7054117830	7028481167	5358920947	5971140944	6155219127	5932536876	6448104307	6736025526	6098224054	6094680148	7086714172	7441134809	6975338179	6938365806	6801808083	6237530105	6687387069	6202862836	6781660092	7114046943	5611842711	5646404111	6303279046	5716657398	6714586791	6441804678	6318467139	6229758297	7143641733	7014006678	6892619573	6951505179	6612837075	1	6450533910	1	6994576508	1	5647077178	1	6026923112	1
UPI0000057DFF	ALF29704	NL70_05830	alanyl-tRNA synthetase	8.86884e+08	8.6783e+08	9.84296e+08	8.69887e+08	8.65204e+08	924568579	9.0545e+08	9.13959e+08	8.66407e+08	8.45202e+08	2161648240	8.7339e+08	9.42854e+08	975967792	8.6381e+08	2037725011	9.98674e+08	8.98865e+08	8.86022e+08	8.31911e+08	858636881	8.89744e+08	9.0912e+08	990277845	8.97105e+08	8.96769e+08	8.79917e+08	9.93417e+08	8.8439e+08	2023793287	9.18032e+08	8.62619e+08	8.54752e+08	8.37541e+08	9.14399e+08	9.86434e+08	8.68162e+08	1	9.00641e+08	1	9.22293e+08	1	9.03321e+08	1	8.96235e+08	1
UPI0000057E01	ALF29702	NL70_05820	isocitrate dehydrogenase	6142657354	5462029923	5883821047	6161554901	5841728917	5356715250	5316210983	6111543605	5870377701	5467227254	5302846803	5146525021	6440805089	5772741073	6208401160	5151661359	5383398810	5433680633	5460408656	5490781267	5786745597	5824541732	5859751814	6069580882	5287886621	6049434003	5765778595	5587236846	5257235200	5655075923	6442802303	5970065422	6157852609	5343961751	5431877757	5419978616	5638969300	1	5914165819	1	5781944216	1	5691268803	1	5672655099	1
UPI0000057E04	ALF29699	NL70_05805	RNA methyltransferase	1.46602e+08	6.84644e+07	2.99117e+08	1.44915e+08	1.40766e+08	1.41451e+08	8.9822e+07	3.12429e+08	9.65336e+07	2.25929e+08	1.17171e+08	2.42891e+08	1.44194e+08	1.44734e+08	1.51092e+08	2.44562e+08	7.08629e+07	2.09161e+08	6.74158e+07	2.62601e+08	1.38438e+08	3.10684e+08	3.34677e+08	1.65638e+08	2.65496e+08	3.11832e+08	1.04548e+08	225993266	1.04288e+08	1.37273e+08	7.90211e+07	6.55051e+07	163515306	9.77749e+07	1.13037e+08	9.63019e+07	1.36271e+08	1	2.23289e+08	1	1.95633e+08	1	2.44895e+08	1	1.63251e+08	1
UPI0000057E05	ALF29698	NL70_05800	glutamate racemase	1.54986e+08	1.26106e+08	1.51568e+08	1.45255e+08	3.48153e+07	2.11982e+07	2.01183e+08	1.77786e+08	1.89217e+08	1.77178e+08	1.81611e+08	1.30511e+08	1.59683e+08	1.82057e+08	1.29324e+08	1.49852e+08	1.37292e+08	1.39342e+08	1.40485e+08	7.74439e+07	1.41579e+08	1.43029e+08	4.00541e+07	3.19558e+07	1.93897e+08	148217667	1.76462e+08	1.37715e+08	1.74259e+08	1.27286e+08	1.41683e+08	1.45587e+08	1.54794e+08	1.29276e+08	1.31939e+08	1.36545e+08	1.24755e+08	1	1.45358e+08	1	3.20058e+07	1	180271057	1	1.70143e+08	1
UPI0000057E06	ALF29697	NL70_05795	immunogenic protein	3155593689	3136058750	3013554114	2658104698	3650804636	3700452061	2943834870	2719894383	2392818725	2644441243	3041308437	2566922170	2900400008	3510352991	3706467665	4211496496	2927677574	2746792194	3027451137	2839506487	2968636952	2628718537	3468006653	3685805324	2789637171	2597490403	2354498223	2612250552	2991459227	2557362798	2884759614	3313383579	3861397742	4099256745	2972741353	2766199977	3039652516	1	2817253575	1	3626267168	1	2762714207	1	2501002186	1
UPI0000057E0A	ALF29694	NL70_05775	acetyl-CoA carboxylase	2.51012e+07	2.37648e+07	2.97713e+07	2.90274e+07	5.17259e+06	NA	3.43334e+07	2.81885e+07	2.33812e+07	2.34903e+07	2.83693e+07	2.57658e+07	2.70929e+07	1.94572e+07	3.1995e+07	2.84745e+07	2.38051e+07	1.99492e+07	4.13613e+07	18872789	3.10123e+07	3.80759e+07	4.18049e+06	NA	4.01094e+07	2.34813e+07	21789581	3.83046e+07	2.75829e+07	3.89489e+07	2.27206e+07	2.57775e+07	3.03238e+07	2.9065e+07	2.44234e+07	2.41942e+07	2.7275e+07	1	3.19717e+07	1	4.67654e+06	0.5	3.15282e+07	1	2.67414e+07	1
UPI0000057E0E	ALF29689	NL70_05750	7-cyano-7-deazaguanine reductase	4.57503e+08	3.77595e+08	4.42676e+08	4.83396e+08	2.56169e+08	276734274	3.62474e+08	4.22218e+08	4.13279e+08	4.3736e+08	4.08088e+08	3.9564e+08	4.32976e+08	4.5308e+08	4.97893e+08	4.84701e+08	3.29449e+08	3.87299e+08	4.22775e+08	358458782	4.58903e+08	4.72011e+08	2.58173e+08	2.79386e+08	3.34034e+08	4.16829e+08	4.24073e+08	3.73345e+08	3.99524e+08	3.81215e+08	4.4372e+08	4.43474e+08	4.57058e+08	461447496	3.31915e+08	3.90627e+08	4.04083e+08	1	4.64247e+08	1	2.67616e+08	1	383888465	1	4.12014e+08	1
UPI0000057E0F	ALF29688	NL70_05745	hypothetical protein	9917948130	9698120375	10788444483	11013881164	10384640444	11072625479	11088346415	10083190308	11230678592	11094497014	9322015109	9639739640	10784080225	9911581605	10047207747	10087666796	9290278713	9655882304	10013122869	10158595291	10304449736	10519357504	10802273217	10716035368	11211064528	10283107011	11545781456	10718857662	9919010846	9599530456	10897554608	10225227216	9807578720	10102310415	9437299575	9724044101	9946946666	1	10656533222	1	10743893627	1	10666427065	1	11147453681	1
UPI0000057E14	ALF30610	NL70_05720	hypothetical protein	NA	NA	NA	NA	NA	NA	NA	NA	NA	NA	NA	NA	NA	NA	NA	NA	NA	NA	NA	NA	NA	NA	NA	NA	NA	NA	NA	2.67055e+07	NA	NA	NA	3.10043e+07	NA	NA	2.11792e+07	NA	NA	0	NA	0	NA	0	NA	0	2.67055e+07	0.25
UPI0000057E1A	ALF29679	clpA	Clp protease ClpX	6.38789e+08	5.58082e+08	5.89384e+08	616903663	4.32719e+08	4.45857e+08	6.20548e+08	623178013	1267638536	1990190165	910922129	9.79557e+08	6.37568e+08	6.24546e+08	8.38315e+08	8.14934e+08	6.34632e+08	6.04235e+08	6.18137e+08	5.85623e+08	1301308262	6.02419e+08	431497513	434122545	6.00312e+08	5.95248e+08	1254518858	2015867715	9.14544e+08	9.16242e+08	6.85257e+08	6.30625e+08	8.26387e+08	7.76158e+08	6.293e+08	6.05418e+08	600157738	1	7.77504e+08	1	4.36049e+08	1	6.09822e+08	1	1632053818	1
UPI0000057E1D	ALF29676	NL70_05675	glycerophosphodiester phosphodiesterase	5.39996e+08	4.5278e+08	5.17638e+08	5.06506e+08	4.91158e+08	5.13853e+08	5.52737e+08	5.57184e+08	5.73965e+08	5.43867e+08	5.35111e+08	496063025	5.9577e+08	5.80325e+08	5.7711e+08	5.46972e+08	490171576	5.18401e+08	4.64872e+08	4.11298e+08	5.18004e+08	5.51549e+08	4.92143e+08	5.49535e+08	5.39783e+08	5.34346e+08	5.68525e+08	5.60186e+08	542360274	5.33006e+08	5.7886e+08	5.57727e+08	5.52043e+08	5.29025e+08	5.06343e+08	5.29733e+08	4.67236e+08	1	5.23424e+08	1	5.11672e+08	1	5.46013e+08	1	5.61636e+08	1
UPI0000057E25	ALF29670	NL70_05635	UDP pyrophosphate synthase	1.11518e+08	1.0346e+08	6.98027e+07	7.94655e+07	5.92154e+07	NA	7.58774e+07	9.49218e+07	6.55825e+07	1.43932e+08	1.14089e+08	1.36748e+08	75531989	1.97556e+08	1.15545e+08	4.02771e+07	7.80897e+07	7.21407e+07	6.7127e+07	NA	5.06493e+07	7.65678e+07	NA	1.20215e+08	8.67488e+07	9.46498e+07	1.12119e+08	7.72398e+07	1.05153e+08	8.32081e+07	1.93926e+08	1.10892e+08	1.25283e+08	4.46352e+07	7.74568e+07	7.3809e+07	9.40351e+07	0.75	6.91213e+07	1	8.97151e+07	0.5	8.80494e+07	1	9.97184e+07	1
UPI0000057E29	ALF29667	NL70_05615	UDP-3-O-(3-hydroxymyristoyl) glucosamine N-acyltransferase	335202910	3.37421e+08	3.30142e+08	3.75401e+08	3.67841e+08	3.82911e+08	3.81534e+08	3.88369e+08	4.21631e+08	4.2598e+08	4.19488e+08	4.0584e+08	4.25719e+08	4.56543e+08	4.15126e+08	4.78326e+08	3.46182e+08	3.51837e+08	3.34859e+08	3.07671e+08	3.42337e+08	3.35136e+08	3.88388e+08	3.81332e+08	4.03332e+08	3.98257e+08	3.86477e+08	4.20726e+08	3.81036e+08	3.59623e+08	4.26237e+08	4.13546e+08	4.49872e+08	450328451	3.57556e+08	3.45971e+08	3.28789e+08	1	3.45754e+08	1	3.80118e+08	1	3.92873e+08	1	413703208	1
UPI0000057E2C	ALF30605	NL70_05600	phosphatidate cytidylyltransferase	8.43001e+07	7.82327e+07	6.46404e+07	8.14847e+07	1.04477e+08	1.04836e+08	100827072	9.26577e+07	8.75901e+07	8.00892e+07	8.13761e+07	8.7255e+07	8.92719e+07	7.72012e+07	6.72457e+07	6.27509e+07	8.77987e+07	8.98366e+07	6.90447e+07	6.35147e+07	6.45005e+07	6.99341e+07	1.06745e+08	1.00949e+08	1.01838e+08	9.47473e+07	9.37559e+07	7.69159e+07	8.40916e+07	8.77762e+07	9.12192e+07	7.65085e+07	6.57733e+07	6.50028e+07	9.09386e+07	9.41722e+07	7.37731e+07	1	7.01399e+07	1	1.04252e+08	1	9.75176e+07	1	8.45878e+07	1
UPI0000057E2D	ALF29664	NL70_05595	lipid-A-disaccharide synthase	7.41288e+07	8.08391e+07	9.18269e+07	9.09163e+07	1.03466e+08	8.67984e+07	8.25525e+07	9.01643e+07	7.45145e+07	8.55951e+07	7.77565e+07	7.97781e+07	9.64108e+07	8.70358e+07	7.48522e+07	5.53322e+07	8.21673e+07	9.23409e+07	8.24913e+07	5.95554e+07	8.84314e+07	9.14333e+07	1.12156e+08	9.6658e+07	7.51613e+07	9.52782e+07	7.56805e+07	8.79927e+07	7.84727e+07	8.58339e+07	9.27772e+07	8.24583e+07	7.1448e+07	5.18169e+07	8.00818e+07	7.79067e+07	7.42537e+07	1	9.0652e+07	1	9.97694e+07	1	8.57891e+07	1	8.09457e+07	1
UPI0000057E45	ALF29642	NL70_05480	radical SAM protein	5.88488e+08	5.63682e+08	5.49077e+08	5.48349e+08	1.79057e+08	183690160	5.44514e+08	5.61721e+08	1.60802e+08	1.56408e+08	3.92911e+08	4.01616e+08	1.945e+08	1.87665e+08	7.01013e+08	6.56269e+08	5.15291e+08	5.51074e+08	5.78843e+08	506989434	5.3775e+08	552618378	1.89821e+08	1.92926e+08	5.86243e+08	5.41242e+08	1.62296e+08	1.2754e+08	3.99515e+08	3.90427e+08	1.92055e+08	1.84844e+08	6.70192e+08	6.64743e+08	5.23314e+08	5.56576e+08	559500595	1	546948748	1	186373568	1	5.5843e+08	1	1.51762e+08	1
UPI0000057E46	ALF29641	NL70_05475	cyclase	9.45292e+07	7.35731e+07	8.2046e+07	7.3679e+07	9.21299e+07	8.83448e+07	7.82279e+07	9.20676e+07	1.00575e+08	9.35583e+07	8.53056e+07	9.91071e+07	7.57427e+07	7.55751e+07	8.9279e+07	9.63549e+07	8.07004e+07	8.23809e+07	8.18014e+07	6.91385e+07	7.72179e+07	7.00038e+07	7.22683e+07	8.34481e+07	6.33887e+07	9.07625e+07	9.35589e+07	8.7616e+07	8.6039e+07	9.04687e+07	7.93347e+07	7.76268e+07	8.95111e+07	6.79763e+07	8.40973e+07	8.38143e+07	7.97606e+07	1	7.57367e+07	1	8.40478e+07	1	8.11117e+07	1	9.38271e+07	1
UPI0000057E47	ALF29640	NL70_05470	short-chain dehydrogenase	1.39232e+08	1.31651e+08	1.78075e+08	1.80757e+08	5.48429e+07	2.81654e+07	1.10376e+08	1.19871e+08	2.99313e+08	2.6621e+08	1.95512e+08	1.82379e+08	2.23395e+08	1.99972e+08	121491597	1.22295e+08	1.75976e+08	1.08521e+08	1.34491e+08	1.21679e+08	1.86388e+08	1.7417e+08	3.22248e+07	3.62098e+07	1.15782e+08	1.23877e+08	2.82613e+08	2.89343e+08	2.04648e+08	1.86924e+08	2.07978e+08	1.97877e+08	1.29806e+08	1.26495e+08	2.85229e+08	1.09407e+08	1.31763e+08	1	1.79847e+08	1	3.78607e+07	1	1.17476e+08	1	2.8437e+08	1
UPI0000057E4E	ALF29633	NL70_05435	ATPase AAA	7.23488e+08	6.19985e+08	5.94645e+08	6.7637e+08	7.89039e+08	7.96029e+08	6.54364e+08	7.04678e+08	736960351	8.2052e+08	6.59737e+08	638607337	7.35262e+08	6.77151e+08	8.54297e+08	7.97692e+08	7.19078e+08	7.01144e+08	6.74361e+08	6.09909e+08	6.66925e+08	6.47169e+08	7.53154e+08	7.74082e+08	6.53009e+08	7.00447e+08	8.4016e+08	6.92763e+08	7.04302e+08	6.75146e+08	7.42115e+08	6.8865e+08	8.08161e+08	7.99662e+08	6.98352e+08	693158640	6.56936e+08	1	6.46277e+08	1	7.78076e+08	1	6.78124e+08	1	7.72601e+08	1
UPI0000057E4F	ALF29632	NL70_05430	potassium transporter TrkA	8.43732e+07	7.83218e+07	7.96666e+07	1.38578e+08	9.59665e+07	9.82844e+07	103526593	102771107	9.93793e+07	179526977	9.383e+07	8.31821e+07	9.7085e+07	7.94604e+07	1.60002e+08	1.5212e+08	1.69223e+08	1.69726e+08	2.67825e+08	9.45572e+07	7.85982e+07	8.44425e+07	8.43026e+07	1.10538e+08	8.31958e+07	7.72406e+07	9.87448e+07	9.85472e+07	9.34969e+07	1.16882e+08	1.13039e+08	9.50552e+07	8.11096e+07	8.69953e+07	9.25468e+07	8.25658e+07	1.31269e+08	1	9.53213e+07	1	9.72729e+07	1	9.16835e+07	1	1.1905e+08	1
UPI0000057E52	ALF29630	NL70_05420	RNA-binding protein Hfq	1474249135	5.6078e+08	1383323572	1292884179	1637365837	1522232865	1758291508	1552437976	1613412071	1748934388	1569144236	1516314236	1498945724	1350489227	5.49796e+08	614654038	1632642838	1401691396	1387510403	5.14981e+08	1382112366	1347410401	1617480614	1575263040	1732964647	1465371901	1674005373	1697202210	1691748145	1476076161	1520067395	1422068990	548559916	5.46057e+08	1586073057	1381683064	9.8438e+08	1	1351432629	1	1588085589	1	1627266508	1	1683388511	1
UPI0000057E55	ALF29628	NL70_05405	Clp protease ATP-binding protein	2089244584	2056096569	2077357562	2116528638	1320528188	1360634533	1473906336	1506847658	1496735229	1437515558	1801110222	1825306989	2189534536	1978106341	2052849762	2000673238	1986736898	2065359234	2062270125	2079545726	2123849310	2067607941	1333014819	1333037638	1474534242	1551478397	1507818970	1444215064	1840358389	1835003499	2274223211	2066044045	2051877502	1865095296	1923871478	2035281548	2071789251	1	2096335863	1	1336803795	1	1501691658	1	1471571205	1
UPI0000057E5D	ALF29621	NL70_05365	MarC family transcriptional regulator	NA	NA	NA	NA	NA	NA	NA	NA	3.79791e+07	NA	NA	NA	NA	NA	NA	NA	NA	NA	NA	NA	NA	NA	NA	3.95824e+07	NA	NA	NA	NA	NA	NA	NA	NA	NA	NA	NA	NA	NA	0	NA	0	3.95824e+07	0.25	NA	0	3.79791e+07	0.25
UPI0000057E60	ALF29619	NL70_05350	phosphopantetheine adenylyltransferase	1.45354e+08	121922215	1.34634e+08	1.44632e+08	1.62365e+08	1.86683e+08	1.31802e+08	124179265	1.97911e+08	1.31327e+08	1.4908e+08	1.43052e+08	1.34873e+08	1.21556e+08	2.18198e+08	2.25146e+08	8.49782e+07	9.15249e+07	1.32283e+08	1.01964e+08	1.55727e+08	1.20426e+08	1.80768e+08	1.86775e+08	1.07814e+08	1.14197e+08	1.62761e+08	1.28806e+08	1.86612e+08	1.44558e+08	1.11933e+08	1.24403e+08	2.07651e+08	2.17775e+08	8.62781e+07	7.37721e+07	1.25381e+08	1	1.38855e+08	1	1.79148e+08	1	1.19498e+08	1	1.55201e+08	1
UPI0000057E63	ALF29616	NL70_05335	S-adenosylmethionine tRNA ribosyltransferase	1.98401e+08	1.71916e+08	1.79251e+08	1.86972e+08	2.12443e+08	2.11674e+08	2.07057e+08	2.10882e+08	2.04693e+08	208232818	1.93881e+08	2.01811e+08	170982209	1.82952e+08	2.0406e+08	2.08959e+08	194282046	1.94237e+08	1.99192e+08	1.43123e+08	1.76752e+08	1.85374e+08	2.08882e+08	2.07735e+08	1.9818e+08	1.93997e+08	197105802	2.11072e+08	181365517	1.91397e+08	1.88747e+08	1.83072e+08	2.14929e+08	203041959	1.9759e+08	2.02443e+08	1.78158e+08	1	1.82087e+08	1	2.10184e+08	1	202529016	1	2.05276e+08	1
UPI0000057E77	ALF29606	NL70_05240	phosphoribosyl-AMP cyclohydrolase	1.58929e+08	1.44172e+08	1.62105e+08	1.58084e+08	1.14265e+08	1.17958e+08	1.43614e+08	1.50616e+08	1.50054e+08	1.63692e+08	1.32808e+08	1.54566e+08	165699428	1.55288e+08	1.84365e+08	1.83168e+08	8.45821e+07	122450317	1.46807e+08	1.19221e+08	1.575e+08	1.61741e+08	110684437	1.06442e+08	1.38447e+08	1.50751e+08	1.4939e+08	1.55793e+08	1.53099e+08	1.47645e+08	1.55047e+08	1.63128e+08	1.68354e+08	1.80016e+08	9.05905e+07	9.73259e+07	1.42282e+08	1	1.59857e+08	1	1.12337e+08	1	1.45857e+08	1	1.54732e+08	1
UPI0000057E78	ALF29605	NL70_05235	GTP cyclohydrolase	2.19712e+08	2.12275e+08	2.44983e+08	223235145	1.54871e+08	1.64206e+08	1.44531e+08	1.63086e+08	2.81751e+08	2.93781e+08	1.99686e+08	2.32086e+08	2.73826e+08	2.6161e+08	3.22771e+08	2.96442e+08	2.13108e+08	2.00621e+08	211594043	1.74888e+08	247078436	2.32131e+08	1.60942e+08	1.52926e+08	1.61569e+08	1.7595e+08	2.81993e+08	2.78974e+08	2.48275e+08	2.20053e+08	267304222	269815751	3.33297e+08	3.16788e+08	2.1903e+08	2.03278e+08	204617325	1	2.36857e+08	1	1.58236e+08	1	1.61284e+08	1	2.84125e+08	1
UPI0000057E79	ALF29604	NL70_05230	nitrogen fixation protein NifU	3.05107e+08	2.2815e+08	2.84694e+08	2.96258e+08	1.32558e+08	1.2807e+08	2.78881e+08	2.94043e+08	2.27037e+08	3.31257e+08	3.43558e+08	2.91536e+08	2.45986e+08	2.45883e+08	2.85392e+08	272165374	2.77763e+08	2.72251e+08	2.69919e+08	2.6168e+08	2.964e+08	3.03945e+08	1.25814e+08	1.35591e+08	2.88778e+08	2.95034e+08	2.68625e+08	3.35896e+08	3.61129e+08	2.9579e+08	2.42255e+08	2.35399e+08	3.37974e+08	3.06178e+08	2.79964e+08	2.66641e+08	2.66214e+08	1	295324203	1	1.30508e+08	1	2.89184e+08	1	2.90704e+08	1
UPI0000057E7A	ALF29603	NL70_05225	membrane protein	2.26691e+07	1.91345e+07	1.2878e+07	1.70687e+07	NA	NA	7.752e+06	1.40964e+07	1.8026e+07	1.76052e+07	1.8192e+07	1.6393e+07	1.78236e+07	1.74914e+07	5.41219e+06	1.04608e+07	1.25237e+07	1.09082e+07	1.48736e+07	2.4823e+07	1.12783e+07	2.1992e+07	NA	NA	1.13979e+07	1.26301e+07	1.34731e+07	1.10024e+07	1.49943e+07	1.81529e+07	2.00848e+07	10577542	6.1948e+06	NA	1.23534e+07	1.31161e+07	2.0375e+07	1	1.58043e+07	1	NA	0	1.14691e+07	1	1.50267e+07	1
UPI0000057E81	ALF29598	NL70_05200	flavin reductase	1.05134e+08	1.46168e+08	1.04155e+08	1.05839e+08	1.12406e+08	1.07791e+08	1.2256e+08	1.03492e+08	9.43967e+07	1.01971e+08	9.7157e+07	9.00542e+07	1.05067e+08	1.0802e+08	1.06977e+08	1.03288e+08	9.03476e+07	9.65156e+07	9.84958e+07	9.4107e+07	9.52745e+07	8.16059e+07	9.37341e+07	1.01843e+08	1.0434e+08	9.46419e+07	1.03528e+08	1.00528e+08	8.01441e+07	8.9776e+07	1.11455e+08	1.04505e+08	1.00339e+08	1.07435e+08	9.6978e+07	8.89523e+07	110976066	1	9.67187e+07	1	1.03944e+08	1	1.06259e+08	1	1.00106e+08	1
UPI0000057E8A	ALF29590	NL70_05145	acetyl-CoA hydrolase	1179414652	1124755995	1094041959	1091457948	8.79804e+08	9.04674e+08	9.07205e+08	8.98234e+08	9.60536e+08	898200874	9.03136e+08	8.67128e+08	8.72507e+08	861092459	8.6991e+08	8.78882e+08	9.20072e+08	890950411	1130726669	1026323521	1092038973	1111172515	8.59714e+08	8.81564e+08	872198622	8.90796e+08	9.24707e+08	8.87754e+08	8.79834e+08	8.81124e+08	8.97199e+08	8.73613e+08	8.69685e+08	8.71585e+08	9.1574e+08	9.06059e+08	1115305209	1	1097177849	1	8.81439e+08	1	892108375	1	917799385	1
UPI0000057E8E	ALF29586	NL70_05125	Ala-tRNA(Pro) hydrolase	1.51725e+08	1.48686e+08	1.62579e+08	1.60553e+08	6.6609e+07	6.43609e+07	1.9242e+08	165636047	1.18284e+08	1.10759e+08	1.66089e+08	1.59019e+08	1.47879e+08	1.59198e+08	1.57987e+08	1.36288e+08	1.21966e+08	1.50307e+08	1.39022e+08	1.3932e+08	1.59449e+08	1.60304e+08	6.82881e+07	7.03947e+07	1.80943e+08	1.63366e+08	1.02559e+08	1.12753e+08	1.64199e+08	1.58536e+08	1.38751e+08	1.4638e+08	1.51212e+08	1.54564e+08	1.34426e+08	1.50388e+08	1.44688e+08	1	1.60721e+08	1	6.74132e+07	1	1.75591e+08	1	1.11089e+08	1
UPI0000057E96	ALF29579	NL70_05085	xanthine phosphoribosyltransferase	NA	3.02921e+07	NA	1.45047e+07	NA	NA	NA	NA	363149680	NA	NA	NA	1.7864e+07	NA	NA	NA	NA	NA	NA	NA	NA	NA	NA	NA	NA	NA	NA	NA	NA	NA	NA	NA	NA	NA	NA	NA	3.02921e+07	0.25	1.45047e+07	0.25	NA	0	NA	0	363149680	0.25
UPI0000057E97	ALF29578	NL70_05080	DNA mismatch repair protein MutT	1.41365e+07	NA	NA	NA	NA	NA	NA	NA	9.25103e+06	NA	NA	NA	NA	NA	NA	9.99367e+06	NA	NA	6.74308e+08	2.03456e+07	NA	2.76683e+07	3.17751e+08	NA	682644089	NA	NA	NA	1.32268e+07	1.4588e+07	1.42673e+07	NA	NA	NA	NA	2.9162e+06	2.36263e+08	0.75	2.76683e+07	0.25	3.17751e+08	0.25	682644089	0.25	9.25103e+06	0.25
UPI0000057E9A	ALF29577	NL70_05070	mechanosensitive ion channel protein MscS	8.38162e+07	5.5063e+07	6.58253e+07	8.25044e+07	8.44119e+07	6.48144e+07	7.28671e+07	8.45407e+07	8.98208e+07	1.00555e+08	7.10574e+07	9.12132e+07	7.55541e+07	6.75308e+07	7.79392e+07	6.94056e+07	9.03177e+07	8.75389e+07	6.40643e+07	5.28673e+07	5.57583e+07	8.27575e+07	8.39194e+07	7.78889e+07	7.36063e+07	9.22132e+07	8.83419e+07	6.92221e+07	8.03619e+07	8.19639e+07	8.13215e+07	7.1694e+07	6.76909e+07	6.40828e+07	9.10692e+07	8.66102e+07	6.39527e+07	1	7.17114e+07	1	7.77587e+07	1	8.08068e+07	1	8.6985e+07	1
UPI0000057E9F	ALF29574	NL70_05045	molecular chaperone DnaK	5.72283e+08	6.49718e+08	6.83985e+08	643900167	1.09045e+08	8.91628e+07	556681182	5.67027e+08	758845610	6.15553e+08	725455162	6.47389e+08	6.18942e+08	7.03185e+08	4.17835e+08	4.85185e+08	6.37731e+08	5.85425e+08	6.20471e+08	7.39079e+08	7.43097e+08	6.9912e+08	1.74697e+08	1.91164e+08	6.51265e+08	6.12481e+08	9.0824e+08	7.02084e+08	8.66773e+08	6.54615e+08	7.29069e+08	7.5958e+08	5.45512e+08	5.31633e+08	7.33177e+08	764825024	6.45388e+08	1	6.92526e+08	1	1.41017e+08	1	5.96863e+08	1	7.46181e+08	1
UPI0000057EA5	ALF30589	NL70_05015	dienelactone hydrolase	9.27478e+07	1.07416e+08	9.67958e+07	8.89775e+07	201001181	121551338	4.00099e+07	6.33578e+07	1.1251e+08	1.02291e+08	9.91694e+07	1.14637e+08	1.16642e+08	1.22999e+08	1.24451e+08	3.15426e+07	1.08411e+08	9.94229e+07	7.77202e+07	8.90145e+07	1.31186e+08	7.86898e+07	1.4039e+08	1.67239e+08	5.38401e+07	9.23779e+07	1.03445e+08	1.99902e+08	1.02353e+08	1.02547e+08	1.07072e+08	1.28974e+08	1.15583e+08	3.10179e+07	7.80127e+07	8.90934e+07	9.17246e+07	1	9.89122e+07	1	1.57545e+08	1	6.23964e+07	1	1.29537e+08	1
UPI0000057EA6	ALF29568	NL70_05010	dihydropteroate synthase	100287936	7.91859e+07	9.71371e+07	1.01749e+08	1.05706e+08	1.19244e+08	1.12668e+08	1.21474e+08	9.93329e+07	9.56914e+07	8.2343e+07	1.09398e+08	8.67546e+07	8.25778e+07	9.73152e+07	7.97767e+07	8.3257e+07	1.01845e+08	9.70093e+07	8.22638e+07	1.02211e+08	8.66816e+07	1.0719e+08	9.84604e+07	1.12311e+08	1.04138e+08	1.04985e+08	8.45443e+07	9.36549e+07	9.25826e+07	9.47367e+07	8.00089e+07	8.72e+07	8.18894e+07	8.4236e+07	1.03848e+08	8.96867e+07	1	9.69447e+07	1	1.0765e+08	1	1.12648e+08	1	9.61384e+07	1
UPI0000057EAD	ALF29561	NL70_04970	ABC transporter substrate-binding protein	2.57104e+08	2.28505e+08	2.26689e+08	2.38201e+08	3.13221e+08	3.26391e+08	2.57681e+08	2.67394e+08	2.37939e+08	2.7158e+08	2.40093e+08	2.23144e+08	2.7039e+08	251361166	2.45942e+08	2.47088e+08	2.90934e+08	2.65125e+08	2.42918e+08	1.90973e+08	2.31933e+08	2.39322e+08	2.98364e+08	3.09713e+08	2.38566e+08	2.59548e+08	2.58976e+08	2.69109e+08	2.33073e+08	2.30647e+08	2.87709e+08	281490195	2.32726e+08	2.83635e+08	2.92978e+08	2.77262e+08	2.29875e+08	1	2.34036e+08	1	3.11922e+08	1	2.55797e+08	1	2.59401e+08	1
UPI0000057EB9	ALF29548	NL70_04905	phosphoglycolate phosphatase	3.47326e+08	3.46124e+08	3.96212e+08	3.73193e+08	2.64041e+08	2.65139e+08	3.44245e+08	3.62712e+08	3.45552e+08	3.4109e+08	3.41576e+08	3.29727e+08	3.5192e+08	3.63758e+08	3.40927e+08	3.66089e+08	2.9082e+08	314677312	3.24158e+08	2.0196e+08	4.07293e+08	3.60047e+08	2.72932e+08	2.74024e+08	3.23405e+08	3.34241e+08	3.46555e+08	3.43217e+08	3.53098e+08	3.31358e+08	3.50085e+08	3.68481e+08	3.39017e+08	3.44419e+08	276169692	3.17179e+08	3.04892e+08	1	3.84186e+08	1	2.69034e+08	1	3.41151e+08	1	3.44104e+08	1
UPI0000057EBC	ALF29545	glnB	nitrogen regulatory protein P-II 1	1058370386	9.0759e+08	1057613953	1025221809	1684567784	1825361629	1004845056	1068769076	1329467661	1311766098	1229691223	1279976546	9.90492e+08	1015193224	1224244302	1280093001	1098453775	1183742541	9.30833e+08	8.18861e+08	1116498948	1069539809	1691584985	1897586444	9.90619e+08	1037761239	1330258344	1210387252	1221897980	1234410145	9.58016e+08	1055056427	1198495443	1238676402	1090568171	1230447113	9.28914e+08	1	1067218630	1	1774775211	1	1025498636	1	1295469839	1
UPI0000057EC7	ALF29535	NL70_04835	thymidylate kinase	4.70284e+07	2.9971e+07	3.05223e+07	4.47128e+07	3.78634e+07	6.7303e+07	5.65122e+07	4.7564e+07	5.45185e+07	6.01893e+07	4.23034e+07	5.50047e+07	6.25105e+07	4.30113e+07	6.06878e+07	4.62496e+07	4.09662e+07	4.36672e+07	7.791e+07	4.10878e+07	3.94394e+07	4.00668e+07	4.11637e+07	4.72396e+07	4.68102e+07	8.56536e+07	5.41623e+07	7.18332e+07	5.23245e+07	7.30664e+07	3.34924e+07	4.7533e+07	4.78763e+07	51067477	3.52174e+07	6.77237e+07	4.89993e+07	1	3.86853e+07	1	4.83924e+07	1	5.9135e+07	1	6.01758e+07	1
UPI0000057EC8	ALF29534	NL70_04830	D-alanyl-D-alanine carboxypeptidase	1.07351e+07	1.77061e+07	NA	1.18368e+07	2.48254e+07	1.63249e+07	NA	3.44193e+06	2.51374e+07	1.10627e+07	2.09567e+07	1.50301e+07	8.02359e+06	1.95769e+07	NA	2.4336e+07	1.49537e+07	NA	1.11999e+07	NA	1.43e+07	NA	2.63487e+07	1.26409e+07	NA	NA	1.79521e+07	1.75509e+07	2.32361e+07	1.30756e+07	2.3647e+07	1.83078e+07	NA	2.45239e+07	6.78353e+06	1.42082e+07	1.32137e+07	0.75	1.30684e+07	0.5	2.0035e+07	1	3.44193e+06	0.25	1.79258e+07	1
UPI0000057ECA	ALF29533	NL70_04820	arsenate reductase	3.84482e+08	3.36873e+08	3.96695e+08	3.94808e+08	5.6393e+07	3.78387e+07	411653529	4.56146e+08	4.06004e+08	4.1141e+08	4.21756e+08	4.71505e+08	3.93063e+08	4.56401e+08	3.76268e+08	370416463	3.83712e+08	3.93404e+08	3.56435e+08	329358910	4.02839e+08	3.98612e+08	5.62166e+07	3.02056e+07	4.0292e+08	4.50313e+08	4.21025e+08	3.98147e+08	4.26722e+08	456726460	4.13128e+08	4.49256e+08	3.44914e+08	3.63439e+08	3.72494e+08	3.92849e+08	351787150	1	3.98239e+08	1	4.51635e+07	1	4.30258e+08	1	409146278	1
UPI0000057EE2	ALF30585	NL70_04655	fumarate hydratase	7.47377e+08	7.65626e+08	7.32966e+08	7.30346e+08	5.61021e+08	5.34054e+08	7.48619e+08	6.75061e+08	6.82468e+08	6.7168e+08	6.32676e+08	6.72817e+08	5.18355e+08	4.85556e+08	7.30744e+08	6.89016e+08	6.79806e+08	6.94368e+08	7.98758e+08	7.57558e+08	7.23378e+08	7.36742e+08	5.3078e+08	5.53942e+08	7.17558e+08	7.11326e+08	6.37133e+08	674353423	6.7226e+08	6.96839e+08	4.90837e+08	4.85224e+08	6.62761e+08	7.3166e+08	7.01677e+08	7.07476e+08	7.6733e+08	1	7.30858e+08	1	5.44949e+08	1	7.13141e+08	1	6.66409e+08	1
UPI0000057EE4	ALF29505	NL70_04645	hypothetical protein	1.33454e+08	1.12949e+08	1.51234e+08	1.45759e+08	1.61818e+08	1.65464e+08	1.34232e+08	1.40215e+08	1.47325e+08	1.36307e+08	1.32044e+08	1.39089e+08	1.41972e+08	1.69291e+08	1.39816e+08	1.43367e+08	1.18536e+08	1.30025e+08	1.24996e+08	1.18462e+08	1.45207e+08	1.39398e+08	1.70029e+08	1.8403e+08	1.36045e+08	1.4755e+08	1.5349e+08	1.40145e+08	1.43137e+08	1.32033e+08	1.37224e+08	1.70083e+08	1.2346e+08	1.28732e+08	1.00282e+08	1.34193e+08	1.22465e+08	1	1.45399e+08	1	1.70335e+08	1	1.3951e+08	1	1.44317e+08	1
UPI0000057EEF	ALF29496	tolC	transporter	1.82161e+08	2.18654e+08	201669645	1.92166e+08	2.60299e+08	2.14874e+08	2.1569e+08	1.78226e+08	1.7026e+08	1.08417e+08	1.53974e+08	1.28244e+08	2.10354e+08	1.77408e+08	9.25207e+07	6.35116e+07	1.3368e+08	110734638	1.70884e+08	2.55368e+08	1.8673e+08	1.81303e+08	2.61568e+08	2.1487e+08	2.20138e+08	1.72657e+08	1.61177e+08	1.18791e+08	1.57124e+08	1.38899e+08	1.91658e+08	1.61322e+08	8.78321e+07	9.53431e+07	1.17266e+08	1.13399e+08	2.06767e+08	1	1.90467e+08	1	2.37903e+08	1	1.96677e+08	1	1.39661e+08	1
UPI0000057EF0	ALF29495	NL70_04580	protein-L-isoaspartate O-methyltransferase	1447712907	1328085528	1383072757	1266622397	1453739085	1413570110	1377186664	1363115464	1574189514	1375206822	1524610467	1325016046	1277250447	1294316285	1610732009	1615197609	1705389580	1607142391	1438440785	1419455322	1397144776	1298745019	1617042897	1424211664	1437426039	1492757424	1516810521	1328394068	1553943894	1335155841	1349639533	1330793288	1592694201	1616135700	1683144602	1590158374	1408423636	1	1336396237	1	1477140939	1	1417621398	1	1448650231	1
UPI0000057EF7	ALF29489	NL70_04545	glycosyl transferase family A	144444070	1.41818e+08	1.77496e+08	1.61282e+08	9.90799e+07	6.48142e+07	1.23199e+08	1.22599e+08	1.74611e+08	1.92172e+08	1.7158e+08	1.75491e+08	1.89818e+08	1.60677e+08	1.20919e+08	1.09094e+08	1.56837e+08	1.50127e+08	1.41134e+08	1.52324e+08	1.52982e+08	1.69653e+08	6.31687e+07	6.29126e+07	1.07352e+08	1.29212e+08	1.95614e+08	1.54882e+08	1.70109e+08	1.6707e+08	1.77377e+08	166841514	1.17191e+08	1.25396e+08	1.51866e+08	1.26631e+08	1.4493e+08	1	1.65353e+08	1	7.24938e+07	1	1.2059e+08	1	1.7932e+08	1
UPI0000057EFD	ALF30582	iscS	cysteine desulfurase	6.74609e+07	5.95591e+07	6.12178e+07	7.30228e+07	7.58155e+07	7.76929e+07	7.88646e+07	1.47497e+08	2.1868e+08	7.30629e+07	7.4394e+07	6.38654e+07	9.63932e+07	7.02965e+07	225108056	6.5357e+07	6.87198e+07	6.40145e+07	7.23345e+07	4.77021e+07	6.66172e+07	6.60306e+07	7.17203e+07	6.93804e+07	8.12528e+07	7.31138e+07	7.79155e+07	7.18466e+07	7.25211e+07	6.38113e+07	6.98414e+07	6.85182e+07	2.32779e+08	6.65827e+07	6.66448e+07	6.38001e+07	6.17642e+07	1	6.67221e+07	1	7.36523e+07	1	9.51822e+07	1	110376378	1
UPI0000057EFE	ALF29483	NL70_04510	alpha/beta hydrolase	4.34801e+08	4.63922e+08	455055640	4.58063e+08	4.59202e+08	4.05788e+08	4.88622e+08	5.13514e+08	5.17907e+08	395901291	4.45335e+08	4.54525e+08	4.18862e+08	4.25919e+08	4.34932e+08	4.99326e+08	4.77873e+08	4.59044e+08	4.75371e+08	4.395e+08	4.06276e+08	4.5286e+08	4.81339e+08	3.99824e+08	5.20576e+08	5.05247e+08	5.19753e+08	4.76971e+08	5.21543e+08	4.76557e+08	479003290	4.72188e+08	4.27569e+08	4.07232e+08	4.79623e+08	435263198	4.53398e+08	1	4.43064e+08	1	4.36538e+08	1	5.0699e+08	1	4.77633e+08	1
UPI0000057F01	ALF29480	NL70_04495	tyrosyl-tRNA synthetase	1283625873	1178262857	1239603978	1285395766	1458493294	1404668180	1232456973	1351373959	1378399398	1272008076	1236145890	1305067148	1292681228	1227767638	1191231165	1203108896	1291574350	1266665677	1241188042	1188379301	1257358442	1267676219	1415801629	1420399732	1265136778	1337350593	1327718840	1299297340	1274130907	1247187042	1325986986	1277855951	1194656160	1141982015	1251492179	1263700661	1222864018	1	1262508601	1	1424840709	1	1296579576	1	1319355913	1
UPI0000057F07	ALF29474	NL70_04460	peptide chain release factor 2	4.97349e+08	5.06298e+08	4.99493e+08	494645307	5.17277e+08	502848054	4.75738e+08	5.3811e+08	4.91086e+08	5.42922e+08	4.93177e+08	497392108	5.21203e+08	4.47087e+08	5.07521e+08	5.2869e+08	5.29776e+08	5.34076e+08	5.03777e+08	5.18185e+08	4.93361e+08	511313843	5.21163e+08	5.20276e+08	4.73849e+08	5.57239e+08	4.86382e+08	5.2456e+08	462122387	4.90743e+08	5.49743e+08	4.67868e+08	4.91617e+08	5.31037e+08	5.32957e+08	530490131	5.06402e+08	1	4.99703e+08	1	5.15391e+08	1	5.11234e+08	1	5.11238e+08	1
UPI0000057F0C	ALF29468	NL70_04430	peptidase	2.79097e+08	2.53212e+08	2.53581e+08	2.66172e+08	323635043	3.3868e+08	2.43428e+08	1.19508e+08	5.20279e+08	3.54303e+08	3.03055e+08	2.8751e+08	2.16118e+08	3.35296e+08	3.24903e+08	1.68431e+08	3.10293e+08	3.35513e+08	3.16276e+08	2.86748e+08	2.76739e+08	2.86776e+08	3.19938e+08	322324573	2.60264e+08	2.60675e+08	3.52719e+08	2.96251e+08	3.09778e+08	1.7372e+08	3.35393e+08	3.30526e+08	1.92764e+08	3.19758e+08	3.22495e+08	3.13487e+08	2.83833e+08	1	2.70817e+08	1	3.26144e+08	1	2.20969e+08	1	3.80888e+08	1
UPI0000057F0F	ALF29465	NL70_04415	acetyl-CoA carboxylase	6.73686e+08	8.34089e+08	9.46243e+08	8.31079e+08	1148005076	8.87851e+08	1058461473	9.20367e+08	6.77493e+08	8.00739e+08	7.93162e+08	913963266	8.15274e+08	7.0029e+08	6.83483e+08	741943922	7.02346e+08	7.04447e+08	8.10242e+08	8.1035e+08	940416509	8.16703e+08	1136030356	1069408453	1031219108	9.66236e+08	6.51842e+08	9.52522e+08	8.44421e+08	1051889224	6.96681e+08	6.36539e+08	7.59317e+08	6.98769e+08	839766298	830694184	7.82092e+08	1	8.8361e+08	1	1060323720	1	9.94071e+08	1	770649081	1
UPI0000057F13	ALF29462	NL70_04395	NADH dehydrogenase	1025973507	1003914732	837299852	9.06398e+08	1006136202	1000997230	9.9176e+08	949926902	5.01641e+08	5.44282e+08	1008933096	9.93847e+08	6.72654e+08	6.41989e+08	8.9205e+08	8.86775e+08	1019448728	9.98877e+08	9.72278e+08	9.93548e+08	8.37155e+08	8.77262e+08	1001452547	1031171235	9.97639e+08	949030728	5.11816e+08	5.56787e+08	9.92222e+08	1036338156	582481008	6.56517e+08	8.72559e+08	8.3897e+08	1054164891	9.79637e+08	9.98928e+08	1	8.64529e+08	1	1009939304	1	9.72089e+08	1	5.28632e+08	1
UPI0000057F14	ALF29461	NL70_04390	GCN5 family acetyltransferase	2.01772e+08	8.99016e+07	1.32458e+08	1.29642e+08	1.22697e+08	1.25445e+08	1.11158e+08	1.15778e+08	126351405	9.4372e+07	1.12137e+08	1.87246e+08	1.14314e+08	1.26496e+08	1.1163e+08	1.19876e+08	1.19167e+08	1.24771e+08	2.03828e+08	2.94515e+08	1.28068e+08	1.22143e+08	1.15976e+08	1.25806e+08	1.04641e+08	1.20163e+08	1.22158e+08	1.08659e+08	1.13395e+08	1.7946e+08	1.15075e+08	1.18866e+08	1.96705e+08	1.22024e+08	1.2576e+08	1.29367e+08	1.97504e+08	1	1.28078e+08	1	1.22481e+08	1	1.12935e+08	1	112884933	1
UPI0000057F15	ALF29460	gatB	glutamyl-tRNA amidotransferase	1183528623	1407974557	1156553944	1167404332	1162786002	1274576044	1201506370	1180457450	1378095521	1417121444	1383881320	1382667237	1385678561	1122395813	1463147002	1444803036	1150150947	1211909655	1152261270	1462220668	1474776891	1170578350	1470240751	1550034361	1191443488	1421514903	1408803318	1102234697	1389673065	1352392299	1451107430	1119755847	1436044683	1493690871	1157118444	1153032851	1301496279	1	1242328379	1	1364409289	1	1248730553	1	1326563745	1
UPI0000057F16	ALF29459	NL70_04380	trigger factor	6462306471	11077974763	12312205032	6388141719	6522930804	7173958341	6717955541	6510714750	6993518794	6870977377	6728887528	6588890074	12045038522	6666170933	7252977968	7663161797	12208376716	7149421902	6297137864	6881020880	12000370554	6273457180	6542879221	6967427777	6827859719	6660415963	6798293341	6942739767	6701795158	6695740461	6521030486	6720076711	11722262644	7684381144	7145710476	7210895238	7679609995	1	9243543621	1	6801799036	1	6679236493	1	6901382320	1
UPI0000057F19	ALF29456	NL70_04360	hypothetical protein	2.0851e+08	2.52362e+08	2.93982e+08	3.53233e+08	3.28533e+08	2.43865e+08	3.54147e+07	4.4558e+07	1279626355	1482563209	2.95659e+08	3.69469e+08	1395267071	1657353296	NA	NA	9.28402e+07	1.79433e+08	201328861	2.64589e+08	2.86784e+08	3.56647e+08	2.59759e+08	3.05525e+08	3.14861e+07	5.0084e+07	1313360130	1474173723	2.92852e+08	3.76579e+08	1461956192	1679837145	NA	NA	1.52901e+08	1.75275e+08	2.31698e+08	1	322661643	1	2.8442e+08	1	4.03857e+07	1	1387430854	1
UPI0000057F1C	ALF29454	NL70_04345	membrane protein	8.61994e+07	1.10928e+08	9.25745e+07	1.30057e+08	1.23987e+08	1.2111e+08	1.15589e+08	115619126	8.03014e+07	8.34762e+07	8.66886e+07	8.99198e+07	8.74187e+07	9.25936e+07	9.09143e+07	9.27292e+07	8.25688e+07	9.24417e+07	8.25955e+07	5.51357e+07	1.18347e+08	1.24001e+08	8.51721e+07	9.32249e+07	1.1608e+08	1.19149e+08	114437566	8.64666e+07	9.17954e+07	8.65863e+07	9.14241e+07	9.14409e+07	9.07986e+07	9.23461e+07	4.50077e+07	8.67396e+07	8.37146e+07	1	1.16245e+08	1	1.05873e+08	1	1.16609e+08	1	9.11704e+07	1
UPI0000057F25	ALF29445	tatA	preprotein translocase subunit SecA	177601398	181034343	1.72992e+08	167794587	1.22279e+08	2.0205e+08	2.68989e+08	184349590	1.81584e+08	2.23135e+08	1.47702e+08	1.60784e+08	200489669	1.24709e+08	NA	6.3233e+07	1.46706e+08	1.36234e+08	1.75964e+08	159993178	1.48995e+08	1.45797e+08	1.63432e+08	1.89341e+08	2.07273e+08	2.18355e+08	1.62218e+08	2.35423e+08	144883287	1.50053e+08	1.56292e+08	1.20642e+08	NA	6.81175e+07	1.7999e+08	142549199	1.73648e+08	1	1.58894e+08	1	1.69276e+08	1	219741699	1	2.0059e+08	1
UPI0000057F2C	ALF29438	NL70_04255	heme biosynthesis protein HemY	8.71188e+07	8.15189e+07	1.00219e+08	1.05422e+08	3.84669e+07	2.58703e+07	3.28137e+07	4.27346e+07	7.67577e+07	6.5394e+07	1.41436e+07	9.56072e+07	5.7556e+07	3.15547e+07	NA	9.10177e+07	7.6959e+07	7.13432e+07	1.20798e+08	1.30956e+08	1.07448e+08	9.80884e+07	3.24701e+07	2.65614e+07	3.29654e+07	6.61776e+07	2.36451e+07	6.20408e+07	7.30106e+07	8.9163e+07	6.2339e+07	5.2856e+07	1.02363e+08	6.67509e+07	6.33695e+07	5.7965e+07	1.05098e+08	1	1.02794e+08	1	3.08422e+07	1	4.36728e+07	1	5.69594e+07	1
UPI0000057F32	ALF29433	NL70_04230	uracil-DNA glycosylase	1.69333e+06	9.56924e+06	7.82209e+08	NA	NA	5.55961e+06	NA	NA	2.3747e+07	1.45688e+07	1.7726e+07	1.18251e+07	1.46083e+08	6.5296e+06	1.42401e+07	NA	2.37617e+08	NA	NA	NA	NA	2.05452e+07	1052476169	3.86416e+07	NA	4.13784e+08	1.32778e+07	3.55589e+07	NA	3.71482e+08	7.9669e+07	NA	NA	1.6298e+07	1.19161e+07	8.76438e+06	5.63129e+06	0.5	401376926	0.5	3.65559e+08	0.75	4.13784e+08	0.25	2.17881e+07	1
UPI0000057F33	ALF29432	NL70_04225	ArsR family transcriptional regulator	4.39402e+08	3.91608e+08	4.57469e+08	4.6825e+08	595303608	5.87412e+08	4.33227e+08	4.64307e+08	5.40217e+08	5.53143e+08	4.57329e+08	4.87896e+08	4.503e+08	4.17505e+08	5.12517e+08	4.50953e+08	4.24356e+08	4.25831e+08	422428489	3.8321e+08	4.43185e+08	474994175	5.8492e+08	5.77292e+08	4.48901e+08	4.41569e+08	5.63103e+08	5.58035e+08	4.86594e+08	4.77708e+08	4.43069e+08	4.19565e+08	5.10232e+08	4.61318e+08	4.15645e+08	4.32585e+08	4.09162e+08	1	4.60975e+08	1	5.86232e+08	1	4.47001e+08	1	5.53624e+08	1
UPI0000057F40	ALF29420	NL70_04160	acyl carrier protein	3999256175	4600163727	4258620555	4125120990	4182698947	4278365897	4950637868	5333162878	4101299577	4128012545	3801947593	4405876509	4502035406	5311171488	5121441506	5414417721	4050031160	3809228570	4013257268	4475849138	4433729006	4130792199	4260975853	4389539234	4878670603	5288137459	3529378963	4238644823	4386263666	4545871347	4451637387	5000498250	5248299146	5416519288	4006503232	3975601960	4272131577	1	4237065687	1	4277894983	1	5112652202	1	3999333977	1
UPI0000057F43	ALF29417	NL70_04145	NADPH:quinone oxidoreductase	5.915e+08	5.92807e+08	4.97843e+08	5.56991e+08	6.40087e+08	5.87944e+08	586014625	6.27575e+08	6.46868e+08	6.33891e+08	6.15955e+08	6.15651e+08	5.9245e+08	5.84346e+08	6.23085e+08	5.99942e+08	6.30654e+08	6.5889e+08	5.79928e+08	590254763	5.1426e+08	5.47162e+08	6.31248e+08	6.25762e+08	5.65772e+08	6.39651e+08	6.41413e+08	6.23602e+08	6.00217e+08	6.0078e+08	603907209	6.11344e+08	6.26113e+08	611989008	5.78097e+08	6.6526e+08	588622362	1	5.29064e+08	1	6.2126e+08	1	604753235	1	6.36443e+08	1
UPI0000057F4B	ALF29411	NL70_04105	phosphoribosylaminoimidazole-succinocarboxamide synthase	1678982004	1586261209	1600978349	1615153085	1457934935	1624506367	1740661538	1719878833	1681172316	1675412727	1678072423	1593844104	1397322736	1500784705	1371943174	1464099513	1486488878	1537650647	1570129577	1461038860	1605786659	1203036077	1418471507	1692766543	1684895112	1640633031	1307968707	1693420009	1642478369	1495474250	1438176306	1517007927	1010943115	1400311208	1498555826	1523909907	1574102913	1	1506238542	1	1548419838	1	1696517128	1	1589493440	1
UPI0000057F4C	ALF29410	NL70_04100	phosphoribosylformylglycinamidine synthase	9.48271e+08	8.87821e+08	8.937e+08	8.01899e+08	1107624170	1009281502	8.52623e+08	9.98032e+08	7.92104e+08	8.27177e+08	9.30165e+08	8.73643e+08	897310390	9.43513e+08	1078361420	1043914337	1051551316	1013304859	9.28523e+08	8.40539e+08	9.25888e+08	8.70823e+08	9.22021e+08	1090363693	8.85394e+08	9.80414e+08	8.06042e+08	6.18514e+08	9.33963e+08	8.85791e+08	8.85894e+08	955019830	1028758751	1022834949	8.74483e+08	8.8028e+08	9.01288e+08	1	8.73078e+08	1	1032322466	1	9.29116e+08	1	7.60959e+08	1
UPI0000057F4F	ALF30573	NL70_04085	lipoprotein	1.186e+08	133555162	1.37035e+08	9.7427e+07	1.07035e+08	1.09105e+08	6.96519e+07	1.13549e+08	NA	NA	NA	1.10058e+08	7.70222e+07	NA	1.6718e+08	9.45661e+07	1.32768e+08	133474654	1.37764e+08	1.2261e+08	1.41231e+08	9.64603e+07	9.65054e+07	NA	1.34721e+08	1.42463e+08	NA	9.94912e+07	NA	111178302	154595790	NA	1.1992e+08	1.3871e+08	1.23654e+08	1.1151e+08	1.28132e+08	1	1.18038e+08	1	1.04215e+08	0.75	1.15096e+08	1	9.94912e+07	0.25
UPI0000057F51	ALF29406	NL70_04075	transcriptional regulator	1095780032	9.01653e+08	1235971178	1191777108	1107601152	1212891428	1217973649	1245553893	1251884193	1267230906	1376690119	1284368731	1084099855	1288684664	1066294155	1220029299	1139801763	1022866474	1050586056	7.82192e+08	1088260376	7.69157e+08	1118383850	1188224936	1149622293	1200393917	1294286731	1289393843	1439415760	1201190983	1024668205	1332170314	1052972693	1110525753	1071075369	9.93858e+08	9.57553e+08	1	1071291381	1	1156775341	1	1203385938	1	1275698918	1
UPI0000057F53	ALF30572	NL70_04065	major facilitator transporter	NA	1.04422e+08	1.29863e+08	NA	1.28846e+08	NA	1.29311e+08	1.31099e+08	NA	NA	NA	1.0454e+08	NA	NA	NA	NA	7.01243e+07	NA	1.4375e+08	1.61054e+08	NA	NA	1.29629e+08	NA	1.33499e+08	1.34875e+08	NA	NA	NA	NA	NA	NA	NA	NA	1.30628e+08	1.33422e+08	1.36408e+08	0.75	1.29863e+08	0.25	1.29238e+08	0.5	1.32196e+08	1	NA	0
UPI0000057F54	ALF30571	NL70_04060	inositol monophosphatase	1.58317e+08	1.56961e+08	8.23421e+07	1.65542e+08	1.15408e+08	1.43293e+08	1.00559e+08	1.10441e+08	1.80766e+08	1.01786e+08	1.0923e+08	1.13495e+08	1.18867e+08	1.24197e+08	1.19986e+08	8.9728e+07	1.13558e+08	7.56637e+07	1.3385e+08	1.11276e+08	1.18182e+08	1.2236e+08	1.23213e+08	1.18001e+08	1.07055e+08	1.32151e+08	1.73256e+08	1.28714e+08	9.64094e+07	9.35199e+07	9.84147e+07	1.18228e+08	1.29316e+08	1.12081e+08	1.00201e+08	1.13212e+08	1.40101e+08	1	122106693	1	1.24979e+08	1	1.12551e+08	1	146130354	1
UPI0000057F58	ALF29401	NL70_04035	hypothetical protein	5.84202e+08	5.19981e+08	5.93565e+08	5.79308e+08	6.13508e+08	6.47724e+08	4.21357e+08	394690122	6.97728e+08	7.29632e+08	6.7867e+08	6.59554e+08	6.39115e+08	6.85387e+08	4.82962e+08	5.13009e+08	4.92862e+08	4.90909e+08	5.76888e+08	5.56449e+08	5.99732e+08	6.22556e+08	6.35672e+08	5.80077e+08	3.12033e+08	3.96464e+08	739358692	7.15154e+08	7.05226e+08	6.55907e+08	6.30671e+08	6.70526e+08	4.03598e+08	4.42629e+08	501987667	493852917	5.5938e+08	1	5.9879e+08	1	6.19245e+08	1	3.81136e+08	1	7.20468e+08	1
UPI0000057F59	ALF29400	NL70_04030	hypothetical protein	3.63754e+07	3.66129e+07	NA	4.80893e+07	5.4921e+07	4.83732e+07	3.86983e+07	4.89634e+07	4.03977e+07	5.86958e+07	4.33896e+07	6.7875e+07	5.71959e+07	5.07785e+07	3.13917e+07	3.55299e+07	5.37191e+07	5.04528e+07	3.79408e+07	NA	NA	4.09052e+07	6.07299e+07	4.60558e+07	3.67259e+07	4.43942e+07	4.06602e+07	4.94966e+07	4.42757e+07	4.87598e+07	NA	5.59792e+07	3.54422e+07	3.4399e+07	5.7472e+07	6.30718e+07	3.69764e+07	0.75	4.44972e+07	0.5	5.252e+07	1	4.21955e+07	1	47312571	1
UPI0000057F65	ALF29388	nuoK	NADH-quinone oxidoreductase subunit K	3.70033e+08	4.48717e+08	2.82012e+08	3.04008e+08	3.12596e+08	3.28847e+08	4.41555e+08	4.19735e+08	3.00997e+08	4.17059e+08	3.62458e+08	3.38771e+08	217786700	1.81107e+08	2.55828e+08	2.89966e+08	3.03059e+08	2.57873e+08	3.57778e+08	4.61741e+08	286215005	3.12605e+08	3.09809e+08	3.43138e+08	4.36274e+08	426574680	NA	4.05802e+08	3.61528e+08	3.52167e+08	2.10659e+08	1.89764e+08	2.38701e+08	2.85544e+08	3.16935e+08	2.63199e+08	4.09567e+08	1	2.9621e+08	1	3.23597e+08	1	4.31034e+08	1	3.74619e+08	0.75
UPI0000057F6A	ALF29383	nuoF	NADH dehydrogenase	1380059992	1237675423	9.60351e+08	9.76741e+08	1171468374	1024290186	1275527146	1411642129	8.61988e+08	7.64806e+08	1274201236	1292523558	6.80297e+08	6.1274e+08	1444466566	1364718277	1260402832	1251487255	1336912689	1369440248	1041423294	1129089405	9.55973e+08	1173213216	1301912327	1350707342	7.82439e+08	8.17473e+08	1290333115	1235038389	7.08071e+08	614816431	1441078584	1322281796	1270266492	1272035743	1331022088	1	1026901082	1	1081236307	1	1334947236	1	8.06677e+08	1
UPI0000057F6B	ALF29382	nuoE	NADH dehydrogenase	2020683068	2024408189	1581407554	1709188172	1531504043	1564635324	2247971828	2187261449	1448316644	1582282949	1831614625	1900751776	1027088880	9.92811e+08	2005187280	2148251619	1797217323	1839465670	1994856738	1861209482	1680461806	1685630155	1522804856	1558465971	2138735052	2112744947	1481057794	1590333936	1874911993	1925380630	1006356125	9.89059e+08	2043443589	2169697202	1725512107	1870555338	1975289369	1	1664171922	1	1544352548	1	2171678319	1	1525497831	1
UPI0000057F6F	ALF29378	nuoA	NADH:ubiquinone oxidoreductase subunit A	915672620	9.53765e+08	8.55664e+08	8.68065e+08	8.11846e+08	8.37461e+08	5.21754e+08	9.5645e+08	7.1576e+08	852721766	7.23771e+08	8.49641e+08	6.36685e+08	5.01435e+08	6.1635e+08	6.04094e+08	7.632e+08	7.08873e+08	9.04354e+08	841224872	8.0103e+08	8.4208e+08	7.98191e+08	8.75089e+08	5.27432e+08	885542725	7.12535e+08	8.92665e+08	7.15074e+08	9.01422e+08	6.36947e+08	497656184	6.5282e+08	6.5928e+08	7.77064e+08	7.11229e+08	9.03754e+08	1	8.4171e+08	1	8.30647e+08	1	7.22795e+08	1	7.9342e+08	1
UPI0000057F71	ALF29376	NL70_03900	hypothetical protein	9.30887e+07	6.04993e+07	6.74512e+07	6.99889e+07	6.38423e+07	5.55322e+07	1.97593e+07	6.68773e+07	7.76569e+07	1.22682e+08	7.70418e+07	6.7243e+07	NA	2.61848e+07	4.93972e+07	3.47407e+07	6.62603e+07	5.25834e+07	9.12753e+07	5.52941e+08	6.8147e+07	6.28581e+07	6.40296e+07	5.92796e+07	5.26471e+07	5.89246e+07	6.48647e+07	5.97351e+07	6.12543e+07	4.76921e+07	6.99075e+07	NA	7.65066e+07	3.43591e+07	6.5586e+07	6.88935e+07	1.99451e+08	1	6.71113e+07	1	6.06709e+07	1	4.95521e+07	1	8.12347e+07	1
UPI0000057F79	ALF29369	NL70_03865	50S ribosomal protein L13	6139051806	5551601499	5633718137	5750416789	5360029221	5751885284	5318327607	5680354893	5069406499	5050630453	5306187819	5241664454	5096266625	5413478251	5644939375	6066515096	5904745619	5877595156	5985752977	5148421010	5544902404	5660689423	5552500809	5730891051	5184172427	5572936007	4940099681	5080047316	5543691897	5058530311	5211869909	5628424960	5689863844	5920787233	5691969839	5879153880	5706206823	1	5647431688	1	5598826591	1	5438947733	1	5035045987	1
UPI0000057F80	ALF30569	NL70_03830	sugar ABC transporter substrate-binding protein	1.77578e+08	1.78195e+08	1.53724e+08	1.58701e+08	148945288	1.32274e+08	1.84002e+08	182009733	1.22906e+08	1.22535e+08	1.35682e+08	1.37061e+08	1.9344e+08	1.57036e+08	1.74049e+08	1.83866e+08	164227535	1.64395e+08	1.84694e+08	1.68267e+08	1.62798e+08	1.60907e+08	1.44683e+08	1.30918e+08	1.61436e+08	1.89128e+08	1.23413e+08	1.17265e+08	1.36849e+08	1.27478e+08	1.9144e+08	161665130	179754517	1.66708e+08	1.58371e+08	1.57752e+08	1.77184e+08	1	1.59033e+08	1	1.39205e+08	1	1.79144e+08	1	1.2153e+08	1
UPI0000057F85	ALF29358	NL70_03795	3-oxoacyl-ACP synthase	8.22772e+08	8.12909e+08	7.66794e+08	7.83704e+08	8.39703e+08	8.75635e+08	8.97027e+08	8.24491e+08	8.00071e+08	8.87938e+08	7.68749e+08	808792179	8.20625e+08	5.75702e+08	7.94305e+08	7.84942e+08	8.06939e+08	8.15135e+08	8.25641e+08	7.49908e+08	8.10836e+08	7.95253e+08	8.3942e+08	8.48746e+08	8.37243e+08	8.31285e+08	8.65416e+08	6.16128e+08	7.99878e+08	8.1133e+08	8.4929e+08	583323076	7.74013e+08	5.58255e+08	6.49372e+08	8.1776e+08	802807362	1	7.89147e+08	1	8.50876e+08	1	8.47512e+08	1	7.92388e+08	1
UPI0000057F88	ALF29355	NL70_03780	ubiquinol-cytochrome C chaperone	9.5125e+07	151073832	1.67719e+08	4.26122e+07	5.49572e+07	6.77869e+07	6.25446e+07	6.50102e+07	7.38383e+07	1.00131e+08	1.06781e+08	5.53206e+07	6.07504e+07	6.29376e+07	6.53452e+07	6.57262e+07	8.53592e+07	5.80254e+07	1.13894e+08	155383075	6.50703e+07	1.26844e+08	6.69549e+07	6.77467e+07	5.88156e+07	5.19192e+07	8.67646e+07	9.08109e+07	6.9365e+07	4.73292e+07	3.78097e+07	8.27541e+07	7.22425e+07	6.15634e+07	8.67212e+07	4.86478e+07	128868868	1	1.00561e+08	1	6.43614e+07	1	5.95724e+07	1	8.78861e+07	1
UPI0000057F8F	ALF29350	NL70_03745	NrdR family transcriptional regulator	7.69447e+08	7.97464e+08	7.16789e+08	6.89961e+08	7.71322e+08	8.53357e+08	7.63378e+08	8.56518e+08	7.6667e+08	9.11135e+08	8.35853e+08	8.62604e+08	8.67666e+08	8.40628e+08	8.81739e+08	8.30763e+08	8.83281e+08	9.36138e+08	7.95747e+08	8.04027e+08	7.66557e+08	6.93636e+08	8.46682e+08	8.25016e+08	7.55895e+08	8.91967e+08	9.22907e+08	8.99147e+08	8.55814e+08	851120957	8.66422e+08	832137120	8.50243e+08	8.53081e+08	9.18363e+08	9.50719e+08	7.91671e+08	1	7.16736e+08	1	8.24094e+08	1	8.1694e+08	1	8.74965e+08	1
UPI0000057F96	ALF29345	NL70_03715	delta-aminolevulinic acid dehydratase	7.06189e+08	756099948	6.63328e+08	7.24813e+08	7.28424e+08	7.41152e+08	7.8563e+08	768920292	7.2046e+08	7.61136e+08	659361414	6.85058e+08	5.49628e+08	522515985	6.3631e+08	6.26153e+08	7.06733e+08	7.17147e+08	704731861	701195089	6.67984e+08	7.14351e+08	7.13712e+08	7.5676e+08	7.33938e+08	7.39789e+08	7.45158e+08	7.61857e+08	6.61586e+08	7.03305e+08	5.30308e+08	5.12745e+08	6.64059e+08	6.34465e+08	7.00099e+08	7.42416e+08	7.17054e+08	1	6.92619e+08	1	7.35012e+08	1	7.57069e+08	1	7.47153e+08	1
UPI0000057FB8	ALF29315	NL70_03530	ETC complex I subunit	1021702585	1146270489	9.95741e+08	9.78254e+08	1146131340	1091974553	1164725547	1145634436	5.72486e+08	5.47175e+08	1155938022	1220536403	7.35271e+08	7.2625e+08	8.18944e+08	8.32604e+08	1137554835	1147079970	1136338939	1016553895	9.97726e+08	9.85947e+08	1112847272	1091677953	1135786747	1141089374	5.63644e+08	5.63247e+08	1189884610	1240726238	671288408	7.20023e+08	8.33625e+08	859032797	1135238171	1166811996	1080216477	1	9.89417e+08	1	1110657780	1	1146809026	1	5.61638e+08	1
UPI0000057FC2	ALF29308	NL70_03485	phosphoribosylglycinamide formyltransferase	8.67347e+07	8.36023e+07	5.78832e+07	7.47792e+07	8.18409e+07	5.32993e+07	8.20863e+07	9.10218e+07	6.04591e+07	8.3492e+07	6.89882e+07	5.6977e+07	9.14261e+07	7.40317e+07	1.02608e+08	9.30782e+07	8.30773e+07	7.52727e+07	8.40417e+07	7.50217e+07	1.11015e+08	8.62378e+07	9.08785e+07	5.56698e+07	5.67919e+07	6.7493e+07	6.79321e+07	7.71475e+07	8.10048e+07	8.42896e+07	100242348	9.14168e+07	7.09045e+07	8.76724e+07	6.73973e+07	8.29837e+07	8.23501e+07	1	8.24789e+07	1	7.04221e+07	1	7.43483e+07	1	7.22577e+07	1
UPI0000057FCD	ALF29300	NL70_03430	CDP-diacylglycerol--glycerol-3-phosphate 3-phosphatidyltransferase	3.44522e+07	1628194909	4.33281e+07	3.71579e+07	5.35311e+07	3.80622e+07	3.72448e+07	4.56056e+07	4.65834e+07	4.58117e+07	4.65522e+07	2.87866e+07	4.0783e+07	1.58694e+07	4.35665e+07	2.46198e+07	3.89633e+07	3.48612e+07	2.58023e+07	NA	4.0247e+07	1.89877e+07	4.52213e+07	3.61305e+07	4.20631e+07	3.30764e+07	4.45384e+07	5.96854e+07	3.77298e+07	3.40861e+07	2.67099e+07	4.19762e+07	1.40532e+07	1.66607e+07	3.85184e+07	3.02524e+07	5.62816e+08	0.75	3.49302e+07	1	4.32363e+07	1	3.94975e+07	1	4.91547e+07	1
UPI0000057FCE	ALF29299	NL70_03425	molybdenum cofactor biosynthesis protein MoaD	1.4549e+08	1.29228e+08	1.40372e+08	1.48031e+08	1.38385e+08	1.59849e+08	1.56804e+08	1.50845e+08	158021810	1.60748e+08	1.7745e+08	1.49703e+08	1.33722e+08	1.64211e+08	1.64528e+08	1.80392e+08	1.11787e+08	1.10851e+08	1.38092e+08	1.02659e+08	119189777	1.398e+08	1.19583e+08	1.68336e+08	1.45549e+08	1.51485e+08	1.57489e+08	149393325	1.72155e+08	1.44369e+08	1.40471e+08	1.58317e+08	1.61404e+08	1.67501e+08	1.18572e+08	1.14376e+08	1.28867e+08	1	1.36848e+08	1	1.46538e+08	1	1.51171e+08	1	1.56413e+08	1
UPI0000057FCF	ALF29298	NL70_03420	molybdopterin synthase catalytic subunit	9.7766e+07	8.34474e+07	1.19862e+08	1.03795e+08	7.86735e+07	1.06398e+08	8.57028e+07	9.91451e+07	1.06328e+08	106885559	1.03166e+08	1.01212e+08	1.02181e+08	9.48004e+07	1.15818e+08	1.07756e+08	6.96427e+07	8.178e+07	9.08759e+07	6.70472e+07	9.58138e+07	1.24043e+08	7.40271e+07	1.14264e+08	7.73862e+07	9.61459e+07	1.30788e+08	9.34996e+07	1.01319e+08	9.59206e+07	1.33461e+08	1.21772e+08	1.1846e+08	9.93012e+07	7.44032e+07	8.38469e+07	8.47841e+07	1	1.10878e+08	1	9.33405e+07	1	8.9595e+07	1	109375221	1
UPI0000057FD2	ALF29295	NL70_03405	diguanylate cyclase	NA	NA	NA	NA	NA	NA	NA	NA	NA	NA	NA	NA	NA	NA	NA	5.25198e+06	NA	NA	NA	NA	NA	NA	NA	NA	NA	NA	NA	NA	NA	NA	NA	7.00372e+06	NA	NA	NA	NA	NA	0	NA	0	NA	0	NA	0	NA	0
UPI0000057FE4	ALF29279	NL70_03320	hypothetical protein	2.58863e+07	3.10497e+07	6.87311e+07	1.7852e+07	8.14196e+06	1.22028e+07	7.18851e+07	1.55181e+07	1.4927e+07	7.07343e+06	2.00836e+07	1.17698e+07	1.89307e+07	2.19451e+07	7.22402e+06	1.35532e+07	1.14785e+07	NA	2.23172e+07	NA	2.30581e+07	2.28917e+07	9.45046e+06	1.11763e+07	1.91735e+07	1.71861e+07	2.55118e+07	9.34967e+06	2.15762e+07	2.11466e+07	2.02951e+07	1.12006e+07	2.36418e+07	19563806	NA	1.0015e+07	2.64177e+07	0.75	3.31332e+07	1	1.02429e+07	1	3.09407e+07	1	1.42155e+07	1
UPI0000057FEC	ALF29274	NL70_03285	hydrolase	2.02892e+07	NA	2.61652e+07	1.14022e+07	1.85855e+07	3.67422e+07	9.36605e+06	1.77198e+07	NA	3.45036e+07	5.48444e+07	2.12819e+07	1.94138e+07	2.59976e+07	3.39669e+07	1.64065e+07	1.62837e+07	1.43617e+07	2.04354e+07	6.03199e+07	5.34059e+07	1.30988e+07	2.20382e+07	4.40889e+07	1.74745e+07	1.72605e+07	2.1687e+07	1.88394e+07	3.34599e+07	2.45879e+07	2.06923e+07	2.19311e+07	4.76732e+07	4.83132e+07	6.10899e+07	2.00581e+07	3.36815e+07	0.75	2.6018e+07	1	3.03637e+07	1	1.54552e+07	1	2.501e+07	0.75
UPI0000057FED	ALF29273	NL70_03280	tyrosine protein phosphatase	1.60211e+07	1.99696e+07	2.09292e+07	NA	NA	NA	NA	2.23901e+07	2.14729e+07	3.04167e+07	2.10234e+07	1.4968e+07	2.63697e+07	2.50978e+07	4.80027e+07	4.17267e+07	1.78471e+07	2.00036e+07	NA	1.85915e+07	NA	NA	NA	NA	NA	3.78398e+06	3.52149e+07	2.59402e+07	2.39788e+07	2.62852e+07	2.78414e+07	1.78015e+07	2.77056e+07	4.01142e+07	2.7422e+07	1.69319e+07	1.81941e+07	0.75	2.09292e+07	0.25	NA	0	1.3087e+07	0.5	2.82612e+07	1
UPI0000057FF8	ALF29262	NL70_03225	Orotate phosphoribosyltransferase	2.38976e+08	2.56517e+08	264888388	2.64858e+08	2.55783e+08	2.46788e+08	2.8196e+08	2.6348e+08	276527321	2.50156e+08	2.42135e+08	2.4605e+08	2.26043e+08	2.07479e+08	2.72378e+08	2.36826e+08	2.15966e+08	2.45294e+08	240879650	2.41672e+08	2.68988e+08	2.64741e+08	2.58028e+08	2.5038e+08	2.66246e+08	2.47539e+08	2.50596e+08	2.42094e+08	2.1272e+08	246219555	2.44839e+08	2.65755e+08	2.66875e+08	2.63185e+08	2.07664e+08	2.49498e+08	2.44511e+08	1	2.65869e+08	1	2.52745e+08	1	2.64806e+08	1	2.54843e+08	1
UPI0000057FFA	ALF29260	NL70_03215	DNA-directed RNA polymerase subunit omega	1333224252	1161729949	1068526733	1190031031	8.56664e+08	9.11508e+08	1313309741	1423878313	9.97793e+08	1036766787	1371552738	1253691960	1238154432	1269444050	1414930000	1453603320	1243523728	1201900781	1273793119	1080756618	9.59872e+08	1177080424	8.24208e+08	8.78704e+08	1255242167	1368993668	8.23758e+08	1030485998	1277253527	1289442549	1185943688	1276850011	1367086772	1452918035	1235840929	1187520206	1212375985	1	1098877552	1	8.67771e+08	1	1340355972	1	972200947	1
UPI0000057FFC	ALF29258	NL70_03205	DNA polymerase	3.57704e+07	8.09259e+07	7.18511e+07	5.99452e+07	7.66372e+07	3.60032e+07	9.37867e+07	7.56096e+07	3.80905e+07	1.07599e+07	1.07453e+07	1.61195e+07	3.6493e+07	7.71653e+06	7.51771e+07	7.37923e+07	7.43094e+07	8.15487e+07	3.34115e+07	5.09339e+07	4.09848e+07	2.90952e+07	9.03143e+07	4.60038e+07	4.35856e+07	7.40554e+07	3.92276e+07	3.13694e+07	5.54833e+07	5.14742e+07	NA	NA	7.11841e+07	6.97017e+07	7.40576e+07	6.7827e+07	5.02604e+07	1	5.04691e+07	1	6.22396e+07	1	7.17593e+07	1	2.98619e+07	1
UPI0000057FFD	ALF29257	NL70_03200	SsrA-binding protein	1.27299e+08	1.67031e+08	1.61287e+08	113207297	1.21012e+08	1.3765e+08	1.5285e+08	1.19202e+08	1.29146e+08	168226345	112865937	1.29707e+08	1.26058e+08	161685919	1.65029e+08	1.32853e+08	1.59878e+08	1.64682e+08	152577187	1.87181e+08	1.6614e+08	1.21186e+08	125719477	166787054	1.45339e+08	1.59092e+08	1.24105e+08	1.23261e+08	1.18718e+08	1.27748e+08	1.21754e+08	1.2271e+08	2.03082e+08	1.62773e+08	1.60744e+08	149148700	1.58522e+08	1	1.40455e+08	1	1.37792e+08	1	1.44121e+08	1	1.36185e+08	1
UPI0000058001	ALF29254	NL70_03175	hypothetical protein	7.1037e+07	5.76676e+07	6.10951e+07	5.77956e+07	6.79784e+07	6.81847e+07	6.72877e+07	6.01408e+07	7.40201e+07	6.96848e+07	7.05407e+07	5.8789e+07	6.67939e+07	6.39839e+07	5.61434e+07	4.78631e+07	6.06983e+07	6.43097e+07	5.2422e+07	4.56042e+07	5.74098e+07	6.00084e+07	5.8587e+07	7.74746e+07	5.82576e+07	6.26834e+07	6.39524e+07	6.48834e+07	6.74512e+07	5.41982e+07	7.0004e+07	6.11e+07	5.83871e+07	5.40903e+07	5.71491e+07	6.15956e+07	5.66827e+07	1	5.90772e+07	1	6.80562e+07	1	6.20924e+07	1	6.81352e+07	1
UPI0000058012	ALF29239	NL70_03085	DNA polymerase	4.69558e+07	3.70529e+07	4.01538e+07	4.2483e+07	8.19315e+07	2.91667e+07	2.26308e+07	1.94159e+08	6.26983e+07	3.31272e+07	8.51095e+07	1.61095e+07	2.53026e+07	3.75821e+07	1.01488e+08	1.01274e+08	8.53387e+07	136183902	3.56853e+07	4.18204e+07	3.79301e+07	3.20144e+07	5.77973e+07	4.43628e+07	1.6266e+08	1.15847e+07	1.07363e+08	3.08614e+07	1.20752e+08	2.13941e+07	2.95445e+07	5.45951e+07	7.72529e+07	9.90335e+07	8.84652e+07	2.85297e+07	4.03786e+07	1	3.81453e+07	1	5.33146e+07	1	9.77588e+07	1	5.85125e+07	1
UPI0000058016	ALF29235	pleC	histidine kinase	NA	1.96983e+07	NA	NA	NA	NA	1.17309e+07	NA	4.6839e+06	NA	2.38042e+07	1.09483e+07	NA	7.54719e+06	NA	NA	1.21738e+07	1.32907e+07	1.56879e+07	NA	NA	NA	NA	1.48144e+08	1.18513e+07	NA	27727831	NA	7.10167e+06	1.04626e+07	NA	8.33327e+06	NA	NA	6.81835e+07	1.83848e+07	1.76931e+07	0.5	NA	0	1.48144e+08	0.25	1.17911e+07	0.5	1.62059e+07	0.5
UPI000005801D	ALF29229	NL70_03030	cytochrome C biogenesis protein CcmF	8.70795e+07	6.83813e+07	4.95494e+07	7.46242e+07	5.33886e+07	6.07301e+07	4.90964e+07	6.50138e+07	8.14019e+06	8.04979e+07	8.40592e+07	6.98075e+07	4.2242e+07	6.94343e+07	8.26346e+07	8.07496e+07	1.09486e+08	1.11116e+08	9.9778e+07	8.84283e+07	8.49545e+07	4.97039e+07	4.92374e+07	1.01962e+08	4.22257e+07	6.46969e+07	4.10878e+07	4.61341e+07	7.43894e+07	6.51362e+07	8.16e+07	NA	1.10394e+08	1.07841e+08	7.98258e+07	1.02629e+08	8.59168e+07	1	6.4708e+07	1	6.63295e+07	1	5.52582e+07	1	4.3965e+07	1
UPI000005801E	ALF29228	NL70_03025	CyCJ cytochrome-c biosynthesis protein	139179102	1.37211e+08	1.28134e+08	1.22882e+08	1.04868e+08	1.07145e+08	6.50329e+07	8.58166e+07	1.28298e+08	1.37646e+08	1.27146e+08	9.68397e+07	7.17035e+07	7.30506e+07	1.07782e+08	1.02929e+08	1.28542e+08	1.36793e+08	1.35624e+08	1.13895e+08	1.29645e+08	1.2976e+08	1.04726e+08	1.13421e+08	6.24534e+07	9.17407e+07	1.24388e+08	144130591	1.23189e+08	1.25002e+08	7.75106e+07	9.82218e+07	104414206	1.14405e+08	1.33325e+08	1.35824e+08	1.31477e+08	1	1.27605e+08	1	1.0754e+08	1	7.62609e+07	1	1.33616e+08	1
UPI0000058021	ALF29225	NL70_03010	histidine kinase	4.32151e+07	1.94568e+07	1.43831e+07	6.5188e+07	4.57429e+07	4.87959e+07	3.3927e+07	1.71674e+07	3.52359e+07	2.5354e+07	2.79626e+07	3.53826e+07	3.62082e+07	1.62027e+07	2.77464e+07	1.66243e+07	5.37129e+07	1.96915e+07	1.25887e+07	2.05269e+07	1.50073e+07	1.35775e+07	50824548	4.01559e+07	8.19924e+07	3.42861e+07	4.853e+07	3.28251e+07	2.70854e+07	1.34275e+07	2.647e+07	2.77231e+07	3.49794e+07	2.7497e+07	1.87078e+07	2.84487e+07	2.39468e+07	1	2.7039e+07	1	4.63798e+07	1	4.18432e+07	1	3.54862e+07	1
UPI0000058022	ALF29224	NL70_03005	transcriptional regulator	1.05594e+08	1.26099e+08	1.35506e+08	1.09886e+08	1.31716e+08	1.33489e+08	1.37413e+08	1.29464e+08	1.0656e+08	1.25549e+08	8.79534e+07	1.37692e+08	1.14569e+08	1.2008e+08	1.30236e+08	1.26666e+08	9.58157e+07	1.08539e+08	1.17241e+08	1.22447e+08	1.42702e+08	1.49473e+08	1.44421e+08	1.3973e+08	1.67215e+08	1.57508e+08	1.41052e+08	1.2015e+08	1.07077e+08	1.23045e+08	1.27145e+08	1.23586e+08	9.49988e+07	1.17813e+08	1.08504e+08	1.29903e+08	1.17845e+08	1	1.34392e+08	1	1.37339e+08	1	1.479e+08	1	1.23328e+08	1
UPI0000058034	ALF29201	NL70_02880	hypothetical protein	2.22716e+07	2.48137e+07	2.44249e+07	2.9944e+07	2.0595e+07	3.45951e+07	3.44935e+07	2.95346e+07	1.80286e+07	2.73559e+07	3.7439e+07	3.57133e+07	2.25935e+07	2.43135e+07	2.37769e+07	3.75589e+07	NA	2.51968e+07	2.3956e+07	1.8608e+07	3.13296e+07	3.00554e+07	1.2237e+07	2.26181e+07	2.35203e+07	2.47229e+07	2.56562e+07	2.1549e+07	3.53897e+07	2.27079e+07	2.56164e+07	2.46181e+07	2.15038e+07	3.35384e+07	2.41485e+07	2.30043e+07	2.24123e+07	1	2.89385e+07	1	2.25113e+07	1	2.80678e+07	1	2.31474e+07	1
UPI0000058047	ALF29182	NL70_02780	magnesium transporter CorA	7.67925e+07	6.99174e+07	7.91795e+07	6.67096e+07	5.07615e+07	5.73062e+07	7.91221e+07	8.13351e+07	5.93682e+07	7.76815e+07	8.14448e+07	7.72491e+07	9.31749e+07	7.91541e+07	6.41521e+07	6.24667e+07	6.66942e+07	6.53927e+07	6.54815e+07	8.24672e+07	6.63964e+07	8.72846e+07	5.95164e+07	5.70548e+07	7.28763e+07	6.85694e+07	5.59382e+07	7.39654e+07	7.51415e+07	7.61731e+07	8.24356e+07	6.91388e+07	5.0352e+07	5.06455e+07	6.10321e+07	7.88187e+07	7.36646e+07	1	7.48925e+07	1	5.61597e+07	1	7.54757e+07	1	6.67383e+07	1
UPI0000058049	ALF29180	NL70_02770	cytochrome C biogenesis protein CcmH	9.63505e+06	NA	NA	NA	1.20632e+07	2.48707e+07	NA	1.07521e+07	1.19793e+07	NA	NA	NA	NA	1.32676e+07	NA	NA	1.45991e+07	1.99937e+07	NA	NA	NA	NA	NA	NA	1.66243e+07	NA	1.31375e+07	NA	NA	NA	NA	NA	1.17926e+07	NA	1.43523e+07	1.38942e+07	9.63505e+06	0.25	NA	0	1.8467e+07	0.5	1.36882e+07	0.5	1.25584e+07	0.5
UPI000005804B	ALF30544	NL70_02760	asparaginase	4.0732e+07	8.09025e+07	3.90622e+07	66133015	4.71681e+07	4.70105e+07	4.0483e+07	5.8661e+07	5.37802e+07	5.49859e+07	5.53074e+07	4.43448e+07	4.97329e+07	4.52954e+07	4.27646e+07	6.54129e+07	5.69677e+07	5.84225e+07	5.13611e+07	5.74915e+07	4.952e+07	6.31893e+07	4.48131e+07	5.19468e+07	3.72303e+07	5.87555e+07	5.18365e+07	3.51886e+07	5.55077e+07	4.37891e+07	4.43722e+07	4.90806e+07	6.11832e+07	5.8132e+07	5.40618e+07	6.09897e+07	5.76218e+07	1	5.44761e+07	1	4.77346e+07	1	4.87824e+07	1	4.89478e+07	1
UPI0000058054	ALF30542	NL70_02720	xylose isomerase	1.80021e+08	1.86489e+08	5.4954e+08	9.58434e+08	9.77359e+08	1.98664e+08	1.8802e+08	2.0722e+08	1.98485e+08	1.92352e+08	8.87538e+08	1.96823e+08	1049457381	1.73493e+08	1.62022e+08	1.73334e+08	1040133532	1050208044	3.08619e+08	1.28597e+08	1.70332e+08	962297007	3.33576e+08	1064775346	1.89582e+08	348727597	9.22076e+08	1.82022e+08	875560183	1575028859	1.68543e+08	1.7361e+08	8.57758e+08	1.77653e+08	1009699197	1.95428e+08	2.00931e+08	1	6.60151e+08	1	6.43594e+08	1	2.33388e+08	1	3.73734e+08	1
UPI000005806F	ALF29150	NL70_02580	perosamine synthetase wbkB	5.33075e+07	3.50407e+07	3.59705e+07	3.72056e+07	NA	NA	6.05292e+07	1.61492e+07	2.04314e+07	2.3259e+06	4.03509e+07	3.50243e+07	3.46772e+07	2.16648e+07	2.32438e+07	1.78621e+07	3.2218e+07	3.04505e+07	3.73128e+07	7.03836e+07	1.97418e+07	4.52334e+07	NA	NA	5.9277e+07	4.09805e+07	2.10514e+07	3.99798e+07	2.33713e+07	3.75861e+07	1.31507e+07	2.22384e+07	2.71459e+07	NA	4.13911e+07	3.88213e+07	4.90112e+07	1	3.45378e+07	1	NA	0	4.4234e+07	1	2.09471e+07	1
UPI0000058070	ALF29149	NL70_02575	GDP-mannose 4,6-dehydratase	1088628817	9.9286e+08	9.79882e+08	1034401855	1100948221	1126853248	1187776700	1183081906	1449310277	1394958243	1284511109	1123742796	1152785901	1050392952	1097868730	1130274658	1175886741	1144390736	9.70881e+08	9.01279e+08	1022992903	1034534415	1079874484	1126019337	1130038047	1140757440	1497924017	1312534935	1283903234	1208485040	1251619066	1146647941	1123694983	1107064670	1202327229	1143134063	9.88413e+08	1	1017952687	1	1108423822	1	1160413523	1	1413681868	1
UPI0000058078	ALF29146	NL70_02545	glycoside hydrolase	NA	NA	NA	NA	NA	NA	NA	NA	NA	NA	2.85372e+06	3.06497e+07	NA	NA	NA	2.277e+07	NA	NA	NA	NA	3.41006e+07	NA	4.07915e+07	NA	NA	NA	NA	NA	2.37337e+07	NA	NA	3.00443e+07	NA	NA	NA	4.14638e+07	NA	0	3.41006e+07	0.25	4.07915e+07	0.25	NA	0	NA	0
UPI0000058086	ALF29133	NL70_02475	DSBA oxidoreductase	4292328489	4252509204	4453755642	4364401748	4565354939	4657519067	3984467025	3754578035	5129649152	5069625386	5105537862	4844346191	4664939917	4863011418	3687511491	4023068607	4111719182	4277971290	4130844106	4509042112	4558716761	4420915506	4576554099	4785992158	3868877845	3742962423	5184565123	5004306245	5069459079	4885658826	4593137110	4826088739	3817420411	4118269810	4201024996	4197528416	4296180978	1	4449447414	1	4646355066	1	3837721332	1	5097036477	1
UPI0000058089	ALF29130	NL70_02460	2-haloalkanoic acid dehalogenase	7.69431e+07	8.17397e+07	7.12285e+07	8.63905e+07	7.63686e+07	9.15875e+07	107468108	9.08322e+07	9.11357e+07	1.06701e+08	9.90534e+07	8.27175e+07	7.69613e+07	9.79238e+07	1.1057e+08	1.00496e+08	7.92264e+07	8.39269e+07	8.38441e+07	3.91254e+07	8.86943e+07	8.63891e+07	8.09565e+07	7.45886e+07	1.00731e+08	9.60592e+07	8.85714e+07	8.80938e+07	9.9447e+07	8.39713e+07	8.34349e+07	8.81682e+07	1.07746e+08	9.6332e+07	8.44839e+07	9.66288e+07	7.04131e+07	1	8.31756e+07	1	8.08753e+07	1	9.87727e+07	1	9.36254e+07	1
UPI000005808D	ALF29127	NL70_02440	hypothetical protein	2.14353e+08	1.72549e+07	9.12276e+07	2.00576e+08	1.67769e+08	1.31506e+08	2.18548e+07	6.53371e+07	256069737	1.27318e+08	2.51776e+08	1.46709e+08	1.03676e+08	1.71736e+08	1.43234e+08	1.07939e+08	1.33122e+08	1.56445e+08	1.24904e+08	7.92446e+07	1.45917e+08	1.35197e+08	1.79322e+07	1.82664e+08	1.20778e+08	1.01542e+08	253685672	1.64448e+08	2.18474e+08	1.09529e+08	1.44269e+08	2.79237e+08	1.82668e+08	1.05194e+08	1.37022e+08	1.64313e+08	1.08939e+08	1	1.4323e+08	1	1.24968e+08	1	7.73782e+07	1	2.0038e+08	1
UPI0000058090	ALF29124	NL70_02425	threonine synthase	417559619	3.29446e+08	4.01448e+08	4.04931e+08	3.67178e+08	4.00435e+08	429161699	402892087	4.57996e+08	4.46435e+08	4.54813e+08	3.94447e+08	396080969	3.98764e+08	4.08645e+08	3.97038e+08	3.52446e+08	3.65267e+08	3.88059e+08	320445907	4.10155e+08	4.03058e+08	346745886	3.9739e+08	397215042	4.04382e+08	4.59278e+08	4.1374e+08	4.32414e+08	3.89017e+08	4.02223e+08	3.93683e+08	3.99226e+08	3.88654e+08	3.63508e+08	3.55757e+08	3.63878e+08	1	4.04898e+08	1	3.77937e+08	1	4.08413e+08	1	4.44362e+08	1
UPI0000058095	ALF29119	NL70_02400	30S ribosomal protein S7	4.78141e+07	NA	3.94326e+07	6.10794e+07	NA	NA	2.20007e+07	NA	NA	NA	2.34982e+07	NA	3.55288e+07	6.69835e+07	6.68955e+07	4.97624e+07	NA	2.62869e+07	NA	3.98886e+07	5.53365e+07	4.28298e+07	3.55708e+07	NA	7.6267e+07	NA	1.58947e+07	NA	2.32198e+07	NA	5.44134e+07	7.38545e+07	2.75031e+07	3.70485e+07	NA	NA	4.38513e+07	0.5	4.96696e+07	1	3.55708e+07	0.25	4.91338e+07	0.5	1.58947e+07	0.25
UPI0000058097	ALF29117	NL70_02390	ribonuclease H	3.95937e+07	6.1494e+07	3.93096e+07	3.77546e+07	NA	NA	1.38003e+07	2.6796e+07	5.15682e+07	2.04562e+07	5.51857e+07	2.44635e+07	3.86863e+07	3.42775e+07	4.77278e+07	6.40356e+07	NA	2.60633e+07	2.16426e+07	NA	NA	4.10774e+07	NA	1.32222e+07	NA	3.66002e+07	3.50262e+07	3.92451e+07	3.27931e+07	3.87176e+07	5.2491e+07	3.85943e+07	4.87969e+07	4.35815e+07	6.39198e+07	1.95912e+07	4.09101e+07	0.75	3.93805e+07	0.75	1.32222e+07	0.25	2.57322e+07	0.75	3.65739e+07	1
UPI00000580A7	ALF29103	NL70_02310	3-oxoacyl-ACP synthase	1360421422	1270334023	1346386258	1314172511	1359632441	1493762661	1562331099	1536483747	1612567062	1574768049	1605345996	1479190302	1415123736	1456363396	1590646068	1619230127	1419130521	1470009736	1259535724	1264606671	1245831002	1261380418	1288856032	1441253873	1495767241	1459181200	1594459053	1488002692	1637999053	1411718858	1351683974	1463981314	1589965228	1600044652	1460405178	1434853992	1288724460	1	1291942547	1	1395876252	1	1513440822	1	1567449214	1
UPI00000580A9	ALF29102	NL70_02305	acyl carrier protein	3469238075	4654357196	4534010736	3850664400	3438327534	3746570181	5350381375	4468395357	5363409924	5619179751	5537993990	4925450779	3991613029	4331097184	5010562440	6185392449	4051344878	3649454450	3665294087	4875905659	4287977796	3743479680	3298233053	3688298347	5451473833	4645050134	5497642113	5695574236	6053930633	4724816641	3977559322	4325130187	4906325694	6000973537	4138476150	3598385301	4166198754	1	4104033153	1	3542857279	1	4978825175	1	5543951506	1
UPI00000580AB	ALF29101	NL70_02300	3-oxoacyl-ACP synthase	2687284751	2345912473	2473987387	2653305177	2877446714	2315714838	2745871739	2685616383	3846042557	2593306169	2557336009	2430057869	2650046153	2459568085	5225350256	2895579902	2516364087	4548450816	2356227019	2441054150	2619287113	2677257915	2872805232	2871671768	2665297465	2641341771	3817502649	2544390692	2592209551	2395292597	2614783642	4668105768	2819924599	2817356636	2556836164	2504041726	2457619598	1	2605959398	1	2734409638	1	2684531840	1	3200310517	1
UPI00000580AF	ALF29098	NL70_02285	30S ribosomal protein S18	4129633908	3782527272	3645150824	3597270871	3589187565	3196268096	4680709390	5122901901	3972229009	3954500794	4964902980	4967406355	3376462120	5066150615	6604505666	6143561270	5089651439	5378998446	3894032666	4141981553	3689750141	3580425303	3642519523	3313119673	3192777532	5011731011	4060026479	4019913997	4815453290	4880397030	3561385553	3448522021	6056470759	5778164816	5163176098	3753203112	3987043850	1	3628149285	1	3435273714	1	4502029959	1	4001667570	1
UPI00000580B3	ALF29095	NL70_02265	DNA helicase	1.93212e+08	1.38726e+08	1.65055e+08	1.57612e+08	8.01684e+07	9.73513e+07	1.2599e+08	1.22949e+08	1.2369e+08	1.26485e+08	1.12865e+08	145568107	161582135	1.58015e+08	9.78703e+07	9.72785e+07	1.56388e+08	1.49777e+08	1.2966e+08	1.57259e+08	1.31728e+08	1.64105e+08	8.15101e+07	7.04709e+07	1.31442e+08	1.35506e+08	134950516	1.25895e+08	1.10762e+08	1.43852e+08	1.67487e+08	1.37544e+08	9.81687e+07	8.83642e+07	1.38241e+08	1.62759e+08	1.54714e+08	1	1.54625e+08	1	8.23752e+07	1	128971905	1	1.27755e+08	1
UPI00000580B5	ALF29093	NL70_02255	colicin V synthesis protein	3.30506e+08	3.58028e+08	3.44518e+08	2.76486e+08	3.82554e+08	3.82695e+08	4.20625e+08	431526599	3.39975e+08	4.22177e+08	3.28022e+08	3.3418e+08	3.35261e+08	2.87983e+08	2.40908e+08	2.70898e+08	3.5774e+08	3.27868e+08	3.53124e+08	3.79186e+08	3.24223e+08	3.32801e+08	3.85883e+08	344173918	4.2283e+08	4.35712e+08	2.63081e+08	5.2446e+08	3.90568e+08	3.35625e+08	3.2127e+08	2.96541e+08	2.17435e+08	2.61761e+08	3.77273e+08	3.41304e+08	355210941	1	3.19507e+08	1	373826461	1	4.27673e+08	1	3.87423e+08	1
UPI00000580C8	ALF29080	NL70_02160	chorismate synthase	2.80937e+08	2.22223e+08	2.93573e+08	2.52561e+08	2.10417e+08	2.67542e+08	2.6334e+08	2.47391e+08	2.65572e+08	2.24178e+08	242464086	2.45233e+08	2.40225e+08	2.52456e+08	237714779	2.57298e+08	2.43609e+08	2.55721e+08	2.27493e+08	2.03794e+08	2.56982e+08	2.55844e+08	2.52889e+08	2.52773e+08	2.04111e+08	2.54228e+08	2.72168e+08	2.54851e+08	2.51607e+08	2.29092e+08	2.12305e+08	2.7573e+08	2.64741e+08	2.54339e+08	2.27202e+08	2.43532e+08	233611708	1	2.6474e+08	1	245905317	1	2.42267e+08	1	2.54192e+08	1
UPI00000580C9	ALF29079	NL70_02155	hypothetical protein	6.83477e+08	7.04709e+08	5.14338e+08	4.34381e+08	8.45189e+08	6.62992e+08	3.95738e+08	3.84632e+08	7.88604e+08	7.36309e+08	7.0519e+08	6.89324e+08	5.72314e+08	6.69311e+08	4.27257e+08	6.3004e+08	5.85535e+08	5.67221e+08	6.54418e+08	4.27859e+08	6.40469e+08	6.91988e+08	8.8972e+08	7.71852e+08	6.66718e+08	4.11131e+08	8.04983e+08	1050088102	660966566	6.69419e+08	5.88496e+08	6.8601e+08	3.94359e+08	4.26683e+08	5.7928e+08	5.6665e+08	6.17616e+08	1	5.70294e+08	1	7.92438e+08	1	4.64555e+08	1	844995917	1
UPI00000580CC	ALF29075	NL70_02135	cold-shock protein	8.04163e+07	6.49191e+07	4.82e+08	3.58694e+08	5.44062e+08	1.42241e+08	NA	NA	528456659	1.38239e+08	6.28685e+08	5.93877e+08	1.16085e+08	4.2719e+08	1.7307e+08	3.61775e+08	3.05545e+07	2.73188e+07	7.62291e+07	5.91518e+07	1.84661e+08	511035112	1.58883e+08	5.88729e+08	NA	NA	5.47848e+08	NA	639322939	5.15588e+08	4.05781e+08	NA	4.20047e+07	1.7713e+08	NA	2.88962e+07	7.01791e+07	1	3.84097e+08	1	3.58479e+08	1	NA	0	4.04848e+08	0.75
UPI00000580CE	ALF29073	NL70_02125	enoyl-ACP reductase	1336866504	1378948727	1298890060	1411875386	1541263150	1386990154	1406049811	1356904975	1399451561	1373546237	1361820205	1392853638	1556348133	1360769750	1251780746	1208745540	1371177161	1421201622	1394672189	1414867086	1297996275	1406423869	1520851382	1464333923	1392818151	1440438006	1410482649	1435755463	1390098200	1430698199	1472959787	1364200774	1305002060	1203657007	1308945774	1391309265	1381338626	1	1353796398	1	1478359653	1	1399052736	1	1404808977	1
UPI00000580E4	ALF29056	NL70_02025	methyltransferase	2.34558e+07	1.90692e+07	1.32013e+07	NA	2.43097e+07	NA	NA	NA	2.92295e+07	2.85115e+07	2.65385e+07	NA	2.67923e+07	NA	2.63365e+07	3.1211e+07	2.57635e+07	NA	1.92084e+07	NA	NA	NA	2.71777e+07	2.1903e+07	2.10201e+07	NA	3.24944e+07	2.81067e+07	2.38896e+07	NA	NA	2.77941e+07	3.34088e+07	2.36268e+07	2.4413e+07	NA	2.05778e+07	0.75	1.32013e+07	0.25	2.44635e+07	0.75	2.10201e+07	0.25	2.95855e+07	1
UPI00000580EF	ALF29047	NL70_01970	ATP F0F1 synthase subunit C	8.36677e+08	8.14635e+08	7.32141e+08	NA	7.24563e+08	7.96898e+08	848367402	8.05361e+08	NA	NA	NA	NA	NA	NA	5.01425e+08	NA	NA	7.78321e+08	7.80814e+08	8.0424e+08	7.4113e+08	NA	7.58028e+08	NA	7.98002e+08	NA	NA	8.14149e+08	NA	NA	7.3375e+08	6.34403e+08	NA	NA	8.07511e+08	NA	8.09092e+08	1	736635763	0.5	759829892	0.75	8.17244e+08	0.75	8.14149e+08	0.25
UPI00000580F1	ALF29045	NL70_01960	ATP synthase I	4.23638e+07	3.95509e+07	5.34576e+07	6.20981e+07	5.6589e+07	5.63436e+07	5.52768e+07	3.72869e+07	3.38842e+07	4.40022e+07	1.85101e+07	4.80098e+07	3.95318e+07	4.51974e+07	3.04387e+07	2.07079e+07	7.94437e+07	4.42407e+07	4.05766e+07	5.26988e+07	4.12475e+07	6.5875e+07	5.02599e+07	4.13822e+07	2.92817e+07	4.60112e+07	25082960	4.30924e+07	2.60018e+07	6.79029e+07	3.89874e+07	3.688e+07	2.57774e+07	3.35027e+07	5.03703e+07	5.7072e+07	4.37975e+07	1	5.56696e+07	1	5.11437e+07	1	4.19641e+07	1	3.65154e+07	1
UPI00000580FA	ALF29037	NL70_01920	membrane protein	5.47071e+08	5.08723e+08	5.87503e+08	5.68004e+08	5.39115e+08	5.52377e+08	6.13431e+08	6.35254e+08	5.54413e+08	5.66699e+08	4.99085e+08	5.41637e+08	5.3461e+08	4.85607e+08	3.69878e+08	3.71536e+08	5.48078e+08	5.49942e+08	5.12515e+08	466573174	6.04355e+08	6.01482e+08	5.3739e+08	5.68568e+08	5.70533e+08	6.268e+08	546722714	5.62573e+08	544518444	5.53884e+08	5.15024e+08	4.8441e+08	3.70923e+08	3.59048e+08	5.23354e+08	5.56894e+08	5.08721e+08	1	5.90336e+08	1	5.49363e+08	1	6.11504e+08	1	5.57602e+08	1
UPI0000058102	ALF29030	ccoN	peptidase S41	4.48169e+08	4.66432e+08	534198582	4.97915e+08	2.56995e+08	287792838	2.38507e+08	2.62051e+08	2.41385e+08	2.72094e+08	2.59229e+08	2.71139e+08	2.19798e+08	1.94768e+08	2.0276e+08	1.99363e+08	2.52939e+08	2.30736e+08	4.24965e+08	4.02191e+08	5.51303e+08	508579701	2.69886e+08	2.07198e+08	2.36866e+08	2.76534e+08	1.90991e+08	2.63362e+08	2.66795e+08	2.73563e+08	2.18666e+08	1.9445e+08	2.00745e+08	3.00818e+08	4.00965e+08	2.31411e+08	4.35439e+08	1	5.22999e+08	1	2.55468e+08	1	2.53489e+08	1	2.41958e+08	1
UPI0000058103	ALF29029	ccoO	peptidase S41	1165893907	8.96783e+08	1277069725	1223518250	3.95313e+08	4.14678e+08	5.86917e+08	5.07129e+08	5.78429e+08	4.03459e+08	6.04812e+08	5.38545e+08	4.20311e+08	3.79969e+08	3.70549e+08	5.25496e+08	3.37597e+08	2.93162e+08	1171181342	1104809585	1241812215	1271899303	4.27791e+08	3.65489e+08	4.05735e+08	4.48364e+08	573107167	6.03906e+08	612567892	5.31241e+08	3.30354e+08	3.52729e+08	4.82484e+08	5.1775e+08	3.32779e+08	2.6382e+08	1084666878	1	1253574873	1	4.00818e+08	1	4.87036e+08	1	5.39725e+08	1
UPI0000058106	ALF29025	NL70_01855	FixH	3.48129e+08	2.91776e+08	3.61792e+08	3.45604e+08	237647155	NA	NA	NA	3.20585e+08	NA	2.80095e+08	2.61329e+08	2.72941e+08	2.66498e+08	2.94539e+08	NA	NA	NA	3.26286e+08	3.07812e+08	3.80677e+08	3.57854e+08	NA	NA	NA	NA	3.03303e+08	3.10607e+08	2.92998e+08	NA	2.80595e+08	2.7432e+08	2.87995e+08	2.91886e+08	NA	286581541	3.18501e+08	1	3.61482e+08	1	237647155	0.25	NA	0	3.11498e+08	0.75
UPI000005810F	ALF29016	NL70_01800	polysaccharide deacetylase	1.75012e+08	1.00344e+08	1.46644e+08	1.59296e+08	1.89761e+08	1.90489e+08	1.17924e+08	3.90383e+08	1.81731e+08	1.72623e+08	1.94305e+08	1.85555e+08	1.90574e+08	1.10762e+08	1.29959e+08	1.73456e+08	1.8672e+08	1.48431e+08	1.64416e+08	4.32809e+08	1.49485e+08	1.64421e+08	1.52889e+08	1.87379e+08	3.63787e+08	1.18889e+08	1.83327e+08	1.71557e+08	2.02102e+08	4.23636e+08	4.48899e+08	1.51169e+08	3.99978e+08	4.27214e+08	1.78458e+08	156670872	2.18145e+08	1	1.54961e+08	1	1.80129e+08	1	2.47746e+08	1	1.7731e+08	1
UPI000005811D	ALF29006	NL70_01730	ferredoxin-NADP reductase	1.48223e+08	1.44632e+08	1.44502e+08	1.40024e+08	1.45373e+08	1.46619e+08	1.33716e+08	8.92246e+07	1.45528e+08	1.4627e+08	1.47296e+08	135511752	118000601	1.18171e+08	1.24983e+08	1.26099e+08	1.07495e+08	1.11567e+08	1.40616e+08	9.5758e+07	1.22816e+08	1.35719e+08	1.34337e+08	1.45772e+08	1.27287e+08	8.90769e+07	1.5202e+08	1.52784e+08	1.39924e+08	1.40068e+08	1.14828e+08	1.17346e+08	1.33079e+08	128237534	1.15712e+08	1.1072e+08	1.32307e+08	1	1.35765e+08	1	1.43025e+08	1	1.09826e+08	1	1.49151e+08	1
UPI0000058125	ALF30515	NL70_01695	hypothetical protein	9.79957e+07	6.03276e+07	8.15213e+07	7.78756e+07	NA	5.31758e+07	8.31658e+07	7.8876e+07	2.34303e+08	2.4668e+08	2.7002e+08	1.77005e+08	1.04478e+08	1.13505e+08	8.64072e+07	7.67625e+07	7.68908e+07	7.14108e+07	6.26976e+07	8.95389e+07	8.66377e+07	9.63956e+07	5.32245e+07	5.00277e+07	6.93199e+07	8.52102e+07	2.03848e+08	1.5002e+08	1.3966e+08	2.25575e+08	9.529e+07	9.55819e+07	8.91233e+07	7.67601e+07	6.79689e+07	6.17838e+07	7.764e+07	1	8.56075e+07	1	5.21427e+07	0.75	7.9143e+07	1	2.08712e+08	1
UPI0000058128	ALF28998	NL70_01685	glycosyl transferase	1.69511e+08	1.53744e+08	1.59859e+08	1.67537e+08	1.62358e+08	1.74489e+08	1.69461e+08	1.61862e+08	1.95095e+08	1.77111e+08	1.49137e+08	1.6565e+08	1.62717e+08	1.6743e+08	1.61892e+08	139710038	1.93131e+08	1.91987e+08	1.66054e+08	1.33257e+08	1.47352e+08	1.61874e+08	1.52857e+08	1.65742e+08	172962964	1.58437e+08	1.82302e+08	1.56543e+08	1.6071e+08	1.46081e+08	1.71453e+08	1.77518e+08	1.60498e+08	1.44874e+08	1.83967e+08	1.86629e+08	1.55641e+08	1	1.59155e+08	1	1.63862e+08	1	1.65681e+08	1	1.77763e+08	1
UPI000005812D	ALF28994	NL70_01660	LuxR family transcriptional regulator	103832006	9.41486e+07	8.7233e+07	9.87112e+07	1.16876e+08	1.07953e+08	8.57801e+07	9.84735e+07	8.38695e+07	4.63804e+07	4.93202e+07	8.91784e+07	7.84797e+07	4.9131e+07	5.82755e+07	5.26785e+07	9.24374e+07	9.92673e+07	1.07373e+08	9.16699e+07	8.73727e+07	1.09458e+08	1.10666e+08	1.06363e+08	9.05238e+07	1.02085e+08	8.17852e+07	5.14666e+07	5.70531e+07	8.75526e+07	7.79218e+07	4.85721e+07	7.72911e+07	5.57394e+07	8.28238e+07	1.00185e+08	9.92559e+07	1	9.56937e+07	1	1.10465e+08	1	9.42156e+07	1	6.58754e+07	1
UPI0000058134	ALF30512	NL70_01625	membrane protein	7.92947e+07	9.27792e+07	9.24939e+07	8.71232e+07	9.26352e+07	9.51595e+07	6.36314e+07	8.56931e+07	NA	1.02298e+08	NA	8.43089e+07	9.98298e+07	NA	NA	NA	NA	8.427e+07	8.03487e+07	9.63057e+07	9.1632e+07	8.35711e+07	9.92803e+07	9.40706e+07	6.81755e+07	8.67036e+07	NA	NA	NA	8.18157e+07	NA	NA	NA	NA	NA	8.59651e+07	8.71821e+07	1	8.8705e+07	1	9.52864e+07	1	7.60509e+07	1	1.02298e+08	0.25
UPI0000058136	ALF28988	NL70_01615	2-deoxycytidine 5-triphosphate deaminase	3.92635e+08	3.56409e+08	3.83878e+08	4.05284e+08	3.95603e+08	4.49249e+08	4.45588e+08	4.23588e+08	4.35572e+08	4.16519e+08	4.04664e+08	3.75431e+08	3.98456e+08	4.0273e+08	3.87334e+08	3.73816e+08	3.71021e+08	396347163	3.77505e+08	3.32908e+08	3.81986e+08	3.87176e+08	423077682	4.45731e+08	4.16996e+08	4.12624e+08	4.21655e+08	4.0603e+08	413840730	3.7893e+08	4.05652e+08	3.90262e+08	4.12502e+08	362905842	3.67251e+08	3.81105e+08	3.64864e+08	1	3.89581e+08	1	4.28415e+08	1	4.24699e+08	1	4.19944e+08	1
UPI000005813B	ALF28982	NL70_01585	acetylornithine aminotransferase	1827995561	1950107409	1687550472	1764672525	1823449049	1877367463	1877896067	1892001512	1672237064	1644006069	1634615721	1679406820	1710814967	1634211012	2163889602	2120564522	1632669272	1566058640	1695019955	2005987658	1715947405	1710290015	1797266629	1801625118	1847179905	1777467869	1685004661	1680737304	1750584077	1677375490	1769442697	1638919775	2114075593	2145420234	1582982418	1535934109	1869777646	1	1719615104	1	1824927065	1	1848636338	1	1670496274	1
UPI000005813F	ALF28979	NL70_01570	UDP-galactose-lipid carrier transferase	8.52145e+08	8.19982e+08	8.74792e+08	8.87539e+08	8.90245e+08	9.18164e+08	1141490552	8.12589e+08	1098782680	1321837979	1110608858	1308107586	1458596865	1336918613	9.41269e+08	8.49152e+08	1335354994	8.6951e+08	8.19122e+08	1436024216	8.72553e+08	9.20988e+08	8.52773e+08	1296086331	7.30306e+08	1055179255	1130169064	1131770296	8.39723e+08	1293676062	1467551382	1495149512	9.52559e+08	8.36856e+08	8.91554e+08	8.82535e+08	9.81818e+08	1	8.88968e+08	1	9.89317e+08	1	9.34891e+08	1	1170640005	1
UPI000005814B	ALF28966	NL70_01505	carbon monoxide dehydrogenase	7.66868e+07	8.7413e+07	7.42542e+07	9.4776e+07	7.01128e+07	3.9767e+07	8.86031e+07	6.1243e+07	94350795	6.6055e+07	9.36397e+07	6.31771e+07	6.12839e+07	7.65253e+07	9.93484e+07	9.97799e+07	2.71057e+07	5.34012e+07	9.2534e+07	5.54792e+07	8.10807e+07	9.529e+07	5.95287e+07	3.49895e+07	8.64028e+07	9.15484e+07	5.34176e+07	6.39964e+07	8.80004e+07	4.83173e+07	8.76602e+07	6.07951e+07	5.93625e+07	4.44631e+07	5.38882e+07	5.84122e+07	7.80282e+07	1	8.63502e+07	1	5.10995e+07	1	8.19493e+07	1	6.9455e+07	1
UPI0000058157	ALF28955	NL70_01445	urease accessory protein UreG	1.82613e+08	2.02908e+08	1.90289e+08	1.83019e+08	9.95387e+07	7.52779e+07	2.00368e+08	1.45458e+08	2.00481e+08	1.91513e+08	2.22518e+08	2.1012e+08	210666182	2.12468e+08	2.40304e+08	2.62167e+08	1.47329e+08	8.92312e+07	1.81406e+08	1.70874e+08	1.93746e+08	1.78354e+08	1.13735e+08	8.91315e+07	2.0405e+08	1.96501e+08	2.11446e+08	1.93219e+08	2.23743e+08	2.11917e+08	2.0264e+08	1.92457e+08	2.59059e+08	2.65337e+08	1.66543e+08	1.76864e+08	1.8445e+08	1	1.86352e+08	1	9.44208e+07	1	1.86594e+08	1	199164761	1
UPI0000058159	ALF28954	NL70_01435	urease accessory protein UreE	1.23202e+08	168105194	6.36199e+07	1.63585e+08	2.12068e+08	2.29432e+08	2.66831e+08	1.90057e+08	203897433	2.93293e+08	2.0362e+08	1.92531e+08	1.46425e+08	1.33195e+08	2.17695e+08	1.78951e+08	2.85316e+08	1.98166e+08	197815786	1.712e+08	1.57645e+08	1.02926e+08	2.40239e+08	1.99624e+08	2.83525e+08	2.81911e+08	2.05959e+08	108578766	2.0819e+08	2.25758e+08	1.46486e+08	1.2305e+08	1.20814e+08	8.89474e+07	1.82566e+08	2.87017e+08	165080701	1	121943816	1	2.20341e+08	1	255580903	1	2.02932e+08	1
UPI000005815B	ALF28952	ureB	urease subunit beta	1.4928e+08	3.5866e+08	3.04001e+08	1.12742e+08	154861184	1.87751e+08	1.50699e+08	1.65205e+08	1.9344e+08	1.33852e+08	1.81211e+08	1.27442e+08	9.60766e+07	1.08481e+08	1.45971e+08	171679282	1.51666e+08	1.51212e+08	1.60391e+08	3.36503e+08	2.94832e+08	1.06397e+08	1.78834e+08	1.54993e+08	1.97557e+08	2.25806e+08	2.27439e+08	1.17939e+08	2.30526e+08	1.27107e+08	1.46598e+08	1.13286e+08	1.85651e+08	1.74888e+08	1.54982e+08	1.52896e+08	2.51209e+08	1	2.04493e+08	1	1.6911e+08	1	1.84817e+08	1	1.68167e+08	1
UPI000005815F	ALF28948	NL70_01400	hypothetical protein	5.1388e+07	6.6552e+07	4.91646e+07	4.17392e+07	2.10757e+07	7.8893e+07	9.54903e+07	6.72648e+07	3.31868e+07	6.93208e+07	4.25799e+07	6.37824e+07	6.36327e+07	6.87783e+07	6.12792e+07	4.95782e+07	NA	5.14715e+07	4.19812e+07	4.55861e+07	5.67437e+07	4.36711e+07	8.90769e+07	4.69588e+07	7.05422e+07	72061172	2.46224e+07	8.90451e+07	5.69981e+07	7.7459e+07	5.34717e+07	5.77611e+07	6.30348e+07	3.78247e+07	4.1958e+07	9.76012e+07	5.13769e+07	1	4.78297e+07	1	5.90011e+07	1	7.63396e+07	1	54043794	1
UPI0000058169	ALF28942	NL70_01350	hypothetical protein	1.50121e+07	1.41263e+07	1.90115e+07	1.72416e+07	2.1711e+07	2.75615e+07	2.6465e+07	2.64048e+07	2.42145e+07	2.577e+07	NA	3.2889e+07	1.615e+07	NA	NA	NA	2.16645e+07	NA	17912023	2.00207e+07	2.02665e+07	2.68352e+07	2.31866e+07	2.40448e+07	2.52985e+07	2.43233e+07	22981558	NA	2.20518e+07	2.63543e+07	2.76027e+07	3.25175e+07	NA	NA	2.15694e+07	2.78591e+07	1.67678e+07	1	2.08387e+07	1	2.4126e+07	1	2.56229e+07	1	2.4322e+07	0.75
UPI0000058174	ALF28931	NL70_01290	hypothetical protein	4.53687e+07	3.82374e+07	4.61665e+07	4.89079e+07	6.35e+07	6.92248e+07	6.20284e+07	6.13765e+07	6.92671e+07	6.16584e+07	4.54722e+07	6.01682e+07	6.95344e+07	5.52808e+07	4.43653e+07	4.36844e+07	6.54398e+07	6.64595e+07	4.25816e+07	3.50092e+07	4.24297e+07	4.69948e+07	6.80321e+07	7.3343e+07	6.31644e+07	5.89028e+07	NA	6.07144e+07	4.59189e+07	6.25424e+07	6.67778e+07	4.91387e+07	4.82241e+07	5.10696e+07	5.94838e+07	6.43191e+07	4.02993e+07	1	4.61247e+07	1	6.8525e+07	1	6.1368e+07	1	6.38799e+07	0.75
UPI0000058186	ALF28913	NL70_01195	hypothetical protein	NA	NA	NA	NA	NA	NA	NA	NA	NA	NA	NA	NA	NA	NA	NA	NA	NA	NA	4.26263e+07	NA	NA	NA	2.84715e+07	NA	3.73365e+07	NA	NA	NA	NA	NA	NA	NA	NA	NA	NA	NA	4.26263e+07	0.25	NA	0	2.84715e+07	0.25	3.73365e+07	0.25	NA	0
UPI0000058193	ALF28903	NL70_01140	L-rhamnose 1-epimerase	7.77159e+07	5.29323e+07	6.65934e+06	2.32186e+07	1.80973e+07	4.90209e+07	1.14664e+08	1.1404e+08	1.17838e+08	5.06436e+07	1.07875e+08	3.16498e+07	1.70424e+07	5.86147e+07	9.85943e+07	6.16783e+07	2.76662e+07	2.14526e+07	2.33018e+07	4.84589e+07	5.62843e+07	1.73447e+07	1.87459e+07	3.48217e+07	2.44089e+07	5.06848e+07	5.53657e+07	2.62519e+07	1.06831e+08	2.68035e+07	1.63161e+07	5.31404e+07	9.49852e+07	9.23918e+07	NA	8.64206e+06	5.06022e+07	1	2.58767e+07	1	3.01714e+07	1	7.59494e+07	1	6.25249e+07	1
UPI00000581AE	ALF28876	NL70_00995	hypothetical protein	NA	NA	NA	NA	NA	NA	NA	NA	NA	NA	NA	NA	NA	NA	NA	NA	NA	NA	NA	NA	NA	NA	NA	NA	NA	NA	NA	NA	NA	NA	NA	NA	NA	NA	NA	NA	NA	0	NA	0	NA	0	NA	0	NA	0
UPI00000581B0	ALF28874	NL70_00985	aldehyde dehydrogenase	7.24926e+08	7.74892e+08	6.73046e+08	7.07885e+08	7.34537e+08	8.5497e+08	7.62808e+08	7.922e+08	8.01895e+08	7.90762e+08	7.32249e+08	7.26085e+08	6.67665e+08	6.61342e+08	6.86986e+08	7.23138e+08	7.63038e+08	7.97726e+08	7.18709e+08	6.89562e+08	7.46799e+08	6.8848e+08	7.59806e+08	7.72832e+08	7.73895e+08	7.89958e+08	7.75427e+08	7.76542e+08	7.45852e+08	7.77147e+08	6.71399e+08	6.71107e+08	672738221	6.8481e+08	7.63658e+08	8.12529e+08	7.27022e+08	1	7.04053e+08	1	7.80536e+08	1	7.79715e+08	1	7.86157e+08	1
UPI00000581BD	ALF28866	cysQ	3'-5'-bisphosphate nucleotidase	2.87949e+07	1.61378e+07	3.45626e+07	2.67437e+07	9.10235e+06	2.05795e+07	2.99367e+07	1.49893e+07	3.32016e+07	1.77199e+07	3.56189e+07	2.92259e+07	1.82064e+07	3.21738e+07	1.59625e+07	1.80316e+08	3.26005e+07	1.39119e+07	2.32231e+07	2.00359e+07	1.74325e+07	1.56219e+07	9.11573e+06	NA	1.84769e+08	1.66831e+07	3.42026e+07	2.71602e+07	1.83317e+08	3.452e+07	1.46937e+07	2.83374e+07	1.5066e+07	1.65083e+08	3.36262e+07	1.36886e+07	2.20479e+07	1	2.35902e+07	1	1.29325e+07	0.75	6.15944e+07	1	2.80711e+07	1
UPI00000581C1	ALF28863	NL70_00910	aminotransferase	6.66853e+08	652529455	5.78058e+08	6.90895e+08	5.99142e+08	7.15214e+08	7.47276e+08	6.39551e+08	7.40844e+08	6.66672e+08	5.82506e+08	6.84672e+08	6.60445e+08	627420392	5.83062e+08	5.85933e+08	7.35268e+08	7.41301e+08	5.73188e+08	6.50167e+08	6.61381e+08	6.84115e+08	7.04727e+08	7.27525e+08	7.66466e+08	6.31978e+08	6.26068e+08	751069905	5.92681e+08	7.09138e+08	6.65864e+08	6.16274e+08	597535680	605419508	7.19497e+08	7.28512e+08	6.35685e+08	1	6.53612e+08	1	6.86652e+08	1	6.96318e+08	1	6.96163e+08	1
UPI00000581C7	ALF28858	NL70_00880	stress responsive protein	1.53698e+08	1.06041e+08	9.96391e+07	1.84872e+08	1.09495e+08	1.73179e+08	1.92784e+08	1.74798e+08	1.83725e+08	1.74079e+08	1.74527e+08	1.49337e+08	1.70712e+08	1.61923e+08	1.73161e+08	1.23925e+08	174434854	1.56021e+08	1.56724e+08	1.84974e+08	190002721	1.78049e+08	1.47594e+08	1.73533e+08	1.85889e+08	1.92301e+08	1.90608e+08	1.70332e+08	1.79573e+08	179172402	1.72902e+08	1.28942e+08	1.07432e+08	174939044	1.69449e+08	1.95537e+08	1.50359e+08	1	1.63141e+08	1	1.5095e+08	1	1.86443e+08	1	1.79686e+08	1
UPI00000581C8	ALF28857	NL70_00875	oxidoreductase	NA	NA	7.22727e+06	NA	NA	NA	4.31982e+06	NA	1.06272e+07	9.71622e+06	5.76428e+06	5.42034e+06	NA	NA	5.84218e+06	7.40806e+06	NA	5.31496e+06	NA	NA	6.77427e+06	5.95275e+06	1.78831e+06	NA	NA	5.28303e+06	1.08619e+07	8.01869e+06	6.75497e+06	NA	2.2407e+06	NA	5.70166e+06	NA	3.99728e+06	4.67796e+06	NA	0	6.65143e+06	0.75	1.78831e+06	0.25	4.80142e+06	0.5	9.806e+06	1
UPI00000581CE	ALF28853	NL70_00845	16S rRNA methyltransferase	7.5005e+07	6.51431e+07	6.70671e+07	7.58582e+07	7.02215e+07	7.8177e+07	8.32818e+07	7.64775e+07	7.39476e+07	7.25596e+07	7.37106e+07	7.62088e+07	7.68984e+07	7.69641e+07	9.19325e+07	9.00591e+07	5.69109e+07	6.2885e+07	7.3107e+07	7.72038e+07	7.36031e+07	7.46895e+07	5.86983e+07	7.49072e+07	6.67904e+07	7.30666e+07	7.5563e+07	7.23998e+07	7.79382e+07	7.08701e+07	7.25642e+07	7.42697e+07	8.73268e+07	9.4529e+07	5.77437e+07	4.18541e+07	7.26147e+07	1	7.28045e+07	1	7.0501e+07	1	7.49041e+07	1	7.36175e+07	1
UPI00000581D7	ALF28846	NL70_00800	carbohydrate kinase	3.22047e+08	3.03629e+08	3.3018e+08	3.26453e+08	2.4806e+08	2.56227e+08	3.4437e+08	307521651	3.15203e+08	3.10186e+08	3.03862e+08	2.95603e+08	2.90062e+08	2.87407e+08	2.96984e+08	3.01098e+08	2.94657e+08	2.84597e+08	3.23879e+08	530310148	3.47232e+08	3.19005e+08	2.87767e+08	2.94823e+08	3.54536e+08	2.8701e+08	308207531	2.95458e+08	3.12634e+08	2.89276e+08	3.05888e+08	2.73744e+08	3.08471e+08	3.02265e+08	2.84757e+08	2.94666e+08	3.69966e+08	1	3.30717e+08	1	2.71719e+08	1	3.23359e+08	1	3.07264e+08	1
UPI00000581DE	ALF28841	NL70_00770	nitrogen regulatory protein	7.39315e+08	7.36426e+08	7.70403e+08	796276066	7.58235e+08	7.74682e+08	8.28246e+08	7.65065e+08	8.36108e+08	8.76321e+08	8.95784e+08	7.63436e+08	7.67752e+08	8.25786e+08	8.78617e+08	8.83195e+08	7.95504e+08	8.33156e+08	6.48825e+08	6.86609e+08	7.39137e+08	6.82047e+08	7.3527e+08	790935675	8.2401e+08	7.8589e+08	8.88547e+08	8.67398e+08	8.61826e+08	8.88707e+08	7.75092e+08	8.16968e+08	8.68971e+08	883738167	7.77095e+08	8.35029e+08	7.02794e+08	1	7.46966e+08	1	7.64781e+08	1	8.00803e+08	1	8.67093e+08	1
UPI00000581DF	ALF28840	NL70_00765	hypothetical protein	6.95969e+08	6.54571e+08	9.48847e+08	9.73298e+08	NA	1.43836e+07	6.84763e+08	6.23559e+08	1347124826	1389769755	1091046731	1049791369	1097200690	1083363167	4.72651e+08	4.56366e+08	6.18071e+08	6.71648e+08	6.67167e+08	6.16207e+08	9.49923e+08	9.72186e+08	NA	NA	6.76945e+08	6.23657e+08	1440999811	1363277459	1098321892	1060253587	1142569743	1072992055	4.80802e+08	4.75121e+08	6.1758e+08	6.87671e+08	658478561	1	9.61063e+08	1	1.43836e+07	0.25	6.52231e+08	1	1385292963	1
UPI00000581E2	ALF28838	NL70_00755	ABC transporter ATP-binding protein	3.31954e+08	2.84921e+08	3.00804e+08	3.16646e+08	3.32017e+08	3.06794e+08	3.15662e+08	322380943	4.67349e+08	413126624	390565957	3.14597e+08	3.25856e+08	319633721	4.20507e+08	3.86453e+08	4.1086e+08	3.55923e+08	3.1612e+08	2.66145e+08	3.31573e+08	3.38578e+08	3.35099e+08	3.25579e+08	3.14335e+08	3.11899e+08	4.44015e+08	1672729494	3.87116e+08	294736576	3.46139e+08	4.6803e+08	406607702	356920141	1230477157	3.45796e+08	2.99785e+08	1	321900421	1	3.24872e+08	1	3.16069e+08	1	7.49305e+08	1
UPI00000581F0	ALF28830	glnD	protein-PII uridylyltransferase	2.92923e+07	2.35156e+07	3.39227e+07	3.08231e+07	1.92289e+07	2.05212e+07	4.95275e+07	2.75319e+07	3.84349e+07	4.08673e+07	3.76289e+07	2.97218e+07	2.78463e+07	3.15301e+07	2.45714e+07	2.48827e+07	2.61204e+07	2.8005e+07	2.77967e+07	1.12393e+07	5.42425e+07	6.14915e+07	1.69549e+07	2.01844e+07	4.95342e+07	2.60071e+07	4.13783e+07	3.63383e+07	3.399e+07	3.02781e+07	2.92846e+07	3.0907e+07	2.57367e+07	2.28448e+07	2.63942e+07	2.7434e+07	2.29609e+07	1	4.51199e+07	1	1.92223e+07	1	3.81502e+07	1	3.92547e+07	1
UPI00000581F5	ALF28827	NL70_00665	ErfK/YbiS/YcfS/YnhG family protein	NA	NA	1.90333e+07	NA	NA	NA	NA	NA	NA	NA	NA	NA	NA	NA	1.15406e+07	NA	NA	NA	NA	4.80016e+07	1.32487e+07	NA	NA	NA	NA	NA	NA	NA	NA	NA	NA	NA	NA	NA	NA	NA	4.80016e+07	0.25	1.6141e+07	0.5	NA	0	NA	0	NA	0
UPI0000058207	ALF28811	NL70_00580	3'-5' exonuclease	2.06447e+08	1.8577e+08	2.22723e+08	2.16265e+08	2.08021e+08	2.14739e+08	200195457	2.52158e+08	2.42164e+08	2.55717e+08	2.26156e+08	2.43184e+08	2.27645e+08	2.34897e+08	2.38627e+08	2.52992e+08	1.88291e+08	1.92314e+08	2.18566e+08	1.97632e+08	2.31399e+08	2.14362e+08	2.12203e+08	2.1016e+08	2.06822e+08	2.40175e+08	249000731	2.60182e+08	2.35079e+08	2.32662e+08	2.29689e+08	2.44247e+08	235090800	2.46333e+08	188889455	1.90644e+08	2.02104e+08	1	221187309	1	2.11281e+08	1	2.24838e+08	1	251765894	1
UPI0000058208	ALF28810	NL70_00575	outer membrane autotransporter barrel domain-containing protein	9.9907e+07	9.65726e+07	1.26344e+08	1.14168e+08	2.27514e+08	2.2229e+08	193311568	1.54065e+08	2.7444e+08	2.39594e+08	1.81099e+08	2.16763e+08	1.54813e+08	1.18196e+08	8.40541e+07	7.84952e+07	1.50933e+08	1.33109e+08	1.07535e+08	9.96071e+07	1.29207e+08	1.10376e+08	235257333	224988631	204285904	1.60247e+08	2.70513e+08	2.46006e+08	1.8235e+08	2.14727e+08	1.78152e+08	1.21983e+08	8.26784e+07	9.13226e+07	1.53422e+08	1.38075e+08	1.00905e+08	1	1.20024e+08	1	2.27512e+08	1	1.77977e+08	1	2.57638e+08	1
UPI0000058217	ALF28798	NL70_00500	hypothetical protein	NA	NA	1.05804e+07	NA	NA	NA	NA	NA	NA	NA	NA	NA	NA	NA	NA	NA	NA	NA	1.65675e+07	NA	1.10313e+07	NA	NA	NA	NA	NA	NA	NA	NA	NA	NA	NA	NA	NA	NA	NA	1.65675e+07	0.25	1.08059e+07	0.5	NA	0	NA	0	NA	0
UPI0000058218	ALF28796	NL70_00490	AsnC family transcriptional regulator	7.57017e+08	602765061	7.54152e+08	7.32982e+08	8.12406e+08	8.86789e+08	9.49086e+08	9.00927e+08	9.69953e+08	7.98942e+08	8.60645e+08	8.69791e+08	7.84316e+08	8.88779e+08	7.84879e+08	8.61891e+08	7.93208e+08	8.125e+08	7.57305e+08	6.79187e+08	7.4879e+08	7.57395e+08	8.34623e+08	8.59834e+08	9.33072e+08	8.7339e+08	921261544	6.87846e+08	8.48257e+08	8.65953e+08	6.76529e+08	8.81379e+08	8.10917e+08	8.20635e+08	7.68191e+08	7.85153e+08	6.99068e+08	1	748329622	1	8.48413e+08	1	9.14119e+08	1	8.44501e+08	1
UPI000005821C	ALF28792	NL70_00470	thiol:disulfide interchange protein	1.17809e+08	1.29526e+08	1.1772e+08	1.04249e+08	1.16953e+08	1.23174e+08	1.25191e+08	88465325	104738591	1.3235e+08	8.00821e+07	6.53217e+07	6.40811e+07	7.2803e+07	1.10038e+08	9.76928e+07	1.02244e+08	9.81451e+07	1.19837e+08	1.30837e+08	116736057	1.13447e+08	1.13252e+08	1.2336e+08	1.19149e+08	1.31119e+08	9.32737e+07	1.01281e+08	1.17765e+08	1.13827e+08	6.59945e+07	8.26306e+07	1.00999e+08	1.13954e+08	8.39723e+07	9.03636e+07	1.24502e+08	1	1.13038e+08	1	1.19185e+08	1	1.15981e+08	1	1.07911e+08	1
UPI000005821D	ALF28791	NL70_00465	transcriptional regulator	NA	NA	NA	5.37605e+07	NA	4.84593e+07	NA	3.34516e+07	5.73841e+07	5.0517e+07	3.7789e+07	3.98216e+07	NA	NA	2.04639e+07	2.74015e+07	5.5922e+07	4.96967e+07	4.64493e+07	4.59003e+07	NA	NA	4.27184e+07	47356981	NA	3.62856e+07	50272987	5.2412e+07	4.38467e+07	3.95469e+07	NA	3.6291e+07	2.21083e+07	2.66413e+07	53235256	4.55067e+07	46174836	0.5	5.37605e+07	0.25	4.61782e+07	0.75	3.48686e+07	0.5	5.26465e+07	1
UPI0000058226	ALF28783	NL70_00420	membrane protein	4.23201e+07	NA	4.98337e+07	1.5603e+07	7.81764e+06	NA	NA	2.32095e+07	2.01223e+07	5.2264e+07	3.13564e+07	3.63666e+07	5.11892e+07	3.89983e+07	5.32969e+07	6.47938e+07	8.62185e+07	4.66531e+07	2.95881e+07	8.78558e+06	NA	2.46493e+08	NA	NA	NA	1.26161e+07	2.45679e+07	7.12511e+07	2.35961e+07	3.53916e+07	7.16546e+07	5.30172e+07	4.91886e+07	6.11562e+07	8.50389e+07	7.41255e+07	2.68979e+07	0.75	1.03976e+08	0.75	7.81764e+06	0.25	1.79128e+07	0.5	4.20513e+07	1
UPI000005822B	ALF28776	NL70_00385	pterin-4-alpha-carbinolamine dehydratase	NA	7.15299e+07	NA	7.49564e+07	8.75707e+07	NA	1.09906e+08	1.01347e+08	8.72267e+07	9.04546e+07	8.51597e+07	NA	NA	8.37733e+07	6.72318e+07	7.43311e+07	NA	8.81377e+07	7.70882e+07	7.26492e+07	NA	7.79981e+07	6.82406e+07	104955874	1.07919e+08	105630397	8.55665e+07	1.33669e+07	9.09374e+07	7.88215e+07	8.1992e+07	8.99023e+07	7.33929e+07	NA	4.25098e+07	4.58834e+07	7.37557e+07	0.75	7.64773e+07	0.5	8.69224e+07	0.75	1.06201e+08	1	6.91537e+07	1
UPI0000058231	ALF28771	NL70_00350	argininosuccinate synthase	2468391417	2270058531	2350961234	2257632877	3005862292	3070705246	2439210883	2413002068	3168204752	2981717224	2646501842	2390201568	2755756749	2360055856	2366990041	2477437470	2535064113	2425384625	2561749995	2198940428	2317311790	2280998782	2473978221	2636899752	2406425245	2804059875	3246105189	3030012358	2919361395	2387318270	2715746079	2825319774	2665878274	2458730170	2559476322	2443205565	2374785093	1	2301726171	1	2796861378	1	2515674518	1	3106509881	1
UPI000005823B	ALF28762	NL70_00300	hypothetical protein	NA	NA	NA	NA	NA	NA	NA	NA	8.25303e+07	NA	NA	NA	NA	NA	NA	NA	NA	NA	NA	NA	NA	NA	NA	NA	NA	NA	NA	NA	NA	NA	NA	NA	NA	NA	NA	NA	NA	0	NA	0	NA	0	NA	0	8.25303e+07	0.25
UPI0000058256	ALF28742	NL70_00170	histidine triad (HIT) protein	1.23039e+08	1.2987e+08	1.10058e+08	1.40511e+08	1.5333e+08	157791051	9.65132e+07	1.25653e+08	1.38002e+08	1.44865e+08	1.20788e+08	1.53185e+08	1.49766e+08	1.60178e+08	1.66065e+08	1.55096e+08	1.27187e+08	1.43507e+08	9.86781e+07	9.9456e+07	8.75054e+07	1.4817e+08	1.37686e+08	1.66498e+08	94306848	1.31455e+08	1.46182e+08	1.4636e+08	125165220	1.46237e+08	1.56647e+08	155270260	1.55392e+08	1.56708e+08	1.29696e+08	1.44854e+08	1.12761e+08	1	121561214	1	1.53826e+08	1	1.11982e+08	1	1.43852e+08	1
UPI0000058258	ALF28740	NL70_00160	nucleoid-associated protein	462236159	4.83293e+08	4.98322e+08	4.92206e+08	4.81706e+08	4.61289e+08	4.88176e+08	516845262	549484954	6.03156e+08	5.49991e+08	5.69032e+08	3.99795e+08	4.78183e+08	4.85485e+08	5.43994e+08	5.26011e+08	5.23345e+08	4.98522e+08	4.47621e+08	4.85416e+08	4.90634e+08	5.71797e+08	4.73698e+08	5.15326e+08	4.36101e+08	6.21607e+08	5.33497e+08	5.17787e+08	5.84807e+08	4.64148e+08	3.65987e+08	4.90991e+08	4.67404e+08	5.24762e+08	5.11033e+08	4.72918e+08	1	4.91644e+08	1	4.97122e+08	1	4.89112e+08	1	576936218	1
UPI000005825A	ALF28738	NL70_00150	membrane protein	3.52237e+07	4.21525e+07	3.26684e+07	5.12794e+07	4.76364e+07	8.06675e+07	9.28528e+06	1.10587e+07	6.67666e+07	7.77219e+07	6.82918e+07	5.46195e+07	5.11648e+07	3.97279e+07	3.03453e+07	7.43014e+07	6.50723e+07	5.68965e+07	6.70985e+07	4.9849e+07	3.67737e+07	3.71199e+07	5.44971e+07	4.41445e+07	NA	8.51749e+06	79846876	6.26978e+07	7.02761e+07	6.39518e+07	6.36895e+07	5.37667e+07	3.0005e+07	5.11464e+07	5.62227e+07	4.30439e+07	4.85809e+07	1	3.94603e+07	1	5.67364e+07	1	9.62048e+06	0.75	7.17583e+07	1
UPI0000058261	ALF28733	NL70_00120	hypothetical protein	2491850594	2545549063	2415742395	2407252275	2565918285	2404971689	2593270285	2511488274	2128277670	2414434276	2281247737	2489740107	2593005421	2588263550	2495980594	2425159612	2622982262	2716130413	2535262701	2254895117	2457309823	2453212269	2608533301	2514838026	2519065537	2402478423	2313439762	2404897395	2293923177	2379412008	2637659182	2556190052	2557490177	2470355865	2447717331	2707043121	2456889369	1	2433379190	1	2523565325	1	2506575630	1	2315262276	1
UPI0000058278	ALF28715	NL70_00015	recombinase RecF	2.59028e+07	2.1499e+07	3.04568e+07	2.48715e+07	2.24602e+07	2.5263e+07	2.54105e+07	2.1504e+07	2.93742e+07	2.95414e+07	2.77003e+07	1.86131e+07	1.69334e+07	2.65998e+07	2.21923e+07	2.25345e+07	2.06882e+07	2.42024e+07	2.40775e+07	1.20779e+07	2.9184e+07	3.08718e+07	2.66352e+07	3.2559e+07	1.61457e+07	2.09386e+07	3.1169e+07	2.1039e+07	2.74985e+07	1.87674e+07	2.85694e+07	2.41093e+07	2.63164e+07	2.64071e+07	2.22179e+07	2.14697e+07	2.08893e+07	1	2.8846e+07	1	2.67293e+07	1	2.09997e+07	1	2.77809e+07	1
UPI000005827B	ALF30473	NL70_10370	30S ribosomal protein S20	6358516716	6114644930	5692221776	5542523228	5142843275	4156028660	5522150373	5387425069	4549373633	4730537170	5332256785	5096475750	5726410202	5528907787	6042941777	6211235473	5715808949	5774018725	6375191334	6722577919	5520070894	5542719560	5294960643	5352547246	5516083575	5436226671	4606223643	4867864345	5343924641	5101454020	5808149221	5616952674	5945157535	6052958290	5710263425	5820815281	6392732725	1	5574383865	1	4986594956	1	5465471422	1	4688499698	1
UPI000005827D	ALF30471	NL70_10355	5-hydroxymethyluracil DNA glycosylase	2943193237	3034448580	3014436662	3029165214	NA	NA	NA	2812506680	4164888516	3582332107	3553482354	2898571776	2565154121	2499070766	1.8865e+07	1750931923	1801898055	3574725468	3243428585	3495180882	3084919118	NA	NA	7.89908e+06	2514420148	NA	4166886334	3464461077	3695572180	2830660918	2485089601	2622276998	1211710655	1215973908	3563014518	3570636586	3179062821	1	3042840331	0.75	7.89908e+06	0.25	2663463414	0.5	3844642008	1
UPI0000058281	ALF30467	NL70_10335	peptidase P60	4.48663e+08	4.0733e+08	347331267	3.66806e+08	4.36973e+08	4.02781e+08	3.69482e+08	3.70937e+08	5.36708e+08	510543992	4.00961e+08	444557105	4.653e+08	458608160	4.48954e+08	3.89345e+08	3.48468e+08	3.42094e+08	3.61852e+08	3.50425e+08	2.92172e+08	359529654	4.34573e+08	4.21508e+08	3.92278e+08	3.71579e+08	5.01504e+08	4.76044e+08	4.33364e+08	4.58183e+08	4.79521e+08	4.16377e+08	4.33165e+08	4.284e+08	3.49419e+08	3.62576e+08	3.92068e+08	1	3.4146e+08	1	4.23959e+08	1	3.76069e+08	1	5.062e+08	1
UPI0000058287	ALF30461	NL70_10305	3-hydroxydecanoyl-ACP dehydratase	2276147267	2172256116	2298037061	2268650484	2023050982	2016381977	2292666278	2240626983	2263912842	2069171798	2231281216	2204607598	2091486371	2055930278	1906643538	1942789756	2069699669	2111664196	2121836024	2114475245	2295958804	2307388190	2025501539	1904612870	2220180912	2246271918	2060699931	2246490228	2168582859	2287240790	2172728575	2055314964	2083996746	1971816595	2063912588	2084250924	2171178663	1	2292508635	1	1992386842	1	2249936523	1	2160068700	1
UPI0000058289	ALF30459	NL70_10295	enoyl-ACP reductase	1290822853	1230504553	1278307510	1249141242	1445272565	1416914155	1257388636	1281313885	1239460541	1201508201	1189545039	1219342908	1235246045	1180014385	1380854514	1356156989	1295337127	1321168631	1266676789	1196782342	1281247628	1285989846	1459873231	1431187923	1263758691	1310367710	1282584104	1211713408	1189049137	1245383665	1315611628	1171464447	1417230519	1373134935	1284811517	1330912148	1246196634	1	1273671557	1	1438311969	1	1278207231	1	1233816564	1
UPI000005828B	ALF30457	NL70_10285	methyltransferase	NA	NA	8.34497e+07	NA	NA	NA	NA	NA	NA	NA	NA	NA	NA	NA	NA	NA	NA	NA	NA	NA	NA	NA	NA	NA	NA	NA	NA	NA	NA	NA	NA	NA	NA	NA	NA	NA	NA	0	8.34497e+07	0.25	NA	0	NA	0	NA	0
UPI0000058292	ALF30452	NL70_10250	transcription elongation factor NusA	2564199359	2398821899	2484313051	2493238503	2455602577	2589643653	2613118349	2599845825	2480653596	2456721239	2427591203	2451675546	2450471120	2492837668	2790879639	2935041566	2415137801	2385381483	2370462496	2388431342	2464906331	2440895700	2435466985	2601104080	2633104193	2543108389	2517351126	2375720708	2411591557	2335068007	2491209517	2503716964	2800522740	2763039083	2385021734	2420118808	2430478774	1	2470838396	1	2520454324	1	2597294189	1	2457611667	1
UPI0000058296	ALF30448	NL70_10230	Cro/Cl family transcriptional regulator	458635616	3.10491e+08	4.2869e+08	6.80025e+08	4.57548e+08	2.1355e+08	602787442	5.90445e+08	2.1782e+08	2.2943e+08	5.20117e+08	8.30923e+08	8.38321e+08	5.70834e+08	5.39267e+08	5.28834e+08	6.91862e+08	2.33661e+08	7.95844e+08	7.6908e+08	7.95657e+08	8.09286e+08	5.86743e+08	7.34442e+08	5.57453e+08	6.60981e+08	2.58101e+08	376041122	2.35097e+08	2.302e+08	8.05103e+08	7.96187e+08	5.41615e+08	5.5577e+08	1.85768e+08	1.85005e+08	583512775	1	6.78414e+08	1	4.98071e+08	1	6.02917e+08	1	2.70348e+08	1
UPI0000058299	ALF30445	NL70_10215	rRNA maturation factor	2.21017e+08	NA	2.1844e+08	1.34369e+08	1.07018e+08	1.41049e+08	1.56397e+08	1.44301e+08	1.57182e+08	1.40968e+08	1.57455e+08	1.63951e+08	2.56008e+08	1.44737e+08	1.67843e+08	1.52445e+08	1.40596e+08	106910185	1.12303e+08	NA	1.41095e+08	1.72071e+08	1.35608e+08	1.4111e+08	1.35857e+08	1.33104e+08	157252424	2.31882e+08	2.18271e+08	1.47153e+08	1.48995e+08	1.47541e+08	1.68389e+08	1.52289e+08	1.31899e+08	1.27875e+08	1.6666e+08	0.5	1.66494e+08	1	1.31196e+08	1	1.42415e+08	1	1.71821e+08	1
UPI00000582A4	ALF30435	NL70_10160	PhoU family transcriptional regulator	4.73827e+08	4.26286e+08	457803697	4.67166e+08	4.75243e+08	4.88951e+08	5.05003e+08	4.86847e+08	518130615	5.45904e+08	4.73908e+08	4.68414e+08	4.59423e+08	4.54661e+08	484687058	4.70655e+08	4.51915e+08	4.78507e+08	4.56177e+08	4.13713e+08	4.70647e+08	4.71323e+08	4.76302e+08	4.89578e+08	5.02582e+08	4.90047e+08	5.41524e+08	4.97335e+08	4.56132e+08	4.54197e+08	4.73527e+08	4.40697e+08	4.56961e+08	4.70652e+08	4.76314e+08	4.85268e+08	442500648	1	4.66735e+08	1	4.82518e+08	1	4.9612e+08	1	5.25724e+08	1
UPI00000582B0	ALF30715	NL70_10110	gluconolaconase	200019222	165009988	201938688	1.95131e+08	2.24425e+08	2.34827e+08	2.37614e+08	2.43482e+08	2.45842e+08	2.6651e+08	2.36106e+08	2.35805e+08	2.07406e+08	2.21665e+08	202995631	2.18192e+08	2.05378e+08	2.21835e+08	1.84062e+08	197512234	1.93273e+08	1.9917e+08	2.21589e+08	2.25692e+08	233461603	246014106	2.32571e+08	2.55317e+08	2.30468e+08	2.29373e+08	2.087e+08	2.18341e+08	2.01156e+08	2.10801e+08	2.04589e+08	2.19155e+08	1.86651e+08	1	197378246	1	2.26633e+08	1	2.40143e+08	1	2.5006e+08	1
UPI00000582BA	ALF30418	rplT	50S ribosomal protein L20	6792741112	6641885483	6099605536	6278560994	6508859771	6644920781	6998957240	6861279011	5962407364	6003166652	6542232480	6226532896	6336682338	6111646580	6096691773	6032164052	6316942974	6620377952	6687308987	6678283792	6108913654	6244907643	6579402237	6602572231	6809422608	6870972123	5804571824	5858125115	6426371870	6005098771	6415571626	6330213695	6020387639	5883828538	6328965299	6712019310	6700054844	1	6182996957	1	6583938755	1	6885157745	1	5907067739	1
UPI00000582BB	ALF30417	NL70_10055	50S ribosomal protein L35	4296890066	5151988453	4706838121	4240790969	3919471318	4015454881	4684289215	4106901839	2087119695	2276157497	4130261661	4088168657	3981216575	4248328299	3668745576	3661705405	3018209792	2967633099	4326756145	4997145387	4522751880	4386604701	4122779028	3885861046	4784793172	4414073659	2141078274	2426449267	4121461671	4232226265	3952399108	4175223398	3666279573	4069639911	2974412005	2982320175	4693195012	1	4464246417	1	3985891568	1	4497514471	1	2232701183	1
UPI00000582C8	ALF30406	NL70_09980	folylpolyglutamate synthase	2.18587e+08	2.05342e+08	2.10919e+08	213618494	2.10722e+08	2.12116e+08	2.08108e+08	2.2079e+08	195510625	2.04679e+08	2.18492e+08	2.08091e+08	2.1233e+08	1.91658e+08	2.15573e+08	2.18358e+08	180748662	1.71744e+08	213136169	1.6428e+08	2.13897e+08	2.12696e+08	2.07299e+08	221937893	1.9476e+08	1.99053e+08	2.07981e+08	204052395	2.01414e+08	2.11321e+08	2.07801e+08	1.8298e+08	2.31936e+08	2.11912e+08	171684397	1.69418e+08	2.00336e+08	1	2.12783e+08	1	213018819	1	2.05678e+08	1	2.03056e+08	1
UPI00000582C9	ALF30405	NL70_09975	thioredoxin	2246404820	2116920412	2321202805	2174820944	1353707791	1485250627	2143825344	2132596474	1913031240	1931299253	2308759921	2408523576	2001179141	2190154553	2065394272	2139612316	2192037041	2070492362	2214029773	2050702496	2379104352	2150547463	1329342944	1429170738	2067644488	2095128626	1862847458	1985767551	2443207379	2434462584	2061644539	2219326054	2115941438	2209313593	2083496613	2040178860	2157014375	1	2256418891	1	1399368025	1	2109798733	1	1923236376	1
UPI00000582D5	ALF30710	NL70_09930	ATP-binding protein	6.07021e+07	3.38008e+07	7.0806e+07	4.46404e+07	3.54122e+07	3.76696e+07	3.85966e+07	4.04591e+07	4.7683e+07	5.34608e+07	3.19411e+07	3.52971e+07	4.06523e+07	2.86317e+07	4.06998e+07	4.77622e+07	4.73989e+07	5.18468e+07	5.4701e+07	3.39117e+07	4.36252e+07	4.30876e+07	6.32773e+07	4.21981e+07	4.43236e+07	5.44108e+07	3.16755e+07	5.34677e+07	4.93555e+07	5.19836e+07	4.39709e+07	3.81918e+07	5.30686e+07	4.29324e+07	4.73335e+07	5.58425e+07	45778916	1	5.05398e+07	1	4.46393e+07	1	4.44475e+07	1	4.65718e+07	1
UPI00000582D7	ALF30395	NL70_09920	transcriptional regulator	1152212324	1077253738	1049521214	967848184	1151349013	1247005935	1508066730	1409167752	1422587801	1501227752	1288279549	1264808249	1025145204	1254243267	1405450441	1574626021	1054198017	1063039811	1100942324	1030324236	1046544685	1128488805	1170818106	1294026604	1440316331	1422300107	1425528611	1485421196	1307760829	1260806984	1168976448	1214826099	1330765203	1488171028	1034831174	1048177712	1090183156	1	1048100722	1	1215799914	1	1444962730	1	1458691340	1
UPI00000582D9	ALF30392	NL70_09905	peptide chain release factor I	3.04268e+07	NA	NA	1091009526	5.61616e+08	3.22679e+07	NA	3.42854e+07	4.0656e+07	3.76136e+07	3.91375e+07	5.53435e+08	3.70422e+07	2.02262e+07	1.99533e+07	3.36267e+07	3.66707e+07	4.06355e+07	NA	NA	NA	1072570265	3.78545e+07	3.24068e+07	7.3051e+08	5.92401e+08	2.62064e+07	3.30883e+08	3.807e+07	3.32932e+07	3.89332e+07	4.7993e+08	1.20957e+07	2.46867e+07	2.728e+07	2.54296e+08	3.04268e+07	0.25	1081789895	0.5	1.66036e+08	1	4.52399e+08	0.75	1.0884e+08	1
UPI00000582DD	ALF30388	NL70_09885	1-(5-phosphoribosyl)-5-[(5-phosphoribosylamino)methylideneamino] imidazole-4-carboxamide isomerase	349628147	3.37201e+08	3.5374e+08	3.40789e+08	3.42252e+08	3.21226e+08	3.49071e+08	3.41762e+08	3.36714e+08	3.3044e+08	3.21418e+08	3.20507e+08	3.39611e+08	3.35889e+08	4.07039e+08	3.84599e+08	3.30761e+08	347948928	3.39522e+08	3.46635e+08	3.64352e+08	3.5261e+08	3.24281e+08	3.0506e+08	3.63979e+08	3.4511e+08	3.37277e+08	3.32871e+08	3.27691e+08	3.22159e+08	3.47763e+08	3.55492e+08	3.93613e+08	3.84168e+08	3.38031e+08	3.70634e+08	3.43247e+08	1	3.52873e+08	1	3.23205e+08	1	349980382	1	3.34325e+08	1
UPI00000582E0	ALF30385	NL70_09870	imidazoleglycerol-phosphate dehydratase	7.72999e+08	8.95136e+08	7.67874e+08	7.50032e+08	7.45935e+08	8.99571e+08	808828981	905385909	6.66386e+08	7.82607e+08	6.87324e+08	7.54278e+08	7.22791e+08	7.49535e+08	6.89358e+08	4.91342e+08	6.7987e+08	666523756	7.54016e+08	8.69806e+08	7.80247e+08	8.09172e+08	8.61182e+08	8.34049e+08	7.8471e+08	8.40143e+08	7.81761e+08	7.78257e+08	6.82182e+08	7.65673e+08	7.37035e+08	7.09698e+08	7.33092e+08	6.92891e+08	6.67591e+08	7.0273e+08	8.22989e+08	1	776831449	1	8.35184e+08	1	8.34767e+08	1	7.52253e+08	1
UPI00000582E5	ALF30381	NL70_09850	XRE family transcriptional regulator	NA	NA	NA	NA	NA	NA	NA	NA	NA	NA	NA	NA	NA	NA	NA	NA	NA	NA	4.6646e+07	NA	NA	7.26538e+07	2.23958e+07	NA	NA	NA	7.03595e+07	9.30847e+07	1.47327e+08	NA	1.04019e+08	1.01093e+08	NA	8.31255e+07	NA	8.29907e+07	4.6646e+07	0.25	7.26538e+07	0.25	2.23958e+07	0.25	NA	0	8.17221e+07	0.5
UPI00000582E9	ALF30378	NL70_09830	exclusion suppressor FxsA	6.72318e+07	8.97009e+07	5.43055e+07	6.84348e+07	6.32998e+07	4.95557e+07	8.08367e+07	7.25038e+07	8.85167e+07	9.2387e+07	7.89338e+07	7.83325e+07	6.94193e+07	7.19826e+07	8.27635e+07	7.35468e+07	6.3218e+07	7.12613e+07	7.1406e+07	5.93308e+07	4.36746e+07	6.67446e+07	5.88529e+07	5.20942e+07	8.02422e+07	8.37363e+07	9.45759e+07	1.10388e+08	8.15775e+07	7.64458e+07	6.92908e+07	6.84454e+07	6.83839e+07	7.0524e+07	6.32219e+07	6.84767e+07	7.19174e+07	1	5.82899e+07	1	5.59507e+07	1	7.93298e+07	1	9.64669e+07	1
UPI00000582EA	ALF30377	NL70_09825	preprotein translocase subunit SecB	4848167191	4502754105	4912148990	5102644813	4487572275	4207504071	4673883578	4968158022	4942120326	4780299478	4824278132	4687059250	5071903786	5003483240	5165274258	5242797380	4725199516	4500578526	4691714271	4115186944	4735655091	4904931738	4420714133	4231986414	4617139661	5077472794	4886163882	4695709640	4822106821	4541258503	5140697534	5381770992	4933992441	5218997092	4622224447	4488233791	4539455628	1	4913845158	1	4336944223	1	4834163514	1	4826073332	1
UPI00000582F3	ALF30905	NL70_11460	molybdate ABC transporter permease	NA	NA	NA	NA	NA	1.89056e+07	NA	NA	1.79544e+07	2.34096e+07	NA	NA	3.35019e+07	NA	NA	NA	1.40102e+07	NA	NA	NA	NA	NA	NA	NA	NA	NA	NA	NA	NA	NA	3.58734e+07	NA	NA	NA	NA	1.60788e+07	NA	0	NA	0	1.89056e+07	0.25	NA	0	2.0682e+07	0.5
UPI0000058300	ALF31687	NL70_11405	membrane protein	9.44856e+08	715345309	8.6798e+08	8.46453e+08	8.88871e+08	9.35408e+08	6.48121e+08	1004959480	9.63788e+08	9.49519e+08	9.89058e+08	8.2606e+08	823644136	7.56267e+08	8.56358e+08	8.80197e+08	8.36201e+08	8.54117e+08	8.74138e+08	5.26804e+08	8.36024e+08	7.47213e+08	8.72995e+08	9.58478e+08	6.15488e+08	940428697	9.47641e+08	962504792	9.72417e+08	8.01411e+08	8.52176e+08	746229837	9.0024e+08	8.499e+08	8.20784e+08	8.38483e+08	7.65286e+08	1	824417635	1	9.13938e+08	1	802249288	1	9.55863e+08	1
UPI0000058303	ALF30893	NL70_11390	membrane protein	1.5112e+07	NA	4.05908e+07	3.17582e+07	43942947	3.89133e+07	2.53924e+07	3.08226e+07	5.53329e+07	8.87777e+07	NA	1.79267e+07	2.81667e+07	2.57091e+07	8.86715e+07	NA	NA	2.3829e+07	1.56404e+07	NA	2.36926e+07	3.9309e+07	2.38262e+07	1.86056e+07	NA	4.05723e+07	2.21837e+07	59090692	NA	3.17014e+07	2.70771e+07	5.8481e+07	5.20056e+07	1.69967e+07	2.4588e+07	1.98542e+07	1.53762e+07	0.5	3.38377e+07	1	3.1322e+07	1	3.22624e+07	0.75	5.63462e+07	1
UPI000005830F	ALF30884	NL70_11330	conjugal transfer protein TraJ	4.21508e+07	4.63113e+07	5.08132e+07	4.20531e+07	5.53698e+07	4.82614e+07	NA	NA	4.44164e+07	NA	3.52124e+07	4.73021e+07	5.63213e+07	4.81164e+07	2.43977e+07	2.51427e+07	NA	5.08588e+07	4.5734e+07	3.98827e+07	5.44535e+07	5.1471e+07	3.47789e+07	4.30466e+07	NA	NA	58597994	4.85806e+07	NA	3.60213e+07	4.71186e+07	4.51801e+07	3.09736e+07	3.12673e+07	NA	4.83801e+07	4.35197e+07	1	4.96977e+07	1	4.53642e+07	1	NA	0	5.05317e+07	0.75
UPI0000058318	ALF30877	NL70_11285	threonine aldolase	2.65505e+08	2.23409e+08	2.69449e+08	2.58788e+08	2.60086e+08	2.79031e+08	2.6347e+08	2.78641e+08	2.80532e+08	2.54907e+08	2.69401e+08	2.50183e+08	2.55387e+08	2.45049e+08	2.52957e+08	2.3597e+08	2.56019e+08	2.64869e+08	2.57363e+08	2.69515e+08	2.68001e+08	2.71763e+08	2.65081e+08	2.7154e+08	268195046	2.86249e+08	2.43848e+08	2.77117e+08	2.47492e+08	2.5077e+08	2.64021e+08	2.4736e+08	243310730	2.19659e+08	2.50959e+08	2.69278e+08	2.53948e+08	1	2.67e+08	1	2.68934e+08	1	2.74139e+08	1	2.64101e+08	1
UPI0000058319	ALF30876	NL70_11280	molecular chaperone	1.10252e+08	9.25018e+07	6.48497e+07	7.22087e+07	NA	NA	9.9421e+07	9.0264e+07	1777596716	1724202932	2.20312e+08	2.02181e+08	6.38855e+07	6.84249e+07	5.53836e+08	5.86137e+08	9.23126e+07	9.71916e+07	9.71649e+07	8.96747e+07	6.1604e+07	6.50971e+07	NA	7.1886e+06	9.23281e+07	8.45346e+07	1892450387	1744903831	1.91471e+08	201611829	7.62172e+07	6.47907e+07	5.56823e+08	6.07392e+08	100937010	9.14833e+07	9.73982e+07	1	6.59399e+07	1	7.1886e+06	0.25	9.16369e+07	1	1784788466	1
UPI0000058321	ALF30871	cpdR	MFS transporter	2.48859e+08	2.37362e+08	2.75334e+08	2.68784e+08	3.1547e+08	3.53348e+08	2.33907e+08	2.40044e+08	1.04317e+08	1.12073e+08	1.19917e+08	231436445	1.34142e+08	2.81631e+08	1.99747e+08	2.19536e+08	2.44033e+08	2.46649e+08	2.58183e+08	2.58665e+08	277972295	2.72838e+08	2.82408e+08	3.07018e+08	2.25563e+08	262208486	1.97758e+08	9.9579e+07	1.06787e+08	2.60549e+08	1.55153e+08	2.9279e+08	9.5459e+07	1.00064e+08	2.54201e+08	2.25025e+08	2.50767e+08	1	2.73732e+08	1	3.14561e+08	1	240430505	1	1.28432e+08	1
UPI0000058322	ALF30870	NL70_11245	chemotaxis protein CheY	NA	1.51049e+07	NA	1.44728e+07	7.94335e+06	NA	NA	NA	NA	NA	NA	1.91527e+07	1.57869e+07	NA	NA	NA	1.29162e+07	1.42315e+07	NA	NA	NA	NA	1.03538e+07	NA	NA	1.1775e+07	1.36731e+07	NA	NA	1.43925e+07	1.33581e+07	NA	9.12717e+07	NA	NA	8.09279e+06	1.51049e+07	0.25	1.44728e+07	0.25	9.14859e+06	0.5	1.1775e+07	0.25	1.36731e+07	0.25
UPI000005832A	ALF30865	NL70_11215	shikimate dehydrogenase	NA	NA	NA	NA	NA	NA	NA	NA	NA	NA	NA	NA	NA	NA	NA	NA	NA	NA	NA	NA	NA	NA	1.40309e+07	NA	NA	NA	NA	NA	NA	NA	NA	NA	NA	NA	NA	NA	NA	0	NA	0	1.40309e+07	0.25	NA	0	NA	0
UPI000005833E	ALF30847	entB	isochorismatase	5.92896e+07	6.85394e+07	3.96834e+08	3.78997e+08	4.12806e+07	2.75057e+07	4.29537e+07	1.70141e+07	1.31778e+08	1.60124e+08	2.84515e+07	5.9592e+07	2953970949	3127918032	2.21388e+07	2.40285e+07	3.75839e+07	3.78868e+07	5.95593e+07	4.1687e+07	3.75346e+08	375002033	4.46548e+07	2.85159e+07	2.73789e+07	2.27659e+07	1.27397e+08	1.58102e+08	3.33215e+07	6.13207e+07	2923566957	3085387394	2.5653e+07	4.17899e+07	3.53946e+07	4.00358e+07	5.72688e+07	1	381544783	1	3.54893e+07	1	2.75281e+07	1	1.4435e+08	1
UPI0000058340	ALF30845	NL70_11105	4'-phosphopantetheinyl transferase	NA	NA	NA	NA	NA	NA	NA	NA	NA	NA	NA	NA	3.58849e+07	3.46418e+07	NA	NA	NA	NA	NA	NA	NA	NA	NA	NA	NA	NA	NA	NA	NA	NA	4.31601e+07	4.27843e+07	NA	NA	NA	NA	NA	0	NA	0	NA	0	NA	0	NA	0
UPI0000058341	ALF30844	NL70_11100	peptidase	NA	NA	2.79965e+07	NA	NA	1.19131e+07	NA	NA	NA	NA	NA	2.23011e+07	NA	NA	NA	NA	NA	NA	NA	NA	2.72144e+07	NA	NA	NA	8.49369e+06	NA	2.35403e+07	NA	NA	NA	NA	NA	NA	NA	NA	NA	NA	0	2.76055e+07	0.5	1.19131e+07	0.25	8.49369e+06	0.25	2.35403e+07	0.25
UPI0000058349	ALF30836	NL70_11060	hypothetical protein	3.64502e+07	3.88618e+07	NA	2.96315e+07	NA	NA	NA	NA	NA	NA	NA	NA	3.36963e+07	2.86056e+07	NA	NA	NA	NA	NA	NA	NA	NA	NA	NA	NA	NA	NA	NA	NA	NA	NA	NA	NA	NA	NA	NA	3.7656e+07	0.5	2.96315e+07	0.25	NA	0	NA	0	NA	0
UPI000005834C	ALF30833	NL70_11045	chromosome partitioning protein ParA	2.08957e+08	1.86066e+08	2.22329e+08	2.06225e+08	2.11642e+08	2.20711e+08	2.16328e+08	194633280	2.06034e+08	1.91173e+08	2.01498e+08	1.97868e+08	2.12729e+08	2.05139e+08	1.53142e+08	1.37067e+08	2.10478e+08	2.08199e+08	1.84684e+08	2.10649e+08	2.27451e+08	2.03627e+08	2.022e+08	2.2295e+08	2.04968e+08	1.98342e+08	1.96625e+08	2.14169e+08	2.04922e+08	2.02181e+08	2.30444e+08	2.25888e+08	140654500	1.50793e+08	2.02598e+08	2.10325e+08	1.97589e+08	1	214907873	1	2.14376e+08	1	2.03568e+08	1	2.02e+08	1
UPI0000058351	ALF30830	livF	leucine/isoleucine/valine transporter ATP-binding subunit	2.46294e+07	6.66016e+06	3.00254e+07	1.86531e+07	NA	NA	NA	NA	1.9215e+07	NA	2.02854e+07	1.72983e+07	3.2005e+07	2.82105e+07	NA	2.81813e+07	NA	2.03253e+07	2.33792e+07	NA	3.13585e+07	2.92245e+07	NA	NA	6.4092e+06	9.96442e+06	NA	2.69938e+07	2.32647e+07	NA	2.66039e+07	2.50657e+07	NA	NA	NA	NA	1.82229e+07	0.75	2.73154e+07	1	NA	0	8.18681e+06	0.5	2.31044e+07	0.5
UPI000005835C	ALF30821	NL70_10965	bicyclomycin resistance protein	1.85819e+08	2.31351e+08	2.39747e+08	2.56384e+08	2.90281e+08	2.9151e+08	2.38758e+08	219906993	2.99606e+08	3.12108e+08	2.65093e+08	2.74464e+08	1.98347e+08	266311027	2.18299e+08	2.09648e+08	2.70325e+08	2.68297e+08	1.37138e+08	2.00537e+08	2.70242e+08	163320453	2.7553e+08	2.27725e+08	2.46653e+08	2.1918e+08	3.19105e+08	2.26865e+08	2.73254e+08	2.17804e+08	2.63756e+08	2.546e+08	2.09181e+08	2.10601e+08	2.69449e+08	2.76391e+08	1.88711e+08	1	2.32423e+08	1	2.71261e+08	1	2.31125e+08	1	2.89421e+08	1
UPI0000058363	ALF30815	NL70_10930	GntR family transcriptional regulator	NA	NA	NA	NA	NA	NA	NA	NA	NA	NA	NA	NA	NA	NA	NA	NA	NA	NA	NA	NA	NA	NA	NA	2.68808e+07	NA	NA	NA	NA	NA	2.63789e+07	NA	NA	NA	NA	NA	NA	NA	0	NA	0	2.68808e+07	0.25	NA	0	NA	0
UPI0000058371	ALF30802	NL70_10865	hypothetical protein	6.69181e+07	2.17376e+07	1.28862e+08	1.39487e+08	7.83826e+07	8.19869e+07	9.12408e+07	3.20628e+07	1.29127e+08	1.55209e+08	1.09921e+08	2.6856e+08	2.25322e+07	7.46956e+07	NA	NA	1.45329e+08	1.19391e+08	7.54816e+07	NA	5.90709e+07	1.33077e+08	152729969	8.86516e+07	1.49564e+08	1.59891e+08	2.15189e+07	159116580	1.42215e+08	2.77267e+08	6.33243e+07	6.39866e+07	NA	NA	1.54516e+08	2.9866e+07	5.47124e+07	0.75	1.15124e+08	1	1.00438e+08	1	1.0819e+08	1	1.16243e+08	1
UPI0000058374	ALF30800	NL70_10850	MarR family transcriptional regulator	1.10771e+08	1.12488e+08	1.2722e+08	1.2138e+08	1.54934e+08	1.43384e+08	1.12918e+08	1.13979e+08	1.49894e+08	1.20266e+08	1.15065e+08	1.3275e+08	1.29799e+08	1.19643e+08	1.09288e+08	9.94012e+07	1.29913e+08	1.33138e+08	1.20285e+08	1.23355e+08	103892419	1.23354e+08	1.53098e+08	142926574	1.12056e+08	1.21053e+08	1.41129e+08	1.22268e+08	126257323	1.28967e+08	123959106	1.21321e+08	1.11895e+08	1.04005e+08	1.26741e+08	1.31363e+08	1.16725e+08	1	1.18962e+08	1	1.48585e+08	1	115001389	1	1.33389e+08	1
UPI000005839E	ALF30763	NL70_10655	Fur family transcriptional regulator	5.66482e+07	8.90101e+07	1.01533e+08	1.38439e+08	NA	NA	1.12081e+08	1.39517e+08	1.89966e+08	1.93668e+08	1.57168e+08	1.15305e+08	1.30292e+08	1.52591e+08	1.27627e+08	4.52815e+07	1.39268e+08	1.2686e+08	1.38124e+08	9.19307e+07	9.57709e+07	1.02858e+08	NA	NA	1.22919e+08	9.21015e+07	1.80509e+08	1.67003e+08	1.73027e+08	1.31782e+08	1.20316e+08	6.43355e+07	1.68828e+08	1.61265e+08	1.91907e+08	1.50888e+08	9.39283e+07	1	1.0965e+08	1	NA	0	1.16655e+08	1	1.82787e+08	1
UPI00000583A2	ALF30759	NL70_10635	4-hydroxytetrahydrobiopterin dehydratase	NA	NA	NA	NA	NA	NA	NA	NA	NA	NA	NA	NA	NA	NA	NA	NA	NA	NA	NA	NA	NA	NA	NA	NA	NA	NA	NA	NA	NA	NA	NA	NA	NA	NA	NA	NA	NA	0	NA	0	NA	0	NA	0	NA	0
UPI00000583C8	ALF31666	NL70_10425	ABC transporter substrate-binding protein	1.02203e+07	1.61521e+07	1.64503e+07	NA	1.42879e+07	1.73941e+07	3.35026e+08	3.84389e+07	NA	NA	2.24992e+07	1.67109e+07	1.12845e+07	1.13662e+07	1.69373e+07	2.28353e+07	1.97971e+07	1.69106e+07	2.2721e+07	9.77085e+06	NA	21113851	1.04705e+07	1.7749e+07	NA	NA	1.56902e+07	2.04253e+07	NA	1.62648e+07	1.54739e+07	NA	1.81673e+07	2.36706e+07	1.48665e+07	1.37391e+07	1.47161e+07	1	1.87821e+07	0.5	1.49754e+07	1	1.86733e+08	0.5	1.80577e+07	0.5
UPI00000583C9	ALF30728	NL70_10420	acetoin dehydrogenase	122161715	9.4773e+07	1.04851e+08	1.12457e+08	7.97325e+07	6.70126e+07	1.26169e+08	1.25901e+08	1.15593e+08	128125434	1.15632e+08	120260310	1.14756e+08	1.07203e+08	9.75786e+07	9.20165e+07	1.35931e+08	1.3182e+08	117986804	1.17851e+08	2.81453e+08	2.75091e+08	5.83454e+07	6.39454e+07	1.27483e+08	1.27439e+08	1.18499e+08	1.2917e+08	1.12567e+08	2.85564e+08	2.78628e+08	1.11154e+08	9.92113e+07	9.38559e+07	1.39252e+08	1.29598e+08	1.13193e+08	1	1.93463e+08	1	6.7259e+07	1	1.26748e+08	1	1.22847e+08	1
UPI00000583D6	ALF31658	NL70_15870	uracil phosphoribosyltransferase	5.8186e+08	5.88183e+08	6.10201e+08	5.83511e+08	6.16278e+08	6.19169e+08	5.99764e+08	5.92013e+08	6.75292e+08	6.1372e+08	5.64477e+08	5.36627e+08	6.18813e+08	6.17414e+08	486224839	4.73161e+08	5.95023e+08	5.71037e+08	5.71302e+08	5.85933e+08	5.83521e+08	6.0316e+08	6.0714e+08	6.33636e+08	5.90101e+08	5.65145e+08	6.56815e+08	6.12784e+08	5.87928e+08	5.76137e+08	5.85498e+08	6.17887e+08	4.72423e+08	4.6408e+08	5.52573e+08	5.82041e+08	5.81819e+08	1	5.95098e+08	1	6.19056e+08	1	5.86756e+08	1	6.39653e+08	1
UPI00000583DC	ALF31794	NL70_15845	hypothetical protein	3.72012e+08	4.99449e+08	5.23227e+08	4.38099e+08	4.43487e+08	4.4866e+08	5.08906e+08	3.83962e+08	4.97559e+08	527941237	4.28108e+08	3.88335e+08	611650164	4.26304e+08	NA	NA	5.0652e+08	3.86617e+08	3.87455e+08	6.05679e+08	5.37579e+08	480511350	4.65272e+08	4.35022e+08	5.81804e+08	3.87651e+08	462428861	5.73352e+08	4.33458e+08	4.04348e+08	601331441	4.61457e+08	NA	NA	5.05591e+08	4.07552e+08	4.66149e+08	1	494853971	1	4.4811e+08	1	4.6558e+08	1	515320142	1
UPI00000583EA	ALF31644	NL70_15780	methylglyoxal synthase	8.9513e+08	1006376822	9.4332e+08	9.41242e+08	8.73604e+08	8.30049e+08	8.31313e+08	916793212	8.03794e+08	8.52011e+08	7.07475e+08	9.15827e+08	8.91224e+08	8.47665e+08	9.1083e+08	654676391	6.65395e+08	8.33378e+08	8.58833e+08	8.24349e+08	945550733	9.5557e+08	5.8502e+08	8.74331e+08	7.81159e+08	8.63631e+08	7.87946e+08	8.52463e+08	7.11967e+08	8.89178e+08	8.80393e+08	8.45082e+08	8.99202e+08	9.0764e+08	3.56202e+08	8.62713e+08	8.96172e+08	1	9.46421e+08	1	7.90751e+08	1	8.48224e+08	1	8.24053e+08	1
UPI00000583EE	ALF31640	NL70_15760	glutathione S-transferase	2.86837e+08	3.0127e+08	2.42179e+08	2.85028e+08	4.15357e+08	4.04721e+08	3.25674e+08	3.75486e+08	349497975	3.69399e+08	3.47391e+08	3.3333e+08	2.9132e+08	3.16562e+08	2.51226e+08	2.49146e+08	3.09659e+08	3.40824e+08	2.76897e+08	3.50442e+08	2.42991e+08	3.14038e+08	4.36869e+08	3.70688e+08	3.11893e+08	3.72476e+08	3.62092e+08	3.50393e+08	3.34809e+08	3.22183e+08	3.08564e+08	3.38594e+08	2.04999e+08	244722659	3.06946e+08	3.31341e+08	3.03861e+08	1	2.71059e+08	1	4.06909e+08	1	3.46382e+08	1	3.57846e+08	1
UPI00000583F0	ALF31639	NL70_15755	UDP pyrophosphate phosphatase	NA	NA	NA	NA	NA	8.85631e+07	NA	NA	NA	NA	NA	1.82751e+07	NA	NA	NA	NA	NA	NA	NA	NA	NA	NA	NA	NA	NA	NA	1.4449e+06	NA	NA	NA	NA	NA	NA	NA	NA	NA	NA	0	NA	0	8.85631e+07	0.25	NA	0	1.4449e+06	0.25
UPI00000583F1	ALF31638	NL70_15750	3-beta hydroxysteroid dehydrogenase	1799786746	1754788218	1564498690	1523664161	1667680283	1656663042	1542135304	1511558514	1026696704	9.41075e+08	1541360021	1589137071	1153056354	1061642709	1248581978	1094050809	1870800891	1747949689	1766404523	1725950518	1497906545	1536073021	1637120580	1752380143	1556058163	1472657622	9.74129e+08	9.7511e+08	1550874500	1569613137	1100036213	1020847160	1192859655	1042424057	1789062353	1768097652	1761732501	1	1530535604	1	1678461012	1	1520602401	1	9.79252e+08	1
UPI00000583F4	ALF31635	NL70_15730	hypothetical protein	1.4418e+08	1.42595e+08	1.33494e+08	1.53195e+08	162859479	167429715	1.78838e+08	1.44738e+08	144416076	1.68507e+08	1.57554e+08	1.39515e+08	1.57412e+08	1.59446e+08	1.39417e+08	1.46141e+08	1.19962e+08	132988519	1.4832e+08	1.39549e+08	1.00279e+08	1.64519e+08	1.58648e+08	176387926	1.75479e+08	1.76776e+08	148791944	1.63228e+08	1.65698e+08	131918206	104251845	1.65287e+08	132691843	1.47232e+08	1.01036e+08	1.58173e+08	143660934	1	1.37872e+08	1	1.66331e+08	1	168957863	1	156235792	1
UPI00000583F8	ALF31631	NL70_15710	pseudouridine synthase	4.92302e+07	4.09318e+07	3.86238e+07	7.08693e+07	4.91228e+07	7.12321e+07	5.82784e+07	6.60472e+07	6.56367e+07	6.32279e+07	5.22611e+07	6.16946e+07	6.57398e+07	6.80891e+07	6.58741e+07	6.42719e+07	6.46325e+07	6.56604e+07	6.32327e+07	4.93325e+07	5.6776e+07	6.37033e+07	5.88806e+07	6.79327e+07	7.1102e+07	5.68191e+07	6.92661e+07	6.3835e+07	6.37448e+07	6.54827e+07	6.14861e+07	6.24039e+07	6.86044e+07	6.69196e+07	6.55564e+07	6.23575e+07	5.06818e+07	1	5.74931e+07	1	6.1792e+07	1	6.30617e+07	1	6.54914e+07	1
UPI00000583FC	ALF31627	NL70_15690	2,3,4,5-tetrahydropyridine-2,6-carboxylate N-succinyltransferase	1489212845	1480252071	1534617307	1525884308	1530387115	1512718812	1444850685	1691544852	1468092849	1510159031	1456290668	1454186163	1568640057	1563974864	1386509364	1509397418	1359711228	1467351841	1473360212	1464824049	1489433161	1553411463	1366882668	1566150072	1456277598	1592874714	1523789386	1530836513	1469920650	1497308907	1552323105	1546916977	1490918294	1494405964	1315664720	1418407255	1476912294	1	1525836560	1	1494034667	1	1546386962	1	1508219445	1
UPI00000583FD	ALF31791	NL70_15685	3-isopropylmalate dehydrogenase	6.75071e+08	6.76945e+08	6.97628e+08	6.86458e+08	7.08638e+08	7.36193e+08	7.5112e+08	748152139	6.23839e+08	6.72618e+08	6.40526e+08	684128295	6.99963e+08	6.77416e+08	5.60907e+08	5.79167e+08	6.254e+08	6.64157e+08	680946673	6.82683e+08	6.76966e+08	6.86942e+08	6.98418e+08	7.10606e+08	737160490	7.38479e+08	6.46911e+08	672838118	660897779	6.89561e+08	711404257	6.73054e+08	577476028	5.47147e+08	6.26392e+08	6.63252e+08	6.78912e+08	1	6.86998e+08	1	7.13464e+08	1	7.43728e+08	1	6.54051e+08	1
UPI00000583FE	ALF31626	NL70_15680	HAD family hydrolase	1.59351e+08	1.45124e+08	1.71346e+08	1.63137e+08	1.12888e+08	1.51975e+08	1.57561e+08	1.48588e+08	1.57614e+08	1.4791e+08	1.56451e+08	1.40424e+08	1.40168e+08	1.54403e+08	144578875	1.4273e+08	1.32552e+08	134547501	1.48971e+08	1.28117e+08	1.5815e+08	1.68241e+08	1.4069e+08	1.43172e+08	1.4455e+08	1.59286e+08	1.41601e+08	1.58665e+08	1.5672e+08	1.56882e+08	1.50854e+08	150629247	127627082	1.42013e+08	1.36436e+08	1.3615e+08	1.45391e+08	1	165218575	1	1.37181e+08	1	152496285	1	1.51448e+08	1
UPI0000058415	ALF31020	NL70_12130	glutathione S-transferase	5.05439e+08	2.70438e+08	2.5533e+08	3.8966e+08	4.19124e+08	4.49709e+08	4.35706e+08	4.78844e+08	4.93355e+08	4.5589e+08	5.30073e+08	4.48026e+08	4.71602e+08	3.55968e+08	4.84197e+08	5.20564e+08	4.28828e+08	4.54483e+08	4.5235e+08	8.58086e+08	2.47906e+08	3.6151e+08	4.53059e+08	4.77933e+08	414879587	4.58394e+08	5.0111e+08	514789226	5.12772e+08	4.35258e+08	3.93295e+08	4.76549e+08	3.27022e+08	4.84391e+08	2.44919e+08	6.1678e+08	521578441	1	3.13601e+08	1	4.49956e+08	1	4.46956e+08	1	4.91286e+08	1
UPI0000058419	ALF31024	NL70_12150	hypothetical protein	2.71365e+07	2.11594e+07	2.11425e+07	2.31285e+07	1.94969e+07	2.19143e+07	3.28455e+07	2.7468e+07	2.09074e+07	2.15194e+07	1.21482e+07	2.08576e+07	2.1308e+07	NA	1.68349e+07	1.38995e+07	1.14976e+07	2.31752e+07	2.34012e+07	2.64108e+07	2.42216e+07	2.62617e+07	22029782	3.41481e+07	5.2062e+07	2.95317e+07	2.30244e+07	1.50963e+07	1.72943e+07	1.84491e+07	3.53568e+07	NA	1.30813e+07	1.89245e+07	1.63831e+07	2.19145e+07	2.4527e+07	1	2.36886e+07	1	2.43973e+07	1	3.54768e+07	1	2.01369e+07	1
UPI0000058420	ALF31031	NL70_12195	sulfoxide reductase catalytic subunit YedY	2.39882e+08	2.6845e+08	186008792	1.80859e+08	2.86773e+08	2.36839e+08	1.75649e+08	1.65245e+08	233748726	2.21343e+08	2.70671e+08	2.80338e+08	2.51227e+08	2.62057e+08	3.63657e+08	4.29302e+08	1.76215e+08	1.92423e+08	244539663	2.3442e+08	1.80559e+08	1.78061e+08	2.67162e+08	2.71218e+08	1.78099e+08	179883620	2.33421e+08	2.5042e+08	3.02467e+08	2.85121e+08	2.59364e+08	2.63802e+08	4.20195e+08	411157520	1.70321e+08	1.97739e+08	2.46823e+08	1	1.81372e+08	1	2.65498e+08	1	1.74719e+08	1	2.34733e+08	1
UPI000005842B	ALF31041	NL70_12245	2-deoxy-D-gluconate 3-dehydrogenase	5.24172e+07	4.37675e+07	5.11097e+07	3.94171e+07	8.85997e+07	6.48282e+07	4.41667e+07	5.32739e+07	7.06449e+07	4.51695e+07	5.2317e+07	4.94668e+07	5.53245e+07	5.91848e+07	7.22958e+07	6.32974e+07	1.43252e+08	1.56971e+08	5.51115e+07	1.43277e+07	5.15389e+07	3.81082e+07	7.965e+07	3.68694e+07	4.22274e+07	5.28245e+07	6.96404e+07	6.46707e+07	3.45626e+07	5.03364e+07	5.54378e+07	4.36243e+07	6.84181e+07	6.35345e+07	1.61397e+08	1.55021e+08	4.1406e+07	1	4.50435e+07	1	6.74868e+07	1	4.81231e+07	1	6.25313e+07	1
UPI0000058434	ALF31048	NL70_12285	NAD synthetase	3.38331e+08	2.82774e+08	2.48999e+08	2.65967e+08	3.05341e+08	2.66459e+08	2.61206e+08	359842874	3.86358e+08	3.90499e+08	3.42495e+08	3.38384e+08	2.76132e+08	246094781	3.03902e+08	2.89785e+08	2.85935e+08	288764361	3.2293e+08	2.38546e+08	3.03597e+08	3.32618e+08	3.43966e+08	2.17868e+08	3.15359e+08	3.75465e+08	3.72028e+08	3.68998e+08	3.48246e+08	3.29499e+08	2.88102e+08	1.22302e+08	2.9306e+08	2.89759e+08	2.83484e+08	2.44683e+08	2.95645e+08	1	2.87795e+08	1	2.83409e+08	1	3.27968e+08	1	3.79471e+08	1
UPI0000058437	ALF31051	NL70_12300	nodulation protein NodN	8.83423e+08	7.90812e+08	3.87289e+08	3.05129e+08	3.75858e+08	2.87474e+08	7.46729e+08	8.08572e+08	1074600417	9.91635e+08	3.39255e+08	3.05258e+08	2.98146e+08	3.26574e+08	3.48341e+08	3.66798e+08	2.87272e+08	3.08323e+08	8.69421e+08	8.131e+08	3.96481e+08	8.9179e+08	9.5162e+08	2.83471e+08	2.68325e+08	8.24827e+08	3.94452e+08	1023573711	3.32823e+08	3.36698e+08	3.05703e+08	3.17814e+08	3.57796e+08	3.54192e+08	2.9643e+08	298866152	839188826	1	4.95172e+08	1	474605979	1	662113347	1	8.71065e+08	1
UPI000005843B	ALF31054	NL70_12315	30S ribosomal protein S21	4419205897	4844249470	4244693977	4095506792	4089195892	3866028437	4261947758	3977225504	3479125179	3675874713	3570656952	3889522535	4119331428	4129956194	4227431710	4066258620	4561748108	4847372224	4456268697	5260706582	4473190818	4121016946	4140072863	3969941838	4508337368	4240076004	3432376436	3590506244	3696630883	3874199872	4208796824	4286860563	4160741138	4165399583	4695578801	4969880843	4745107662	1	4233602133	1	4016309758	1	4246896658	1	3544470643	1
UPI000005843E	ALF31056	NL70_12325	glyoxalase	5.63608e+07	NA	3.85576e+07	1.7457e+07	1.42647e+07	1.7595e+07	1.54825e+07	2.6429e+07	2.26321e+07	2.55789e+07	3.94822e+07	2.16143e+07	1.21567e+07	2.28502e+07	1.79622e+07	2.09527e+07	NA	1.22328e+07	2.51984e+07	NA	3.76584e+07	2.67487e+07	1.27632e+07	5.41297e+07	NA	2.31061e+07	2.35868e+07	3.37485e+07	2.38535e+07	1.38883e+07	1.19093e+07	2.37858e+07	2.09284e+07	2.3108e+07	8.18389e+06	1.52219e+07	4.07796e+07	0.5	3.01054e+07	1	2.46881e+07	1	2.16726e+07	0.75	2.63866e+07	1
UPI0000058455	ALF31077	NL70_12445	2-dehydro-3-deoxy-6-phosphogalactonate aldolase	9.7963e+08	9.88972e+08	8.44728e+08	864458634	1037396197	1089392119	1217789589	1152544854	829962796	7.77296e+08	1100725811	1062482593	9.29625e+08	9.94139e+08	1146945405	1234130630	7.81092e+08	7.9959e+08	9.0677e+08	7.63565e+08	8.21516e+08	827564335	1032921123	1081155443	1164201748	1129125284	7.9193e+08	9.21745e+08	1124758034	1073682114	9.30119e+08	974289476	1153615144	1185266806	7.87016e+08	9.79369e+08	9.09734e+08	1	839566673	1	1060216221	1	1165915369	1	8.30234e+08	1
UPI000005845A	ALF31081	NL70_12470	D-amino acid aminotransferase	5.56872e+08	5.11113e+08	5.66725e+08	5.98457e+08	4.88685e+08	5.36907e+08	5.06246e+08	5.14374e+08	6.82657e+08	6.90582e+08	5.93635e+08	5.21948e+08	6.01644e+08	571100428	6.13294e+08	600656504	3.47787e+08	3.87833e+08	522378503	4.61388e+08	5.0461e+08	5.86009e+08	4.24933e+08	4.63507e+08	4.77551e+08	5.13612e+08	6.80446e+08	640255674	5.73049e+08	5.6382e+08	5.65754e+08	5.574e+08	5.8318e+08	5.22471e+08	4.21248e+08	3.87511e+08	5.12938e+08	1	5.6395e+08	1	4.78508e+08	1	5.02946e+08	1	6.73485e+08	1
UPI0000058464	ALF31090	NL70_12520	amino acid dehydrogenase	8.6092e+08	7.84299e+08	8.32076e+08	8.21795e+08	9.79112e+08	9.54476e+08	8.74235e+08	9.35288e+08	1098255450	952793037	912464348	8.40758e+08	7.57899e+08	7.06648e+08	6.91302e+08	6.65583e+08	8.39717e+08	8.94468e+08	7.84612e+08	7.52962e+08	8.29623e+08	8.00974e+08	9.47839e+08	9.52554e+08	9.15037e+08	910272903	1077246768	9.87454e+08	8.34703e+08	8.59997e+08	7.30654e+08	6.75606e+08	764626746	7.01678e+08	8.56505e+08	9.26174e+08	7.95698e+08	1	8.21117e+08	1	9.58495e+08	1	9.08708e+08	1	1028937256	1
UPI0000058465	ALF31091	NL70_12525	alanine racemase	1.5995e+08	1.16043e+07	1.97209e+07	1.26275e+07	1.83439e+08	1.27478e+08	NA	NA	1.12869e+08	1.12081e+08	1.08207e+08	1.1139e+08	1.29106e+08	1.1862e+08	1.47344e+07	1.44049e+08	1.22385e+08	1.85371e+08	1.67996e+07	NA	1.07749e+08	171282865	1.26715e+08	176248371	1.14069e+08	1.22916e+08	2.41003e+07	1.18505e+08	1.39412e+07	1.13793e+08	1.8478e+07	1.38972e+07	1.56214e+08	1.03674e+08	9.1027e+07	1.25607e+08	6.27846e+07	0.75	7.7845e+07	1	153470006	1	118492261	0.5	9.18889e+07	1
UPI000005846D	ALF31099	NL70_12570	ACR family transporter	8.8343e+07	7.407e+07	6.56671e+07	7.67065e+07	8.55631e+07	1.24868e+08	6.6446e+07	9.76749e+07	7.52632e+07	8.71921e+07	7.53394e+07	7.14085e+07	9.1464e+07	8.16338e+07	1.02346e+08	7.84886e+07	8.29937e+07	81721437	7.55355e+07	7.57614e+07	7.57777e+07	7.32894e+07	8.26509e+07	120913548	6.75199e+07	7.18382e+07	7.79164e+07	8.58878e+07	7.61241e+07	7.06301e+07	8.59157e+07	1.11673e+08	9.12852e+07	8.08636e+07	8.3905e+07	8.04944e+07	7.84275e+07	1	7.28602e+07	1	1.03499e+08	1	7.58698e+07	1	8.15649e+07	1
UPI000005846E	ALF31100	NL70_12575	GntR family transcriptional regulator	1.31741e+07	NA	NA	7.17821e+07	1.30858e+07	1.49624e+07	1.56424e+07	NA	2.15192e+07	1.31801e+07	1.11224e+08	1.714e+07	1.5487e+07	1.33741e+07	1.68579e+07	1.55898e+07	1.81155e+07	NA	1.53923e+07	NA	NA	NA	1.26855e+07	NA	1.22934e+07	1.55619e+07	1.00262e+08	1.6556e+07	4.09198e+07	1.65284e+07	1.50466e+07	1.40414e+07	5.7628e+07	NA	1.37468e+07	NA	1.42832e+07	0.5	7.17821e+07	0.25	1.35779e+07	0.75	1.44992e+07	0.75	3.78793e+07	1
UPI0000058478	ALF31716	NL70_12625	ArsR family transcriptional regulator	2.93586e+07	2.41543e+07	1.94392e+07	2.47871e+07	4.39171e+07	4.34618e+07	2.94967e+07	3.59888e+07	3.25044e+07	4.40806e+07	3.80491e+07	2.76246e+07	3.4453e+07	3.57104e+07	3.56969e+07	2.22273e+07	3.36711e+07	4.05156e+07	2.67532e+07	2.36462e+07	2.03468e+07	2.6861e+07	4.3874e+07	3.98965e+07	2.97016e+07	3.63553e+07	2.81249e+07	4.06804e+07	3.86317e+07	3.50271e+07	3.19906e+07	3.29775e+07	3.90875e+07	2.2857e+07	3.31503e+07	2.21416e+07	2.59781e+07	1	2.28585e+07	1	4.27873e+07	1	3.28856e+07	1	3.63476e+07	1
UPI000005847F	ALF31719	NL70_12665	DNA-binding protein	9.63292e+07	7.50825e+07	1.14113e+08	1.08131e+08	7.70188e+07	7.39799e+07	4.96277e+07	8.29412e+07	1.03372e+08	1.12455e+08	1.04761e+08	1.03669e+08	1.08783e+08	1.13855e+08	7.87524e+07	9.77662e+07	7.48408e+07	8.77422e+07	8.43388e+07	5.87294e+07	1.17558e+08	1.15219e+08	7.19083e+07	9.05913e+07	7.8981e+07	8.2676e+07	1.14394e+08	1.06711e+08	1.04924e+08	9.90343e+07	1.00727e+08	1.14319e+08	7.97306e+07	8.78409e+07	6.94882e+07	8.44227e+07	7.862e+07	1	1.13755e+08	1	7.83746e+07	1	7.35565e+07	1	109233158	1
UPI0000058482	ALF31111	NL70_12680	hypothetical protein	1.67469e+08	2.32157e+08	2.55559e+08	246803273	1.57869e+08	145772374	3.09198e+08	3.13925e+08	3.65342e+08	280444589	3.70197e+08	3.62631e+08	2.36624e+08	2.14382e+08	3.61931e+08	3.26097e+08	2.74696e+08	2.56146e+08	2.46416e+08	2.31824e+08	2.60802e+08	267610505	1.21406e+08	9.45178e+07	2.91346e+08	3.07134e+08	3.55114e+08	2.75176e+08	3.81655e+08	3.35698e+08	1.59807e+08	2.25331e+08	3.51284e+08	3.4728e+08	2.58021e+08	2.45917e+08	219466533	1	2.57694e+08	1	1.29891e+08	1	3.05401e+08	1	3.19019e+08	1
UPI0000058489	ALF31119	NL70_12720	Zn-dependent protease	1.70431e+08	1.59468e+08	1.88434e+08	1.77169e+08	1.68519e+08	174334783	1.68438e+08	169640065	1.64959e+08	1.57759e+08	162474221	1.58335e+08	1.68875e+08	1.59504e+08	1.82659e+08	1.6072e+08	1.62528e+08	182977814	1.6813e+08	1.69102e+08	1.74003e+08	NA	1.58714e+08	1.65709e+08	1.89948e+08	173294246	NA	1.72012e+08	1.62571e+08	1.58255e+08	1.73547e+08	159114411	1.69439e+08	1.63739e+08	178800592	1.85869e+08	166782947	1	1.79869e+08	0.75	1.66819e+08	1	1.7533e+08	1	1.6491e+08	0.75
UPI000005848D	ALF31122	NL70_12735	hypothetical protein	4.92656e+08	4.62388e+08	4.66219e+08	5.31739e+08	4.83348e+08	4.63573e+08	4.9846e+08	5.7825e+08	4.04569e+08	4.56653e+08	5.08877e+08	5.05645e+08	5.27732e+08	517073915	5.67146e+08	5.54104e+08	4.95712e+08	4.68008e+08	4.73744e+08	4.38333e+08	4.92503e+08	5.22192e+08	478208935	4.44092e+08	4.76385e+08	5.6891e+08	4.08232e+08	4.25775e+08	5.17106e+08	4.91561e+08	5.31719e+08	530827992	5.73034e+08	5.3864e+08	4.88999e+08	4.60667e+08	4.6678e+08	1	5.03163e+08	1	467305627	1	5.30501e+08	1	4.23807e+08	1
UPI000005848E	ALF31123	NL70_12740	glyoxalase	8.19119e+06	NA	8.49526e+06	1.10359e+07	NA	5.70887e+06	NA	NA	NA	NA	NA	2.01899e+06	1.00401e+07	9.07231e+06	NA	NA	9.02618e+06	1.06549e+07	NA	NA	2.49576e+06	6.21207e+06	NA	5.38002e+06	6.87063e+06	8.69482e+06	9.16773e+06	7.25431e+06	8.43596e+06	9.23005e+06	9.5685e+06	1.09396e+07	6.86855e+06	NA	8.75596e+06	9.98695e+06	8.19119e+06	0.25	7.05974e+06	1	5.54444e+06	0.5	7.78272e+06	0.5	8.21102e+06	0.5
UPI0000058492	ALF31126	NL70_12755	GTP-binding protein TypA	1435553441	1355813218	1384004707	1447881884	1299774068	1356196388	1271218624	1282489670	1308078145	1301906275	1287578764	1275990580	1328769400	1291122561	1711763262	1697070379	1206897313	1277450353	1408433021	1325021154	1360492185	1435251442	1255777500	1319593544	1265168849	1267161354	1282229906	1242162212	1271255561	1202936757	1314928656	1325316229	1673758124	1679703494	1156424637	1277607812	1381205208	1	1406907555	1	1307835375	1	1271509624	1	1283594135	1
UPI0000058495	ALF31128	NL70_12770	fructose 1,6-bisphosphatase	4.58449e+08	4.13547e+08	4.57744e+08	4.64394e+08	4.44118e+08	4.31085e+08	4.1037e+08	4.13539e+08	4.56449e+08	4.60262e+08	3.60379e+08	4.09642e+08	3.52819e+08	349273855	3.75576e+08	3.69421e+08	3.64876e+08	3.83727e+08	4.28944e+08	4.25577e+08	4.56271e+08	462757060	4.47288e+08	4.19515e+08	4.09657e+08	4.16321e+08	4.80381e+08	4.51238e+08	374449643	4.07621e+08	3.75468e+08	3.51485e+08	3.51952e+08	3.51864e+08	3.63682e+08	3.86881e+08	4.3163e+08	1	4.60292e+08	1	4.35502e+08	1	4.12472e+08	1	4.62082e+08	1
UPI000005849B	ALF31722	NL70_12800	aminotransferase	9.8474e+07	7.95064e+07	1.14583e+08	9.06435e+07	1.07673e+08	1.1073e+08	1.04351e+08	1.00419e+08	115648822	1.10176e+08	1.05791e+08	1.0351e+08	1.18962e+08	9.23865e+07	1.00276e+08	9.30177e+07	1.00778e+08	1.0543e+08	1.09189e+08	8.31958e+07	9.51002e+07	1.20415e+08	1.00985e+08	1.06216e+08	1.09896e+08	1.08192e+08	1.18485e+08	1.12569e+08	1.08088e+08	1.01704e+08	9.85997e+07	9.58446e+07	9.8755e+07	9.33729e+07	1.04739e+08	1.06169e+08	9.25913e+07	1	1.05185e+08	1	1.06401e+08	1	1.05715e+08	1	114219670	1
UPI00000584A0	ALF31136	NL70_12825	sugar ABC transporter permease	NA	NA	3.94181e+07	NA	NA	NA	NA	NA	NA	NA	NA	4.42276e+07	NA	NA	NA	NA	NA	NA	NA	3.03287e+07	NA	4.23393e+07	5.1196e+07	NA	2.19702e+07	3.64097e+07	NA	5.72364e+07	NA	3.91707e+07	NA	4.63155e+07	NA	NA	NA	5.42082e+07	3.03287e+07	0.25	4.08787e+07	0.5	5.1196e+07	0.25	2.919e+07	0.5	5.72364e+07	0.25
UPI00000584AE	ALF31149	NL70_12900	transporter	3.59374e+07	4.22605e+07	3.0978e+07	3.46335e+07	NA	NA	2.78087e+07	3.45841e+07	1.76663e+07	1.42058e+07	1.69019e+07	2.39899e+07	2.337e+07	1.56051e+07	NA	NA	3.0358e+07	3.21821e+07	4.02333e+07	2.58902e+07	3.15166e+07	2.902e+07	NA	NA	3.6882e+07	2.44154e+07	NA	1.40634e+07	2.48934e+07	2.78859e+07	NA	2.74492e+07	NA	NA	4.11431e+07	3.27877e+07	3.60803e+07	1	3.1537e+07	1	NA	0	3.09226e+07	1	1.53118e+07	0.75
UPI00000584B8	ALF31157	NL70_12950	hypothetical protein	NA	NA	NA	NA	NA	NA	NA	NA	NA	NA	NA	NA	NA	NA	NA	NA	NA	NA	NA	NA	NA	NA	NA	NA	NA	NA	1.31139e+07	NA	NA	NA	NA	NA	NA	NA	NA	NA	NA	0	NA	0	NA	0	NA	0	1.31139e+07	0.25
UPI00000584BC	ALF31161	NL70_12975	hypothetical protein	1.79167e+08	1.49155e+08	1.66692e+08	158315743	177987056	1.91201e+08	1.84545e+08	1.89203e+08	2.10821e+08	2.19186e+08	1.73916e+08	1.80255e+08	1.78692e+08	1.51652e+08	1.84847e+08	1.81055e+08	1.78715e+08	181572090	178232061	1.67283e+08	1.6856e+08	1.7672e+08	2.01108e+08	1.93148e+08	1.6785e+08	1.93717e+08	191559092	2.02712e+08	1.71651e+08	1.67011e+08	1.8798e+08	1.54349e+08	180778103	1.74366e+08	184253889	1.8669e+08	1.68459e+08	1	1.67572e+08	1	1.90861e+08	1	1.83829e+08	1	2.06069e+08	1
UPI00000584C3	ALF31167	NL70_13010	hypothetical protein	8.66074e+07	1.02732e+08	9.1203e+07	1.00682e+08	104112860	1.0467e+08	1.18017e+08	9.5843e+07	9.18921e+07	8.44221e+07	8.83354e+07	9.3542e+07	9.76531e+07	9.07209e+07	1.15509e+08	102491184	1.22601e+08	9.78819e+07	5.735e+07	9.253e+07	8.64545e+07	6.74676e+07	1.02958e+08	8.84717e+07	7.85808e+07	9.23626e+07	1.06192e+08	7.70852e+07	8.50863e+07	6.74341e+07	9.0029e+07	8.91076e+07	1.03343e+08	1.23918e+08	1.26464e+08	9.57903e+07	8.48049e+07	1	8.64517e+07	1	1.00053e+08	1	9.62008e+07	1	8.9898e+07	1
UPI00000584D9	ALF31183	nikD	nickel ABC transporter ATP-binding protein	1.65483e+07	NA	1.07642e+07	7.71784e+06	NA	1.51923e+07	NA	2.43582e+07	2.13228e+07	1.2871e+07	1.09819e+07	4.73455e+07	2.37622e+07	2.5988e+07	2.17709e+07	1.52978e+07	NA	2.16697e+07	NA	NA	3.19926e+06	8.50657e+06	1.04374e+08	1.23314e+07	4.34252e+07	2.09947e+07	2.49517e+07	1.33022e+07	1.54513e+07	2.33432e+07	1.6406e+07	3.07527e+07	1.76701e+07	1.23438e+07	NA	1.65281e+07	1.65483e+07	0.25	7.54697e+06	1	4.3966e+07	0.75	2.95927e+07	0.75	1.81119e+07	1
UPI00000584DA	ALF31184	nikE	nickel ABC transporter ATP-binding protein	3.40176e+07	NA	2.90471e+07	3.88242e+07	4.41216e+07	2.28191e+07	5.89521e+07	3.98462e+07	9.66536e+07	3.55147e+07	1.78663e+07	3.89808e+07	7.39215e+07	7.92032e+07	2.72332e+07	3.49945e+07	4.67828e+07	4.23364e+07	3.4087e+07	NA	3.16391e+07	3.68399e+07	3.35507e+07	7.34e+07	6.06556e+07	4.80309e+07	9.76464e+07	4.50764e+07	6.58633e+07	5.05875e+07	7.75678e+07	3.33339e+07	3.41061e+07	3.44774e+07	4.70801e+07	4.10268e+07	3.40523e+07	0.5	3.40876e+07	1	4.34728e+07	1	5.18712e+07	1	6.87228e+07	1
UPI00000584E7	ALF31196	NL70_13190	ABC transporter substrate-binding protein	4.82428e+07	4.44153e+07	6.26778e+07	6.09478e+07	4.33422e+07	4.21684e+07	2.30433e+07	2.61701e+07	4.77035e+07	4.52985e+07	4.5736e+07	4.62839e+07	4.10559e+07	3.60009e+07	4.3603e+07	3.65992e+07	3.61491e+07	3.3783e+07	4.92184e+07	4.79123e+07	6.07743e+07	5.77377e+07	3.58602e+07	4.73653e+07	2.9625e+07	2.9173e+07	5.19872e+07	4.95282e+07	4.96132e+07	4.24809e+07	3.50851e+07	3.96526e+07	3.93028e+07	3.56687e+07	3.3264e+07	4.59832e+07	4.74472e+07	1	6.05344e+07	1	4.2184e+07	1	2.70029e+07	1	4.86294e+07	1
UPI00000584E9	ALF31198	NL70_13200	peptide ABC transporter permease	NA	NA	NA	NA	NA	7.19191e+06	NA	NA	NA	NA	NA	NA	NA	NA	NA	NA	NA	NA	NA	NA	NA	NA	NA	NA	NA	NA	NA	NA	NA	NA	NA	NA	NA	NA	NA	NA	NA	0	NA	0	7.19191e+06	0.25	NA	0	NA	0
UPI00000584F6	ALF31210	NL70_13265	hypothetical protein	NA	NA	NA	NA	NA	NA	NA	NA	NA	NA	NA	NA	NA	NA	NA	NA	NA	NA	5.97029e+07	4.35208e+07	6.13344e+07	5.37163e+07	NA	5.4976e+07	NA	5.00994e+07	NA	6.79451e+07	5.23731e+07	NA	NA	NA	8.10359e+07	NA	6.47047e+07	NA	5.16119e+07	0.5	5.75254e+07	0.5	5.4976e+07	0.25	5.00994e+07	0.25	6.79451e+07	0.25
UPI00000584F7	ALF31211	NL70_13270	MarR family transcriptional regulator	NA	NA	1.01307e+07	NA	NA	NA	NA	9.58727e+06	NA	1.56396e+07	1.91131e+07	1.84886e+07	NA	NA	NA	NA	1.08055e+07	NA	NA	NA	9.48139e+06	3.13127e+06	NA	NA	7.35434e+06	NA	1.91957e+07	1.74567e+07	1.89465e+07	2.01125e+07	NA	NA	NA	NA	NA	NA	NA	0	7.58111e+06	0.75	NA	0	8.4708e+06	0.5	1.74306e+07	0.75
UPI000005850B	ALF31227	NL70_13360	hypothetical protein	1.01105e+08	1.09157e+08	4.85023e+07	9.95954e+07	1.19947e+08	1.83642e+08	1.39006e+08	1.19241e+08	1.07604e+08	9.03371e+07	3.70449e+07	3.89246e+07	5.53313e+07	9.76654e+07	7.99538e+07	8.23792e+07	1.6629e+08	9.43005e+07	9.21576e+07	1.17565e+08	9.16657e+07	9.15045e+07	1.01896e+08	1.19484e+08	1.28259e+08	1.03689e+08	8.92681e+07	9.34728e+07	8.13362e+07	4.07868e+07	9.88308e+07	1.0636e+08	3.54954e+07	8.97969e+07	1.56351e+08	1.50023e+08	1.04996e+08	1	8.2817e+07	1	1.31242e+08	1	1.22549e+08	1	9.51704e+07	1
UPI000005850E	ALF31231	NL70_13380	catenin	2.71283e+07	3.92606e+07	3.55375e+07	2.55791e+07	3.04172e+07	2.49437e+07	2.62647e+07	2.98952e+07	2.40097e+07	2.2179e+07	2.04539e+07	2.5083e+07	2.24675e+07	1.43969e+07	2.64743e+07	2.48005e+07	1.68195e+07	3.72277e+07	2.4068e+07	3.44647e+07	3.27191e+07	3.06904e+07	3.34022e+07	3.21192e+07	2.68121e+07	3.47336e+07	3.07849e+07	2.06536e+07	2.61757e+07	2.34446e+07	2.41265e+07	2.62361e+07	1.96634e+07	2.74191e+07	1.98104e+07	3.03687e+07	3.12304e+07	1	3.11315e+07	1	3.02206e+07	1	2.94264e+07	1	2.44068e+07	1
UPI000005850F	ALF31232	NL70_13385	ATP-binding protein	3.97665e+07	4.35816e+07	4.28747e+07	3.16862e+07	4.63219e+07	2.17166e+07	3.91937e+07	4.98038e+07	3.70638e+07	2.75719e+07	3.55371e+07	5.57743e+07	4.99103e+07	4.21953e+07	5.45221e+07	5.20296e+07	4.79808e+07	3.86046e+07	3.0723e+07	4.00748e+07	3.01632e+07	9.69914e+06	3.99659e+07	3.42856e+07	5.69589e+07	3.08674e+07	3.16769e+07	3.06683e+07	4.58292e+07	5.6062e+07	NA	1.39486e+07	6.31328e+07	2.66901e+07	1.03523e+08	3.30875e+07	3.85365e+07	1	2.86058e+07	1	3.55725e+07	1	4.4206e+07	1	3.17452e+07	1
UPI0000058517	ALF31242	NL70_13435	lectin	5.69584e+08	7.12996e+08	5.66245e+08	5.58796e+08	2.80886e+08	3.69938e+08	1.08509e+08	2.97308e+08	3.03893e+08	4.24891e+08	5.07329e+08	5.03056e+08	6.2845e+08	6.48946e+08	7.3514e+08	7.17863e+08	3.81774e+08	547350857	5.91567e+08	7.42864e+08	5.74556e+08	5.72067e+08	3.20536e+08	3.29536e+08	1.13193e+08	293919396	3.1998e+08	4.16275e+08	528066106	5.15258e+08	6.90423e+08	6.78653e+08	7.22559e+08	6.79085e+08	3.75783e+08	523874709	6.54253e+08	1	567916043	1	3.25224e+08	1	2.03232e+08	1	3.6626e+08	1
UPI000005851B	ALF31246	NL70_13455	RpiR family transcriptional regulator	1.7092e+07	3.6378e+07	3.47378e+07	5.81821e+07	3.89728e+07	1.43521e+07	9.40463e+06	1.70735e+07	3.44757e+07	2.85702e+07	3.88553e+07	5.02324e+07	1.42237e+07	1.54225e+07	4.22449e+07	5.12064e+07	NA	NA	1.97594e+07	NA	4.93306e+07	2.68051e+07	3.75876e+07	3.41059e+07	1.60667e+07	2.0098e+07	2.79906e+07	1.59597e+07	2.45225e+07	1.77034e+07	2.01031e+07	1.77586e+07	NA	3.00889e+07	1.25848e+07	1.32035e+07	2.44098e+07	0.75	4.22639e+07	1	3.12546e+07	1	1.56607e+07	1	2.6749e+07	1
UPI0000058529	ALF31257	NL70_13520	inosose dehydratase	8.95938e+07	8.34721e+07	7.11165e+07	8.88314e+07	9.49865e+07	9.63993e+07	9.02288e+07	9.25237e+07	1.12861e+08	1.15745e+08	9.14328e+07	9.32293e+07	1.03662e+08	8.81883e+07	9.52975e+07	9.52493e+07	9.26188e+07	97354066	8.81586e+07	1.10247e+08	6.81875e+07	8.58736e+07	1.0903e+08	1.12489e+08	7.14788e+07	1.04876e+08	9.28133e+07	9.9627e+07	8.30097e+07	1.03336e+08	9.37933e+07	9.97768e+07	9.6448e+07	1.1016e+08	8.55905e+07	9.1539e+07	9.28678e+07	1	7.85022e+07	1	1.03226e+08	1	8.97767e+07	1	1.05262e+08	1
UPI0000058532	ALF31266	NL70_13565	MFS transporter	NA	NA	2.63363e+07	NA	2.06285e+07	1.6953e+07	NA	4.7956e+07	NA	NA	NA	NA	5.20202e+07	4.88083e+07	NA	NA	1.62293e+07	1.78693e+07	2.51371e+07	NA	5.40926e+07	5.64811e+07	3.65941e+07	NA	NA	NA	NA	NA	NA	4.50704e+07	5.6849e+07	5.16284e+07	NA	NA	NA	3.83764e+07	2.51371e+07	0.25	4.56367e+07	0.75	2.47252e+07	0.75	4.7956e+07	0.25	NA	0
UPI000005853A	ALF31275	NL70_13615	oxidoreductase	228800017	1.95278e+08	2.71699e+08	2.70527e+08	2.82907e+07	2.57481e+07	1.62187e+08	1.40404e+08	1.93489e+08	1.87171e+08	2.46054e+08	1.76272e+08	2.32645e+08	3.70355e+08	2.28513e+08	2.19344e+08	160351554	1.59629e+08	2.12355e+08	2.0501e+08	2.697e+08	2.82363e+08	2.81126e+07	2.71121e+07	1.48182e+08	1.37589e+08	1.07635e+08	1.83452e+08	2.30209e+08	1.80619e+08	2.44205e+08	1.85148e+08	2.35967e+08	2.20115e+08	1.66676e+08	1.60284e+08	2.10361e+08	1	2.73572e+08	1	2.73159e+07	1	147090488	1	167936936	1
UPI000005853C	ALF31277	NL70_13625	riboflavin synthase subunit beta	20860328749	22751666226	18330323862	18360090410	22717428222	22779190756	23290326556	25594439478	19179981832	23899216025	22048699155	22653992732	20378233653	18974406204	17351766164	16544763404	21809555901	22594330479	20903224847	24522745229	18320397543	18454794211	22987129927	22154268849	23861550489	24821736551	19634029952	23358831361	22220050096	23668417904	20616107542	18621803039	18484914319	16732579881	21778296920	22672304927	22259491263	1	18366401507	1	22659504438	1	24392013269	1	21518014792	1
UPI0000058544	ALF31284	NL70_13660	23S rRNA methyltransferase	1.49e+08	1.22478e+08	1.34354e+08	1.4267e+08	1.53661e+08	1.6058e+08	1.36566e+08	1.56916e+08	158125341	1.59501e+08	1.45015e+08	1.49108e+08	1.42384e+08	1.34125e+08	1.46637e+08	1.48635e+08	1.54182e+08	1.56446e+08	1.39854e+08	4.91484e+07	1.43683e+08	9.97324e+07	1.54068e+08	1.61584e+08	1.3228e+08	1.47257e+08	1.59078e+08	1.43917e+08	1.51731e+08	1.43683e+08	1.3866e+08	1.26153e+08	1.45177e+08	1.46702e+08	1.59035e+08	161828299	1.1512e+08	1	1.3011e+08	1	1.57474e+08	1	1.43255e+08	1	1.55155e+08	1
UPI000005854B	ALF31290	NL70_13695	iron ABC transporter ATP-binding protein	2.67061e+07	NA	3.35295e+07	3.57662e+07	NA	NA	NA	NA	NA	3.1056e+07	NA	NA	1.10233e+08	1.02827e+08	2.00635e+07	NA	2.03052e+07	NA	NA	NA	2.58882e+07	2.16764e+07	1.89538e+07	NA	NA	NA	2.40295e+07	2.63529e+07	1.47647e+07	NA	104834398	1.01216e+08	NA	1.20167e+07	NA	NA	2.67061e+07	0.25	2.92151e+07	1	1.89538e+07	0.25	NA	0	2.71461e+07	0.75
UPI0000058557	ALF31302	NL70_13760	membrane protein	NA	9.41865e+06	3.49096e+07	8.75273e+06	5.66855e+06	NA	NA	NA	9.3324e+06	NA	1.20754e+07	NA	3.40824e+07	4.20779e+07	NA	NA	NA	NA	6.78519e+06	4.86988e+07	4.20221e+07	9.40819e+06	NA	NA	NA	6.58909e+06	NA	NA	1.24689e+07	NA	5.83438e+07	4.86552e+07	NA	NA	NA	3.62127e+06	2.16342e+07	0.75	2.37732e+07	1	5.66855e+06	0.25	6.58909e+06	0.25	9.3324e+06	0.25
UPI000005856D	ALF31316	NL70_13855	3-oxoadipate enol-lactonase	1.03431e+08	9.84519e+07	8.72948e+07	1.19577e+08	1.28371e+08	1.05976e+08	1.26158e+08	9.65875e+07	1.07598e+08	1.13377e+08	1.05754e+08	1.07871e+08	1.17778e+08	1.03144e+08	8.22184e+07	8.9624e+07	6.03004e+07	9.37467e+07	9.88461e+07	8.22893e+07	1.13227e+08	1.1441e+08	1.15216e+08	9.66266e+07	1.20987e+08	1.194e+08	1.24124e+08	1.37087e+08	143135259	1.20107e+08	1.11469e+08	9.98228e+07	100480488	9.33027e+07	9.43968e+07	7.57238e+07	9.57546e+07	1	108627125	1	111547449	1	1.15783e+08	1	1.20547e+08	1
UPI0000058574	ALF31320	NL70_13885	3-oxoacid CoA-transferase	NA	NA	1.16634e+07	NA	NA	NA	NA	NA	NA	NA	NA	NA	NA	NA	NA	NA	NA	NA	NA	1.81816e+07	NA	NA	NA	NA	NA	NA	NA	NA	NA	NA	NA	4.30737e+06	NA	NA	NA	NA	1.81816e+07	0.25	1.16634e+07	0.25	NA	0	NA	0	NA	0
UPI0000058578	ALF31329	NL70_13935	hypothetical protein	NA	NA	NA	NA	NA	NA	NA	NA	1.75125e+07	NA	NA	NA	NA	NA	NA	NA	NA	NA	NA	NA	NA	NA	NA	NA	NA	NA	NA	NA	1.69865e+07	NA	NA	NA	6.22812e+07	NA	NA	NA	NA	0	NA	0	NA	0	NA	0	1.75125e+07	0.25
UPI000005857C	ALF31332	NL70_13965	endonuclease V	NA	NA	NA	NA	NA	NA	NA	NA	NA	NA	NA	NA	NA	NA	NA	NA	NA	NA	NA	NA	NA	NA	NA	NA	NA	NA	NA	NA	NA	NA	4.71361e+06	NA	NA	NA	NA	NA	NA	0	NA	0	NA	0	NA	0	NA	0
UPI000005857F	ALF31336	NL70_13990	DNA polymerase IV	NA	NA	NA	1.21995e+07	NA	NA	NA	NA	1.04212e+07	1.16538e+07	1.28614e+07	NA	NA	NA	NA	1.01774e+07	NA	NA	NA	NA	NA	1.02673e+07	NA	NA	NA	NA	1.76296e+07	NA	4.0376e+06	1.24531e+07	NA	NA	NA	NA	NA	1.12531e+07	NA	0	1.12334e+07	0.5	NA	0	NA	0	1.32349e+07	0.75
UPI0000058582	ALF31339	NL70_14005	chemotaxis protein CheY	1.37086e+08	1.23077e+08	1.5174e+08	1.53298e+08	1.30088e+08	1.29686e+08	1.22859e+08	133610078	1.32765e+08	9.01137e+07	1.3838e+08	1.4921e+08	1.59864e+08	1.61738e+08	1.43454e+08	1.46366e+08	1.32999e+08	1.2261e+08	1.46869e+08	1.68992e+08	1.54314e+08	1.51522e+08	1.26471e+08	1.26896e+08	1.23049e+08	1.40644e+08	128101764	1.29681e+08	1.19806e+08	1.54417e+08	1.50548e+08	1.54347e+08	1.43394e+08	1.48754e+08	9.19738e+07	1.3617e+08	1.44006e+08	1	1.52719e+08	1	1.28285e+08	1	1.30041e+08	1	1.20165e+08	1
UPI0000058584	ALF31341	NL70_14015	50S ribosomal protein L33	5185851100	4876167964	4823150651	4952596897	4410064977	4453914330	3825981536	4138155584	3425956687	3649346455	4394905566	4599743213	4960125826	4765551164	4319427195	3948565591	4570698527	4625589512	5184795411	4434992279	5135475114	5001514726	4425458066	4147899216	3940537930	4031443254	3481770985	3418990625	4480706117	4483098196	4980460638	4915944282	4222313133	4016769166	4537377033	4647788249	4920451688	1	4978184347	1	4359334147	1	3984029576	1	3494016188	1
UPI000005858A	ALF31346	NL70_14050	DNA processing protein DprA	9.44544e+06	9.59615e+06	3.70879e+07	NA	NA	NA	1.90913e+07	NA	1.50437e+07	1.15675e+07	7.0256e+07	1.47257e+07	3.07393e+08	NA	1.21646e+07	1.06356e+07	1.42876e+07	2.01508e+07	NA	1.05788e+08	NA	1.00128e+07	NA	NA	7.93915e+06	3.01784e+07	1.83156e+07	8.56966e+06	1.51166e+07	1.16669e+07	2.04025e+07	1.60584e+08	1.32085e+07	1.73367e+08	2.12563e+07	1.78053e+07	4.16098e+07	0.75	2.35504e+07	0.5	NA	0	1.90696e+07	0.75	1.33741e+07	1
UPI000005858D	ALF31348	pyrB	aspartate carbamoyltransferase catalytic subunit	2.5051e+08	1.9075e+08	1.58205e+08	1.88221e+08	2.75656e+08	2.61142e+08	3.0654e+08	2.24584e+08	2.65857e+08	2.77852e+08	2.3655e+08	2.44721e+08	2.39603e+08	2.29755e+08	2.17091e+08	1.72516e+08	2.6162e+08	2.42505e+08	2.35463e+08	1.83191e+08	2.08899e+08	2.26946e+08	2.71442e+08	2.58601e+08	3.177e+08	2.79217e+08	2.72703e+08	2.69559e+08	2.41774e+08	2.50383e+08	2.51628e+08	2.7357e+08	2.1213e+08	1.47383e+08	2.35194e+08	2.72808e+08	2.14979e+08	1	1.95568e+08	1	2.6671e+08	1	2.8201e+08	1	2.71493e+08	1
UPI0000058591	ALF31351	NL70_14085	glutamyl-tRNA amidotransferase	6.98169e+08	6.69789e+08	826275245	7.65755e+08	5.31646e+08	6.29964e+08	7.95221e+08	7.56765e+08	7.49201e+08	8.49824e+08	8.28232e+08	8.08434e+08	7.13283e+08	8.54528e+08	6.34054e+08	8.07451e+08	834541687	7.25247e+08	4.05774e+08	5.7968e+08	7.79791e+08	7.45669e+08	542504781	6.44638e+08	7.69035e+08	737592662	7.18908e+08	7.80932e+08	8.5053e+08	7.62208e+08	7.21149e+08	8.88338e+08	5.61685e+08	7.7277e+08	8.17664e+08	7.06466e+08	588353234	1	7.79372e+08	1	5.87188e+08	1	7.64653e+08	1	7.74716e+08	1
UPI0000058593	ALF31354	NL70_14100	DNA topoisomerase IV subunit B	1.93114e+08	1.92004e+08	258525539	2.40489e+08	1.28579e+08	1.31588e+08	1.72843e+08	2.10012e+08	283448979	2.64605e+08	2.40143e+08	2.03499e+08	2.26163e+08	2.35689e+08	1.75147e+08	1.62825e+08	2.15853e+08	199701150	1.80455e+08	1.93306e+08	1.95253e+08	2.32033e+08	2.56135e+08	157944616	1.63474e+08	2.29167e+08	2.67101e+08	2.42962e+08	2.33928e+08	2.48484e+08	2.19004e+08	2.25678e+08	1.70284e+08	1.59374e+08	1.95336e+08	1.9205e+08	1.8972e+08	1	2.31575e+08	1	1.68562e+08	1	1.93874e+08	1	2.64529e+08	1
UPI0000058596	ALF31357	NL70_14115	DNA helicase	1.06251e+08	1.15106e+08	8.85227e+07	1.01689e+08	9.99858e+07	9.34819e+08	131100291	1.22522e+08	9.14334e+08	1.36841e+08	9.03976e+08	1.23076e+08	112571968	1009502388	9.87588e+08	1079937388	1.30973e+08	129993939	7.78965e+08	1.37574e+08	9.6924e+07	1.01728e+08	1.12504e+08	1.03278e+08	1.22753e+08	1.19434e+08	1.33434e+08	128915601	9.10093e+08	1.2293e+08	9.22471e+08	1033702152	9.31682e+08	1081371034	1.45212e+08	1.02934e+08	2.84474e+08	1	9.72159e+07	1	3.12647e+08	1	1.23952e+08	1	3.28381e+08	1
UPI00000585A0	ALF31363	NL70_14170	fosmidomycin resistance protein	5.49967e+07	3.59033e+07	6.09204e+07	6.28068e+07	1.98181e+07	2.21736e+07	1.50537e+07	6.66516e+07	2.80157e+07	5.37511e+07	3.73344e+07	5.57481e+07	3.49086e+07	3.76761e+07	5.84637e+07	6.02573e+07	5.11693e+07	5.76486e+07	5.38467e+07	6.44435e+07	3.02204e+07	4.12719e+07	NA	4.31409e+07	3.88346e+07	7.12957e+07	3.72694e+07	5.72186e+07	5.67837e+07	7.20472e+07	3.55835e+07	4.1333e+07	3.35111e+07	3.87312e+07	4.16056e+07	5.748e+07	5.22976e+07	1	4.88049e+07	1	2.83775e+07	0.75	4.79589e+07	1	4.40637e+07	1
UPI00000585A4	ALF31367	NL70_14190	DNA-binding protein	2.83941e+07	4.36781e+07	3.17728e+07	3.99403e+07	2.70873e+07	1.91334e+07	4.18163e+07	NA	5.09641e+06	5.20518e+07	NA	4.49345e+07	2.91592e+07	2.15714e+07	3.31905e+07	3.77857e+07	NA	4.40095e+07	NA	3.49616e+07	3.64076e+07	4.00191e+07	NA	3.69944e+07	2.25215e+07	1.99737e+07	NA	4.14885e+07	NA	3.29444e+07	3.51033e+07	NA	4.07004e+07	4.08794e+07	2.93212e+07	4.03582e+07	35677910	0.75	3.70349e+07	1	2.77384e+07	0.75	2.81038e+07	0.75	3.28789e+07	0.75
UPI00000585A7	ALF31369	NL70_14205	quinone oxidoreductase	1.57918e+07	NA	NA	1.91102e+07	NA	NA	NA	NA	2.73715e+06	NA	3.86167e+06	NA	1.81486e+07	1.79879e+07	4.86005e+06	6.86457e+06	1.76709e+07	2.32359e+07	NA	NA	NA	NA	NA	NA	1.93794e+07	1.59082e+07	NA	7.7279e+06	NA	NA	1.57972e+07	1.63541e+07	6.64164e+06	NA	1.93792e+07	NA	1.57918e+07	0.25	1.91102e+07	0.25	NA	0	1.76438e+07	0.5	5.23253e+06	0.5
UPI00000585A9	ALF31371	NL70_14215	ABC transporter	2.07242e+07	NA	NA	2.13662e+07	2.14459e+07	NA	1771495627	NA	1.81096e+07	7.96903e+06	1.81946e+07	NA	2.18328e+07	2.14064e+07	2.12381e+07	1.9797e+07	2.10499e+07	1.76157e+07	2.54113e+07	NA	NA	2.88835e+07	7.83696e+06	8.67859e+07	7.00042e+07	2.64642e+07	569326370	2.23144e+07	2.12081e+07	1.65795e+07	1.16794e+07	2.15337e+07	2.49354e+07	1.56576e+07	7.80633e+07	NA	2.30677e+07	0.5	2.51248e+07	0.5	3.86896e+07	0.75	6.22655e+08	0.75	1.5443e+08	1
UPI00000585AE	ALF31374	NL70_14235	ribosomal protein S12 methylthiotransferase	5.37513e+08	5.59201e+08	3.71855e+08	4.14597e+08	1.78225e+08	1.95202e+08	4.92296e+08	5.38468e+08	1.48266e+08	2.09592e+08	4.21692e+08	403122805	2.94474e+07	2.84983e+07	4.85459e+08	6.24522e+08	4.92328e+08	4.78498e+08	6.14562e+08	4.41191e+08	3.46794e+08	4.23283e+08	1.82669e+08	1.78169e+08	4.67303e+08	5.07405e+08	1.59581e+08	2.18651e+08	4.1508e+08	3.86247e+08	2.99162e+07	3.94272e+07	4.98099e+08	4.81988e+08	4.71765e+08	4.66382e+08	5.38117e+08	1	3.89133e+08	1	1.83566e+08	1	5.01368e+08	1	1.84022e+08	1
UPI00000585B1	ALF31377	NL70_14250	antibiotic biosynthesis monooxygenase	204765050	1.74145e+08	1.6761e+08	1.94824e+08	4.78014e+08	4.67425e+08	1.68769e+08	1.90832e+08	290940601	3.27539e+08	2.03853e+08	237647097	2.95975e+08	3.01853e+08	1.87968e+08	1.98761e+08	2.0768e+08	2.11701e+08	2.09866e+08	1.33736e+08	1.79819e+08	1.93265e+08	4.6224e+08	4.77932e+08	1.90028e+08	1.85151e+08	3.24709e+08	3.24318e+08	2.09072e+08	2.21623e+08	3.03416e+08	2.92748e+08	1.90626e+08	1.92072e+08	1.98147e+08	1.82593e+08	1.80628e+08	1	1.83879e+08	1	4.71403e+08	1	1.83695e+08	1	3.16877e+08	1
UPI00000585BA	ALF31384	NL70_14295	transposase	NA	NA	NA	NA	NA	NA	NA	NA	7.69472e+06	NA	1.13675e+07	9.4318e+06	NA	NA	NA	NA	NA	NA	NA	NA	NA	7.98685e+06	NA	NA	NA	NA	NA	1.09665e+07	1.13311e+07	9.66927e+06	NA	NA	NA	6.15696e+06	NA	NA	NA	0	7.98685e+06	0.25	NA	0	NA	0	9.33059e+06	0.5
UPI00000585CA	ALF31392	NL70_14350	hypothetical protein	4.60797e+07	3.00844e+08	4.81667e+07	1.56986e+07	3.65452e+07	1.27237e+08	9.53495e+06	NA	2.89786e+07	302637093	2.5516e+08	1.58264e+07	1.0174e+07	3.6716e+08	2.25974e+08	4.73468e+07	2.7672e+08	1.29633e+07	3.65046e+07	NA	5.92474e+07	1.57508e+07	2.69934e+07	1.11406e+08	NA	1.3892e+07	2.75381e+07	2.95096e+08	4.02334e+07	1.05025e+07	3.35547e+08	3.85487e+08	2.31726e+07	4.71237e+07	NA	3.03122e+08	1.27809e+08	0.75	3.47159e+07	1	7.55453e+07	1	1.17135e+07	0.5	163562392	1
UPI00000585D2	ALF31401	NL70_14400	aminopeptidase	5.00253e+07	6.07934e+07	49216792	4.03137e+07	3.97955e+07	6.56514e+07	6.15023e+07	5.20199e+07	5.25079e+07	4.43801e+07	6.75121e+07	5.34266e+07	2.56545e+07	5.39024e+07	6.80185e+07	6.54802e+07	5.19578e+07	3.85212e+07	4.13632e+07	5.91812e+07	6.49258e+07	4.44091e+07	5.00285e+07	3.24883e+07	3.83075e+07	3.65744e+07	6.16244e+07	5.08064e+07	5.93358e+07	4.94462e+07	5.90081e+07	5.99024e+07	4.91328e+07	5.7268e+07	5.09012e+07	5.5913e+07	5.28408e+07	1	4.97164e+07	1	4.69909e+07	1	4.7101e+07	1	5.23297e+07	1
UPI00000585DB	ALF31409	NL70_14440	glycerol-3-phosphate ABC transporter ATPase	NA	NA	5.28997e+06	NA	NA	NA	NA	NA	4.2437e+06	5.08636e+06	NA	2.59922e+06	NA	NA	3.00196e+06	4.79737e+06	2.80633e+06	2.32346e+06	NA	8.38353e+07	NA	NA	NA	2.25771e+06	NA	NA	3.57038e+06	2.79084e+06	2.81563e+06	3.54115e+06	NA	NA	NA	NA	NA	2.69605e+06	8.38353e+07	0.25	5.28997e+06	0.25	2.25771e+06	0.25	NA	0	3.92282e+06	1
UPI00000585E3	ALF31416	NL70_14480	membrane protein	8.58522e+08	8.52896e+08	8.57574e+08	8.75616e+08	3.12383e+08	7.92279e+08	7.51874e+08	815032530	4.90529e+08	1279787666	4.48391e+08	8.24186e+08	4.75288e+08	4.81692e+08	6.31839e+08	4.12792e+08	7.23021e+08	698468832	985549470	7.76452e+08	4.51128e+08	4.40067e+08	3.38083e+08	4.40284e+08	6.47197e+08	7.88415e+08	4.96801e+08	6.50344e+08	4.56187e+08	8.535e+08	9.26195e+08	9.71359e+08	3.11752e+08	7.76128e+08	7.64754e+08	2.81282e+08	8.68355e+08	1	656096107	1	4.70757e+08	1	750629703	1	7.29365e+08	1
UPI00000585E8	ALF31421	NL70_14505	ArsR family transcriptional regulator	3.52026e+08	3.30303e+08	4.26956e+08	4.21664e+08	3.08207e+08	3.43971e+08	2.84598e+08	3.05499e+08	4.28608e+08	4.19019e+08	335942593	3.06427e+08	3.3767e+08	3.68238e+08	2.82717e+08	2.72828e+08	2.61366e+08	2.8426e+08	3.50393e+08	3.33717e+08	417921780	427496911	3.04508e+08	334551862	2.92575e+08	3.02286e+08	4.30903e+08	4.15893e+08	3.44723e+08	3.02837e+08	3.14003e+08	3.62113e+08	2.82017e+08	2.60838e+08	2.5827e+08	272432975	3.4161e+08	1	4.2351e+08	1	3.2281e+08	1	2.9624e+08	1	4.23606e+08	1
UPI00000585EA	ALF31422	NL70_14510	monovalent cation/H+ antiporter subunit G	NA	NA	2.7901e+07	NA	NA	NA	NA	NA	NA	NA	NA	NA	NA	NA	NA	NA	NA	NA	NA	NA	NA	NA	NA	NA	NA	NA	NA	NA	NA	NA	NA	NA	NA	NA	NA	NA	NA	0	2.7901e+07	0.25	NA	0	NA	0	NA	0
UPI00000585F0	ALF31428	NL70_14540	hydroxyacylglutathione hydrolase	4.2992e+07	7.87609e+07	4.74737e+07	4.23153e+07	7.63428e+07	4.94072e+07	7.21209e+07	9.97061e+07	9.64539e+07	5.70116e+07	9.51173e+07	5.29059e+07	4.86878e+07	4.76966e+07	2.05189e+07	2.19497e+07	9.62933e+07	5.35688e+07	7.28357e+07	3.40038e+07	4.10445e+07	4.87785e+07	5.77694e+07	8.44256e+07	6.84814e+07	5.55277e+07	1.00298e+08	5.73993e+07	9.78263e+07	5.25498e+07	4.30563e+07	4.03307e+07	2.42513e+07	4.00984e+07	4.70905e+07	5.06997e+07	5.71481e+07	1	4.4903e+07	1	6.69863e+07	1	7.3959e+07	1	7.77908e+07	1
UPI00000585F1	ALF31429	NL70_14545	nitroreductase	7.65121e+08	8.99334e+08	7.0237e+08	7.24227e+08	1874233677	1913354585	1282829749	1201888233	1530381061	1520355502	1141849981	9.95989e+08	8.02371e+08	9.01102e+08	1131802656	1192302288	1079693461	1066385485	8.85303e+08	8.42555e+08	7.63576e+08	8.05716e+08	1799335761	1885780539	1214031494	1163595196	1530955620	1583896192	1145657756	1212894205	8.22775e+08	8.65648e+08	1070786950	1184031778	1113348959	1032409789	8.48078e+08	1	7.48972e+08	1	1868176140	1	1215586168	1	1541397094	1
UPI00000585F2	ALF31430	NL70_14550	molybdopterin adenylyltransferase	2.44156e+08	2.279e+08	2.75447e+08	2.78329e+08	298967829	2.87566e+08	3.35815e+08	288697574	2.57421e+08	2.88817e+08	3.05149e+08	2.7196e+08	2.89903e+08	3.23951e+08	3.71839e+08	3.87716e+08	3.0297e+08	3.1088e+08	2.58245e+08	2.39826e+08	2.81768e+08	2.84548e+08	3.12569e+08	2.92871e+08	3.35632e+08	3.0973e+08	3.25761e+08	2.95011e+08	2.92271e+08	2.96812e+08	2.75274e+08	3.25202e+08	3.68453e+08	3.76561e+08	295050551	2.99183e+08	2.42532e+08	1	2.80023e+08	1	2.97993e+08	1	3.17469e+08	1	2.91753e+08	1
UPI00000585F3	ALF31431	NL70_14555	hypothetical protein	5.55448e+07	9.20796e+07	5.47644e+07	5.52166e+07	NA	NA	3.82865e+07	6.62703e+07	4.88694e+07	4.77698e+07	8.17726e+07	6.35952e+07	6.82346e+07	8.63199e+07	3.86802e+07	5.35886e+07	3.10989e+07	3.26117e+07	7.83415e+07	71983173	8.60915e+07	8.39037e+07	NA	4.3935e+06	7.1335e+07	7.06939e+07	4.24469e+07	3.75944e+07	8.734e+07	7.58008e+07	6.66179e+07	7.90232e+07	6.96273e+07	8.20792e+07	2.4718e+07	6.23944e+07	7.44873e+07	1	69994049	1	4.3935e+06	0.25	6.16464e+07	1	4.41701e+07	1
UPI00000585F4	ALF31432	NL70_14560	biotin synthase	3.39485e+07	4.55681e+07	NA	4.7128e+07	NA	NA	NA	NA	4.06737e+07	3.73322e+07	5.77939e+07	8.40493e+07	NA	NA	1.20941e+08	7.83965e+07	3.39994e+07	3.7297e+07	NA	NA	NA	NA	8.24619e+06	NA	NA	3.16374e+07	NA	3.54325e+07	4.30133e+07	7.56421e+07	NA	NA	8.92641e+07	8.58341e+07	3.50618e+07	3.60692e+07	3.97583e+07	0.5	4.7128e+07	0.25	8.24619e+06	0.25	3.16374e+07	0.25	3.78128e+07	0.75
UPI00000585FC	ALF31439	NL70_14605	sodium:alanine symporter	6.35572e+07	3.1398e+07	8.13162e+07	3.70191e+07	4.31685e+07	7.07264e+07	6.97001e+07	7.94725e+07	9.20848e+07	7.24214e+07	6.79835e+07	4.63972e+07	7.507e+07	6.02469e+07	5.48218e+07	4.27466e+07	6.25764e+07	6.12195e+07	6.2396e+07	3.34883e+07	6.27531e+07	5.81039e+07	4.3023e+07	3.93167e+07	7.58148e+07	7.68547e+07	6.39732e+07	7.33194e+07	7.90421e+07	6.20926e+07	7.52937e+07	8.08353e+07	6.87235e+07	4.83734e+07	6.27572e+07	5.96671e+07	4.77099e+07	1	5.97981e+07	1	4.90587e+07	1	7.54605e+07	1	7.54497e+07	1
UPI0000058600	ALF31444	NL70_14630	uroporphyrin-III methyltransferase	2.63871e+08	3.01636e+08	3.43911e+08	3.1119e+08	3.29101e+08	3.29059e+08	2.97303e+08	2.81965e+08	3.88928e+08	3.67864e+08	3.46199e+08	3.30289e+08	3.64312e+08	3.59649e+08	2.63617e+08	2.47987e+08	307573832	3.05637e+08	2.75118e+08	2.84694e+08	3.31993e+08	3.20973e+08	336166293	3.28562e+08	3.0168e+08	2.93016e+08	4.14243e+08	3.66185e+08	3.54322e+08	3.29266e+08	3.47549e+08	3.63773e+08	2.52761e+08	262130663	2.94489e+08	300036182	2.8133e+08	1	3.27017e+08	1	3.30722e+08	1	2.93491e+08	1	3.84305e+08	1
UPI0000058604	ALF31447	NL70_14645	chemotaxis protein CheY	3.22886e+07	3.92295e+07	3.54278e+07	3.68449e+07	3.82748e+07	3.10559e+07	2.65969e+07	2.77278e+07	3.00531e+07	2.73598e+07	3.15366e+07	2.80545e+07	3.50909e+07	3.58925e+07	2.68893e+07	2.38432e+07	3.13065e+07	3.75356e+07	3.24415e+07	1.88135e+07	4.03681e+07	2.85806e+07	4.23625e+07	3.17436e+07	1.9466e+07	2.42738e+07	2.49703e+07	2.73865e+07	2.57586e+07	2.97904e+07	3.51327e+07	3.21173e+07	2.39795e+07	1.904e+07	3.11511e+07	3.60215e+07	3.06933e+07	1	3.53054e+07	1	3.58592e+07	1	2.45161e+07	1	2.74424e+07	1
UPI000005860A	ALF31452	NL70_14670	ABC transporter substrate-binding protein	1.77401e+08	713598029	7.23293e+08	7.15215e+08	7.95071e+08	8.77596e+08	8.14476e+08	8.06892e+08	1.73139e+08	918677291	1.77298e+08	8.04123e+08	8.42986e+08	1.95005e+08	1.92809e+08	1.95981e+08	1.70577e+08	1.42837e+08	171434915	8.03221e+08	7.56767e+08	7.62795e+08	8.02631e+08	1.80495e+08	1.33778e+08	8.69994e+08	171603308	9.07634e+08	8.40163e+08	8.39386e+08	1.64803e+08	1.73196e+08	2.05947e+08	196685020	1.71672e+08	133456078	4.66414e+08	1	739517329	1	6.63948e+08	1	6.56285e+08	1	5.42763e+08	1
UPI0000058611	ALF31460	NL70_14710	TetR family transcriptional regulator	NA	2.06252e+07	4.62316e+06	2.22644e+07	NA	NA	NA	NA	NA	NA	3.08807e+07	NA	NA	NA	NA	NA	NA	6.23064e+06	2.04124e+07	NA	NA	NA	2.76402e+07	1.68394e+07	NA	NA	NA	NA	2.99026e+07	NA	NA	1.34358e+07	NA	NA	NA	NA	2.05188e+07	0.5	1.34438e+07	0.5	2.22398e+07	0.5	NA	0	NA	0
UPI0000058614	ALF31462	NL70_14720	GntR family transcriptional regulator	6.53919e+07	3.42721e+07	5.22618e+07	1.52949e+08	5.30739e+07	5.8713e+07	6.28226e+07	5.26479e+07	5.98839e+07	6.82207e+07	1.81964e+08	6.25345e+07	1.4944e+08	52786478	5.32148e+07	5.38328e+07	3.88729e+07	5.85642e+07	6.08205e+07	109331458	1.5862e+08	5.64674e+07	8.22843e+07	5.69872e+07	6.11323e+07	6.04577e+07	6.92511e+07	7.05184e+07	1.89501e+08	6.77469e+07	5.59721e+07	5.1409e+07	4.42676e+07	5.33225e+07	4.85395e+07	1.61796e+08	6.7454e+07	1	1.05074e+08	1	6.27646e+07	1	5.92651e+07	1	6.69685e+07	1
UPI0000058616	ALF31767	NL70_14730	membrane protein	1.80531e+07	2.71434e+07	2.08337e+07	1.65284e+07	2.29301e+07	NA	2.0608e+07	NA	1.72201e+07	NA	1.43879e+07	NA	NA	NA	NA	NA	2.08479e+07	NA	NA	NA	NA	1.58719e+07	NA	1.78881e+07	NA	2.34664e+07	1.53514e+07	NA	1.63351e+07	NA	NA	NA	1.07375e+07	NA	2.4758e+07	1.61076e+07	2.25983e+07	0.5	1.77447e+07	0.75	2.04091e+07	0.5	2.20372e+07	0.5	1.62858e+07	0.5
UPI0000058660	ALF31510	NL70_14995	FTR1 family iron permease	NA	NA	NA	5.63155e+07	NA	NA	NA	NA	NA	3.85156e+07	2.91416e+07	3.1236e+07	4.81325e+07	6.50456e+07	NA	NA	NA	NA	NA	NA	NA	4.97584e+07	NA	NA	NA	NA	NA	3.65358e+07	3.04322e+07	2.25882e+07	5.19089e+07	3.91028e+07	NA	NA	1.66337e+07	NA	NA	0	5.30369e+07	0.5	NA	0	NA	0	3.75257e+07	0.5
UPI000005866F	ALF31775	NL70_15065	peptidase S58	7.93631e+07	2.34917e+08	7.93382e+07	8.8529e+07	5.71622e+07	9.02801e+07	9.98625e+07	126238100	6.46177e+07	9.65326e+07	1.04585e+08	1.00681e+08	9.02067e+07	9.72999e+07	1.25072e+08	2.37467e+08	1.15047e+08	1.79883e+08	7.37706e+07	9.72373e+07	8.96614e+07	1.19702e+08	9.6338e+07	1.08259e+08	1.13034e+08	8.8001e+07	2.32071e+08	9.10081e+07	1.03988e+08	7.49326e+07	1.3131e+08	1.81424e+08	1.261e+08	1.71533e+08	1.10481e+08	8.88375e+07	1.21322e+08	1	9.43076e+07	1	8.80097e+07	1	1.06784e+08	1	1.21057e+08	1
UPI0000058670	ALF31522	NL70_15070	phosphomannomutase	1.96342e+08	1.52093e+08	1.99686e+08	1.93103e+08	192260627	2.13962e+08	1.71725e+08	2.01548e+08	1.81494e+08	2.02162e+08	1.53694e+08	179127408	1.64159e+08	1.9149e+08	1.76408e+08	1.94997e+08	1.55217e+08	1.76902e+08	1.93249e+08	1.26993e+08	1.69253e+08	1.87967e+08	189380184	207080608	1.78916e+08	1.79722e+08	1.81895e+08	1.93417e+08	1.82504e+08	1.79306e+08	1.73382e+08	1.76812e+08	1.69346e+08	1.85879e+08	1.69706e+08	1.67657e+08	1.67169e+08	1	1.87502e+08	1	2.00671e+08	1	1.82978e+08	1	1.89742e+08	1
UPI000005867E	ALF31530	NL70_15115	membrane protein	4889907757	4608531536	4994914393	5262527736	4945011654	4784373507	4163273921	4410512002	5835104983	5366792243	4514993187	4643402312	5961884754	5842490769	4719592585	4865124380	5063136798	5066996502	4925062406	4979906833	5236820956	5233450044	5006907313	5016813234	4225215330	4540594563	5646876744	5558136912	4836359443	4719145508	5882917815	5968654947	4716706102	4857652120	5097439127	5102695757	4850852133	1	5181928282	1	4938276427	1	4334898954	1	5601727720	1
UPI0000058682	ALF31534	NL70_15135	glutelin	6.74435e+07	8.78493e+07	1.0523e+08	3.19111e+07	5.89071e+07	9.12081e+07	4.9982e+07	6.12743e+07	8.36976e+07	3.60034e+07	4.63489e+07	9.31358e+07	6.32656e+07	6.46508e+07	9.75781e+07	1.05905e+08	2.52301e+07	2.7533e+07	5.44924e+07	1.81395e+07	6.79622e+07	NA	5.47444e+07	9.67319e+07	5.90397e+07	8.57727e+07	81832997	6.94866e+07	7.039e+07	8.34928e+07	6.40389e+07	7.17527e+07	6.24866e+07	6.10542e+07	7.27515e+07	3.11973e+07	56981161	1	6.83679e+07	0.75	7.53979e+07	1	6.40171e+07	1	6.77551e+07	1
UPI0000058688	ALF31541	NL70_15170	spermidine/putrescine ABC transporter substrate-binding protein	8.08809e+07	9.97869e+07	9.99106e+07	1.01545e+08	1.1275e+08	1.28102e+08	1.05466e+08	1.08241e+08	1.1985e+08	1.37516e+08	1.41645e+08	1.33728e+08	1.02065e+08	9.16782e+07	9.2664e+07	112968278	1.13662e+08	1.18726e+08	8.26902e+07	6.93185e+07	8.55887e+07	1.18334e+08	1.30418e+08	1.36944e+08	8.71549e+07	1.26942e+08	1.27996e+08	1.37047e+08	1.41984e+08	1.31274e+08	9.88138e+07	1.1464e+08	9.45223e+07	9.91118e+07	1.08621e+08	1.18248e+08	8.31691e+07	1	1.01345e+08	1	1.27053e+08	1	1.06951e+08	1	1.30602e+08	1
UPI000005868A	ALF31544	NL70_15190	cell division topological specificity factor	5.04096e+08	8.17626e+08	5.094e+08	6.80325e+08	4.15836e+08	4.32565e+08	443449353	4.32174e+08	7.0635e+08	5.47299e+08	6.69625e+08	6.36186e+08	7.27113e+08	6.42653e+08	6.8278e+08	648504475	6.83252e+08	7.89144e+08	8.13163e+08	8.04544e+08	5.60389e+08	8.34802e+08	6.58276e+08	5.92732e+08	4.23934e+08	4.3713e+08	7.21349e+08	7.01928e+08	528587565	6.50819e+08	4.89419e+08	5.97298e+08	6.74488e+08	694939035	7.39966e+08	7.76526e+08	7.34857e+08	1	6.46229e+08	1	5.24852e+08	1	4.34172e+08	1	6.69231e+08	1
UPI0000058690	ALF31546	nrdI	ribonucleotide reductase stimulatory protein	5.45373e+07	3.60122e+07	5.20017e+07	4.34049e+07	NA	NA	8.95996e+07	9.91024e+07	5.96596e+07	6.74147e+07	5.55463e+07	5.26006e+07	7.08432e+07	1.20568e+08	5.72533e+07	5.90601e+07	6.53332e+07	1.15368e+08	5.96673e+07	6.98725e+07	5.2109e+07	5.40052e+07	NA	NA	9.29647e+07	9.51181e+07	6.50353e+07	7.53073e+07	3.79118e+07	5.49352e+07	6.97218e+07	9.32384e+07	4.55328e+07	4.7824e+07	1.25699e+08	8.53846e+07	5.50223e+07	1	5.03802e+07	1	NA	0	9.41962e+07	1	6.68542e+07	1
UPI00000586A6	ALF31559	narI	nitrate reductase	7.72891e+07	6.90173e+07	7.81988e+07	6.21097e+07	5.73351e+07	6.06871e+07	6.5759e+07	NA	2.02737e+07	2.19347e+07	5.83492e+07	NA	NA	NA	NA	3.41378e+06	2.37992e+07	5.91206e+07	8.2904e+07	NA	6.4072e+07	5.93608e+07	7.01301e+07	3.22003e+07	7.78673e+07	5.91161e+07	2.15134e+07	NA	5.93919e+07	6.08728e+07	NA	NA	NA	5.3211e+07	2.57761e+07	6.46673e+07	7.64035e+07	0.75	6.59353e+07	1	5.50881e+07	1	6.75808e+07	0.75	2.12406e+07	0.75
UPI00000586A8	ALF31561	NL70_15305	hypothetical protein	1.93325e+07	1.93835e+07	NA	NA	NA	NA	NA	NA	NA	NA	NA	1.34378e+07	NA	NA	NA	NA	1.0023e+07	NA	2.132e+07	NA	1.52552e+07	NA	NA	NA	9.61681e+06	NA	NA	NA	NA	NA	NA	NA	NA	NA	NA	1.04062e+07	2.0012e+07	0.75	1.52552e+07	0.25	NA	0	9.61681e+06	0.25	NA	0
UPI00000586AC	ALF31566	NL70_15330	protease	2.48109e+08	2.42961e+08	3.37477e+08	3.30124e+08	NA	NA	NA	NA	NA	NA	1.59931e+07	2.51823e+07	NA	NA	NA	NA	NA	NA	2.61284e+08	2.16777e+08	3.51399e+08	3.30938e+08	NA	NA	NA	NA	NA	NA	1.62372e+07	1.27385e+07	NA	NA	NA	NA	NA	NA	2.42283e+08	1	3.37484e+08	1	NA	0	NA	0	NA	0
UPI00000586AF	ALF31569	NL70_15345	ABC transporter permease	6.76575e+07	5.14458e+07	6.72742e+07	6.46985e+07	2.7182e+07	2.92168e+07	2.51575e+07	2.7671e+07	NA	2.44504e+07	2.16646e+07	2.09035e+07	40452573	3.39126e+07	2.93911e+07	2.61076e+07	3.3568e+07	2.9769e+07	5.71981e+07	4.113e+07	6.67041e+07	6.86697e+07	2.96997e+07	3.53857e+07	2.69891e+07	2.27768e+07	2.4625e+07	2.60896e+07	NA	2.61492e+07	3.38439e+07	3.82884e+07	3.08895e+07	2.48852e+07	2.99206e+07	2.67951e+07	5.43578e+07	1	6.68366e+07	1	3.03711e+07	1	2.56486e+07	1	2.5055e+07	0.75
UPI00000586B6	ALF31573	NL70_15375	copper chaperone	NA	3.52969e+07	5.08129e+07	5.35304e+07	NA	NA	NA	NA	NA	NA	NA	NA	NA	NA	NA	NA	NA	NA	NA	3.25664e+07	2.53072e+07	2.22335e+07	NA	NA	NA	NA	NA	NA	NA	NA	NA	NA	NA	NA	NA	NA	3.39316e+07	0.5	3.7971e+07	1	NA	0	NA	0	NA	0
UPI00000586B9	ALF31575	NL70_15390	carbohydrate-binding protein	4.96473e+07	NA	1.37294e+08	1.40654e+08	NA	NA	NA	NA	NA	NA	NA	NA	NA	NA	NA	NA	NA	NA	NA	1.31592e+08	8.92082e+07	9.24762e+07	NA	NA	NA	NA	NA	NA	NA	NA	NA	NA	NA	NA	NA	NA	9.06199e+07	0.5	114908064	1	NA	0	NA	0	NA	0
UPI00000586C1	ALF31580	NL70_15425	glucose dehydrogenase	1.70305e+08	1.13608e+08	1.4144e+08	1.37982e+08	1.51484e+08	1.73353e+08	168152719	1.70253e+08	1.90078e+08	187278962	1.62768e+08	1.51444e+08	1.40503e+08	1.32596e+08	1.28547e+08	1.55378e+08	1.37226e+08	1.35621e+08	1.4246e+08	1.66283e+08	1.46328e+08	1.55933e+08	1.63562e+08	144161843	1.75167e+08	1.48658e+08	1.77488e+08	1.69275e+08	1.55713e+08	1.74828e+08	1.08644e+08	1.20749e+08	1.48415e+08	1.62752e+08	1.13526e+08	1.39448e+08	1.48164e+08	1	1.45421e+08	1	1.5814e+08	1	1.65558e+08	1	1.8103e+08	1
UPI00000586C9	ALF31586	nirK	nitrite reductase	9.47918e+07	1.10844e+08	4.7771e+08	4.2547e+08	6.31877e+07	6.54445e+07	NA	NA	NA	9.1282e+06	1.7488e+08	1.91792e+08	4.26873e+07	4.00694e+07	6.84424e+07	6.89765e+07	NA	NA	7.51687e+07	1.22508e+08	456536533	4.32604e+08	5.92065e+07	7.06616e+07	NA	NA	3.67405e+07	6.47278e+07	2.19651e+08	1.94863e+08	3.02572e+07	1.65592e+07	6.80586e+07	5.26211e+07	NA	NA	1.00828e+08	1	4.4808e+08	1	6.46251e+07	1	NA	0	3.68655e+07	0.75
UPI00000586CC	ALF31589	NL70_15475	lipase	9.92971e+07	1.05816e+08	1.10763e+08	1.06445e+08	6.93762e+07	5.98896e+07	9.77339e+07	1.0212e+08	1.01268e+08	1.02593e+08	9.86821e+07	1.15884e+08	111781122	9.33359e+07	7.95889e+07	6.18147e+07	9.93802e+07	9.36657e+07	1.03177e+08	1.07376e+08	1.04332e+08	107644410	7.04025e+07	6.23023e+07	9.4254e+07	9.88564e+07	9.94948e+07	1.0993e+08	1.01851e+08	1.18631e+08	1.02453e+08	9.4759e+07	7.55673e+07	7.26376e+07	8.97272e+07	9.83369e+07	1.03916e+08	1	1.07296e+08	1	6.54927e+07	1	9.8241e+07	1	1.03321e+08	1
UPI00000586D2	ALF31595	NL70_15505	ATPase AAA	5.02932e+08	3.99047e+08	1017359807	9.75173e+08	NA	NA	NA	NA	1.86033e+08	2.28197e+08	767301391	7.45445e+08	1.02246e+08	9.34008e+07	6.08981e+07	5.26284e+07	NA	NA	4.55263e+08	3.69495e+08	9.69754e+08	9.8621e+08	NA	NA	NA	NA	2.13902e+08	2.11335e+08	7.77174e+08	7.42475e+08	1.04226e+08	9.87873e+07	6.17315e+07	5.77768e+07	NA	NA	4.31684e+08	1	987124074	1	NA	0	NA	0	2.09867e+08	1
UPI00000586D4	ALF31597	norC	cytochrome C	2.11092e+08	2.23031e+08	5.29398e+08	4.98895e+08	NA	1.05973e+07	NA	NA	8.04344e+07	9.71758e+07	4.02205e+08	3.94026e+08	4.83117e+07	5.12894e+07	NA	NA	NA	NA	1.96283e+08	NA	5.41846e+08	5.1013e+08	8.16492e+06	NA	NA	NA	7.14819e+07	1.24377e+08	4.11576e+08	3.99565e+08	4.64704e+07	4.66465e+07	1.69292e+07	NA	NA	NA	210135331	0.75	5.20067e+08	1	9.3811e+06	0.5	NA	0	9.33673e+07	1
UPI00000586E3	ALF31012	NL70_12090	transcriptional regulator	3.93764e+07	4.15065e+07	5.81464e+07	6.66966e+07	2.30613e+07	3.14359e+07	2.66126e+07	3.28545e+07	4.37552e+07	3.65889e+07	4.04965e+07	6.25782e+07	2.25705e+07	1.14425e+07	4.70989e+07	5.99865e+07	5.2609e+06	2.5414e+07	4.33049e+07	3.95261e+07	5.70848e+07	7.08982e+07	2.59605e+07	4.57711e+07	2.5693e+07	2.04083e+07	2.55598e+07	4.13269e+07	3.79855e+07	5.80466e+07	5.28857e+07	4.34155e+07	6.27828e+07	3.09579e+07	3.07744e+07	4.26897e+07	4.09285e+07	1	6.32065e+07	1	3.15572e+07	1	2.63921e+07	1	3.68077e+07	1
UPI00000586E6	ALF31010	NL70_12080	MerR family transcriptional regulator	NA	NA	NA	NA	NA	NA	NA	NA	NA	NA	NA	NA	1.62037e+07	NA	NA	NA	NA	NA	NA	NA	NA	NA	NA	NA	NA	NA	NA	NA	NA	NA	NA	NA	NA	NA	1.56745e+07	NA	NA	0	NA	0	NA	0	NA	0	NA	0
UPI00000586EB	ALF31007	NL70_12055	IclR family transcriptional regulator	3.59136e+07	1.84725e+07	1.64565e+07	2.18111e+07	2.34789e+07	3.49766e+07	2.28125e+07	2.65327e+07	3.84886e+07	4.20663e+08	4.49933e+08	4.37738e+08	3.13096e+07	3.84476e+07	6.41312e+08	2.19195e+07	4.44254e+07	4.18491e+07	3.42495e+07	1.69859e+07	1.83852e+07	2.33194e+07	1.96487e+07	4.12912e+08	5.90545e+08	2.55801e+07	4.50035e+08	3.01686e+07	4.42298e+08	4.97308e+08	6.37402e+08	5.67703e+08	5.79005e+08	1.38975e+07	4.00873e+07	6.80576e+08	2.64054e+07	1	1.9993e+07	1	1.22754e+08	1	1.66367e+08	1	2.34839e+08	1
UPI00000586EF	ALF31004	NL70_12040	DNA mismatch repair protein MutL	1.7464e+08	2.03252e+08	2.56467e+08	2.01492e+08	1.65304e+08	2.19065e+08	1.5631e+08	1.90527e+08	3.33081e+08	2.9046e+08	1.84163e+08	277431700	1.86585e+08	2.22141e+08	2.33683e+08	1.2665e+08	1.95994e+08	142600023	208835409	1.79609e+08	2.58103e+08	1.90633e+08	1.41738e+08	2.5474e+08	1.81261e+08	1.5165e+08	2.49903e+08	231756050	2.34664e+08	1.85912e+08	2.10066e+08	2.12478e+08	1.53033e+08	1.20772e+08	1.94745e+08	2.05626e+08	1.91584e+08	1	2.26674e+08	1	1.95212e+08	1	1.69937e+08	1	2.763e+08	1
UPI00000586F1	ALF31002	NL70_12030	tetraacyldisaccharide 4'-kinase	8.63698e+07	1.41258e+08	7.72714e+07	7.83622e+07	9.13504e+07	8.74162e+07	5.53553e+07	6.2775e+07	5.97957e+07	7.93847e+07	7.04705e+07	1.50938e+08	1.60313e+08	65193639	6.04589e+07	5.64305e+07	1.58327e+08	1.62518e+08	143530552	1.36866e+08	6.07591e+07	7.06034e+07	8.86065e+07	8.84237e+07	4.80846e+07	1.5257e+08	4.37006e+07	7.96094e+07	6.8068e+07	1.45544e+08	8.10949e+07	6.72125e+07	7.80058e+07	7.01524e+07	1.55892e+08	8.06544e+07	1.27006e+08	1	7.1749e+07	1	8.89492e+07	1	7.96962e+07	1	6.56226e+07	1
UPI00000586F4	ALF30999	NL70_12015	inositol monophosphatase	967500760	764391302	9.03702e+08	8.13027e+08	1311910637	1301758792	1209614828	1259928946	1176611091	1058877874	9.27636e+08	8.77337e+08	1317236124	1076232416	6.80896e+08	6.7181e+08	8.96622e+08	9.21936e+08	9.30197e+08	6.88882e+08	8.87843e+08	8.3886e+08	1326661246	1255789272	1219422104	1279847755	1250367802	1032008502	9.28976e+08	8.5925e+08	1326839776	1077121133	7.04538e+08	6.20692e+08	8.76833e+08	9.27761e+08	8.37743e+08	1	8.60858e+08	1	1299029987	1	1242203408	1	1129466317	1
UPI0000058701	ALF30987	NL70_11945	riboflavin kinase	1.43936e+08	1.3323e+08	1.24393e+08	133123837	1.5161e+08	1.61299e+08	1.29329e+08	1.44833e+08	1.65463e+08	1.85349e+08	148807800	1.63612e+08	1.21458e+08	1.48375e+08	1.61408e+08	1.70081e+08	157833382	1.56445e+08	131577293	1.23537e+08	1.22834e+08	1.24295e+08	1.37288e+08	1.47183e+08	1.3764e+08	1.59454e+08	1.90166e+08	1.78748e+08	1.65751e+08	1.41752e+08	1.30728e+08	1.15785e+08	1.57667e+08	1.66197e+08	1.54629e+08	1.57195e+08	1.3307e+08	1	1.26161e+08	1	1.49345e+08	1	1.42814e+08	1	1.79931e+08	1
UPI0000058704	ALF30986	NL70_11935	molecular chaperone GroES	37725211253	38303181721	38026208550	37688715296	45957758394	44879271696	46180388231	44020339294	38766264556	42385095843	39601195550	45118532683	34253858402	37089648944	40270066744	38796696288	44705399506	43988665631	40456351556	44181779672	39713719928	38495457750	46218288814	42288699705	45282670940	46910314789	35916823572	41294682340	38833589236	45726664177	34766479206	37174829625	39905537449	41129599359	46610575217	46612558076	40166631050	1	38481025381	1	44836004652	1	45598428314	1	39590716578	1
UPI0000058707	ALF30984	NL70_11925	hypothetical protein	2.78139e+08	262011584	3.07012e+08	2.77181e+08	319123705	318302390	264748508	2.82994e+08	3.06609e+08	3.27292e+08	3.31944e+08	3.28795e+08	3.2425e+08	3.6763e+08	2.56487e+08	2.67398e+08	3.07868e+08	2.85483e+08	2.53928e+08	2.46273e+08	2.9199e+08	3.21749e+08	3.1513e+08	3.54024e+08	2.79544e+08	2.79279e+08	3.08931e+08	3.27243e+08	3.46322e+08	3.19706e+08	2.92376e+08	3.56697e+08	2.73076e+08	2.58879e+08	3.09953e+08	2.79988e+08	2.60088e+08	1	2.99483e+08	1	3.26645e+08	1	2.76641e+08	1	3.17519e+08	1
UPI0000058718	ALF30968	NL70_11835	hypothetical protein	8.4078e+07	1.26343e+08	2.68828e+08	1.95827e+08	NA	NA	NA	NA	NA	NA	1.39354e+08	193151677	5.40177e+07	86743962	NA	NA	8.56106e+07	7.62235e+07	7.61246e+07	1.31492e+08	2.24358e+08	2.75809e+08	NA	NA	NA	NA	2.34919e+07	1.0928e+07	1.31267e+08	1.74906e+08	9.97516e+07	1.09937e+08	NA	NA	9.7719e+07	8.54995e+07	1.04509e+08	1	2.41205e+08	1	NA	0	NA	0	1.721e+07	0.5
UPI000005871F	ALF30965	citE	aldolase	1.75391e+07	NA	1.90664e+07	NA	2.57418e+07	2.17585e+07	2.24787e+07	2.4494e+07	2.52299e+07	2.6048e+07	3.88753e+07	2.73004e+07	1.85452e+07	2.76762e+07	2.51415e+07	2.75346e+07	2.37342e+07	2.48907e+07	1.67232e+07	2.20856e+07	2.28162e+07	2.02867e+07	1.57304e+07	2.47449e+07	1.50138e+07	2.06481e+07	32872192	2.54733e+07	2.58906e+07	2.47576e+07	1.74851e+07	2.98283e+07	2.44732e+07	2.552e+07	1.79136e+07	2.5823e+07	1.87826e+07	0.75	2.07231e+07	0.75	2.19939e+07	1	2.06586e+07	1	2.74058e+07	1
UPI0000058721	ALF30963	NL70_11795	carnitine dehydratase	5.30864e+06	25048226	2.64591e+07	1.6822e+07	3.10985e+07	3.02325e+07	NA	2.15574e+07	5.36237e+07	2.62455e+07	7.04701e+07	4.54826e+07	2.15597e+07	2.98929e+07	1.60119e+07	6.42202e+07	NA	1.76514e+07	1.67088e+07	2.15944e+07	NA	2.81271e+07	NA	NA	3.23444e+07	2.68696e+07	3.85225e+07	2.31431e+07	5.88502e+07	5.02999e+07	2.89304e+07	NA	1.78956e+07	NA	2.88277e+07	2.45255e+07	1.7165e+07	1	2.38028e+07	0.75	3.06655e+07	0.5	2.69238e+07	0.75	3.53837e+07	1
UPI0000058722	ALF30962	NL70_11790	LysR family transcriptional regulator	4.28387e+07	2.10796e+07	3.71242e+07	2.5117e+07	NA	5.36946e+07	3.37372e+07	3.97797e+07	1.35667e+08	4.22764e+07	5.05244e+07	NA	4.73247e+07	3.71315e+07	5.20953e+07	4.64483e+07	4.35616e+07	NA	NA	NA	NA	NA	4.09267e+07	5.58197e+07	NA	NA	4.04796e+07	4.82518e+07	4.98871e+07	2.3976e+07	5.14604e+07	4.42971e+07	5.11359e+07	4.88885e+07	4.44655e+07	4.62218e+07	3.19591e+07	0.5	3.11206e+07	0.5	5.0147e+07	0.75	3.67584e+07	0.5	6.66686e+07	1
UPI0000058731	ALF30952	NL70_11715	hydroxypyruvate isomerase	1.79612e+08	1.4458e+08	1.60377e+08	200445984	9.0274e+07	8.63695e+07	9.8259e+07	106960320	1.57692e+08	1.54241e+08	2.10476e+08	1.9347e+08	1.85303e+08	2.0639e+08	3.61034e+08	3.32847e+08	9.55299e+07	110902193	1.62658e+08	1.65921e+08	1.95283e+08	1.84916e+08	9.2109e+07	9.44454e+07	9.97305e+07	1.15031e+08	143682279	1.24341e+08	2.0561e+08	2.09551e+08	222614412	1.99324e+08	3.42159e+08	3.22112e+08	9.43784e+07	1.04623e+08	163193077	1	185255366	1	9.07995e+07	1	1.04995e+08	1	1.44989e+08	1
UPI000005874A	ALF30928	NL70_11585	TetR family transcriptional regulator	8.42158e+07	5.40397e+07	3.60338e+08	4.55879e+07	7.34476e+07	6.35191e+07	8.54882e+07	8.00928e+07	8.38033e+07	8.04402e+07	7.01618e+07	7.11933e+07	8.26797e+07	6.80667e+07	1.03288e+08	1.02833e+08	4.95587e+07	5.28708e+07	5.59334e+07	4.27872e+07	3.63111e+07	3.8655e+07	7.04234e+07	8.00078e+07	8.33191e+07	7.9841e+07	8.21837e+07	8.57513e+07	7.13855e+07	6.77708e+07	8.85051e+07	6.77141e+07	1.02597e+08	9.50024e+07	1.16983e+08	5.59712e+07	5.9244e+07	1	1.20223e+08	1	7.18495e+07	1	8.21853e+07	1	8.30446e+07	1
UPI000005875C	ALF30911	NL70_11495	LysR family transcriptional regulator	2.42325e+08	1.93215e+08	2.12746e+08	2.29987e+08	2.24137e+08	2.41759e+08	1.71329e+08	2.35438e+08	2.64852e+08	2.60787e+08	251254573	2.39035e+08	2.63804e+08	2.50403e+08	2.45531e+08	234498502	2.66398e+08	2.60624e+08	2.34097e+08	2.25523e+08	2.33045e+08	2.48503e+08	2.21958e+08	2.25799e+08	190946984	2.51546e+08	2.56958e+08	2.46045e+08	2.56893e+08	2.44671e+08	2.70073e+08	2.61428e+08	2.44259e+08	2.32268e+08	2.70803e+08	2.47108e+08	223790059	1	2.3107e+08	1	2.28413e+08	1	2.12315e+08	1	2.5716e+08	1
UPI000005CD34	ALF30846	entA	2,3-dihydroxybenzoate-2,3-dehydrogenase	1.92045e+07	NA	8.76875e+07	8.25127e+07	NA	NA	NA	NA	114207395	1.97399e+07	9.1212e+06	NA	7.13463e+08	7.14611e+08	6576722010	1.12775e+08	NA	NA	NA	NA	9.13726e+07	8.22783e+07	NA	NA	NA	NA	3.00099e+07	2534118942	8.79668e+06	NA	7.03102e+08	7.28708e+08	NA	1.39415e+07	7.69649e+06	NA	1.92045e+07	0.25	8.59628e+07	1	NA	0	NA	0	6.74519e+08	1
UPI00000AEA21	ALF29039	NL70_01930	microcin B17 transporter	5.48275e+07	5.62237e+07	6.52095e+07	6.3795e+07	7.63871e+07	8.12117e+07	7.35778e+07	7.10073e+07	6.42229e+07	6.20487e+07	4.81421e+07	5.94934e+07	5.18588e+07	5.10424e+07	3.80412e+07	4.47668e+07	4.84195e+07	4.54632e+07	6.58293e+07	4.27815e+07	6.55723e+07	6.31834e+07	6.4314e+07	7.4625e+07	7.52654e+07	6.61589e+07	5.52105e+07	6.90733e+07	4.64397e+07	6.36594e+07	6.52551e+07	4.66734e+07	3.7575e+07	4.07643e+07	4.45375e+07	4.80526e+07	5.49155e+07	1	6.44401e+07	1	7.41345e+07	1	7.15024e+07	1	6.26388e+07	1
UPI00000AF3F9	ALF31417	cydB	cytochrome d ubiquinol oxidase subunit 2	1805654702	2310781694	1689156907	2047173286	1912609178	1786120653	2006403732	1693320315	4.72958e+08	2083476730	5.39242e+08	1526651684	1736923162	1730053896	1367505209	5.39294e+08	1364802038	1249736584	1829508133	2247745507	1938496492	1970297459	1746185666	1651737989	2165338025	1802157509	6.92038e+08	2005603118	1604598044	1580763921	1647766809	2.94742e+08	1312347339	1488024108	1416599557	1302364458	2048422509	1	1911281036	1	1774163371	1	1916804895	1	1313518767	1
UPI00000AF470	ALF29973	NL70_07410	ubiquinol-cytochrome C reductase	1100387094	8.22477e+08	1185265027	1176043620	7.97502e+08	8.65621e+08	6.7209e+08	9.51606e+08	8.04378e+08	6.75697e+08	9.47009e+08	8.75794e+08	5.60364e+08	6.45101e+08	6.99857e+08	7.55119e+08	7.84697e+08	8.31516e+08	1072521173	936039030	1176613830	1170500942	7.83159e+08	8.61059e+08	5.16777e+08	9.26551e+08	7.99551e+08	8.27306e+08	937817663	9.21308e+08	5.47687e+08	4.87922e+08	6.69476e+08	8.82793e+08	7.51743e+08	8.11483e+08	9.82856e+08	1	1177105855	1	8.26836e+08	1	766756007	1	7.76733e+08	1
UPI00000AF8C9	ALF29597	NL70_05190	UDP-galactose-4-epimerase	2.61243e+08	2.5609e+08	2.7812e+08	2.69123e+08	2.87742e+08	2.96912e+08	2.8318e+08	3.06536e+08	2.87481e+08	2.97137e+08	2.67772e+08	277792288	2.57269e+08	2.58502e+08	2.58744e+08	262968426	2.75549e+08	2.79403e+08	2.55513e+08	2.16541e+08	2.65761e+08	2.67675e+08	2.87584e+08	2.97482e+08	2.76001e+08	2.88784e+08	2.83024e+08	2.99871e+08	2.83577e+08	2.88308e+08	2.82988e+08	2.59013e+08	2.50756e+08	2.54899e+08	2.60799e+08	2.77728e+08	2.47347e+08	1	2.7017e+08	1	2.9243e+08	1	2.88625e+08	1	2.91878e+08	1
UPI00000B0173	ALF30723	NL70_10390	CoA-transferase	NA	NA	NA	NA	NA	NA	NA	NA	NA	NA	NA	NA	NA	NA	NA	NA	NA	NA	NA	NA	NA	NA	NA	NA	NA	NA	NA	NA	NA	NA	NA	NA	NA	NA	NA	3.61798e+06	NA	0	NA	0	NA	0	NA	0	NA	0
UPI00000B0593	ALF28951	ureA	urease subunit gamma	5.3198e+08	436765448	4.62236e+08	4.62427e+08	7.23853e+08	7.73815e+08	6.36571e+08	6.04309e+08	6.74373e+08	6.38064e+08	6.54982e+08	5.73043e+08	4.31897e+08	4.89865e+08	5.45336e+08	593615750	564824634	5.56974e+08	480494826	428226137	4.69794e+08	4.65475e+08	6.98675e+08	7.80455e+08	6.06418e+08	6.15461e+08	6.71009e+08	6.44962e+08	6.43144e+08	5.59931e+08	4.53387e+08	5.07288e+08	5.48068e+08	6.07889e+08	5.42662e+08	5.32752e+08	4.69366e+08	1	4.64983e+08	1	7.44199e+08	1	6.1569e+08	1	6.57102e+08	1
UPI00000B0A47	ALF29253	NL70_03170	porin	1357880662	1763373973	1558153996	1283301664	1538582299	1421638887	1894446732	1503050760	1237282323	1153269223	1207003930	1124652005	1152352154	1187535710	9.46601e+08	7.52026e+08	1123947192	1127687659	1490591483	1723916339	1512470218	1261900875	1507551541	1449436134	1941821676	1507454069	1239469889	1142823291	1215560949	1159428073	1165905794	1194608965	9.63798e+08	7.19559e+08	1165438623	1209631168	1583940614	1	1403956688	1	1479302216	1	1711693309	1	1193211181	1
UPI00000B0D7A	ALF31131	NL70_12785	triosephosphate isomerase	3.0559e+08	2.88147e+08	3.07498e+08	2.9888e+08	4.09633e+08	4.12771e+08	3.35868e+08	3.17214e+08	6.9594e+08	6.576e+08	2.9166e+08	298068928	3.11013e+08	2.97588e+08	3.14038e+08	3.15246e+08	3.14193e+08	3.08211e+08	2.99617e+08	2.91921e+08	3.08668e+08	2.96971e+08	4.05278e+08	4.29267e+08	3.31406e+08	3.20793e+08	6.61466e+08	6.31822e+08	3.03263e+08	2.96823e+08	318589534	3.20407e+08	3.09344e+08	326769786	3.15963e+08	3.09189e+08	2.96319e+08	1	3.03004e+08	1	414237241	1	3.2632e+08	1	6.61707e+08	1
UPI00000B2140	ALF31667	NL70_10485	AsnC family transcriptional regulator	NA	NA	NA	NA	NA	NA	NA	1.7492e+07	NA	NA	NA	NA	NA	NA	NA	NA	1.67883e+07	1.73674e+07	NA	NA	NA	NA	NA	NA	NA	2.2881e+07	NA	NA	NA	2.03704e+07	NA	NA	NA	NA	NA	NA	NA	0	NA	0	NA	0	2.01865e+07	0.5	NA	0
UPI00000B38B0	ALF28953	ureC	urease subunit alpha	3.89473e+08	363065510	3.34012e+08	3.29823e+08	4.09243e+08	4.28761e+08	4.74333e+08	4.57679e+08	4.21298e+08	4.39388e+08	4.22522e+08	3.97605e+08	3.1086e+08	3.33629e+08	4.21439e+08	4.57753e+08	3.63561e+08	3.63801e+08	3.61056e+08	3.25124e+08	3.18125e+08	3.31867e+08	4.11564e+08	4.01448e+08	4.46559e+08	4.45784e+08	449826828	4.31552e+08	4.44164e+08	3.92288e+08	3.3063e+08	318106908	3.98966e+08	4.27296e+08	3.78306e+08	377927063	3.5968e+08	1	328456474	1	4.12754e+08	1	4.56089e+08	1	4.35516e+08	1
UPI00000B3C0E	ALF30736	NL70_10465	peptide ABC transporter	NA	NA	1.0997e+07	NA	NA	NA	NA	NA	NA	NA	NA	NA	NA	NA	NA	NA	NA	NA	NA	NA	NA	NA	NA	NA	NA	NA	NA	NA	NA	NA	NA	NA	NA	NA	NA	NA	NA	0	1.0997e+07	0.25	NA	0	NA	0	NA	0
UPI00000B5598	ALF31519	NL70_15045	LysR family transcriptional regulator	1.0468e+07	NA	NA	NA	2.10484e+07	1.8948e+07	NA	7.25218e+06	NA	NA	NA	3.04424e+07	6.47707e+06	NA	NA	8.74787e+06	NA	NA	NA	NA	NA	NA	1.81437e+07	1.7831e+07	NA	1.03785e+07	3.47239e+06	NA	NA	8.82755e+06	NA	7.93059e+06	NA	NA	7.36086e+06	1.08703e+07	1.0468e+07	0.25	NA	0	1.89928e+07	1	8.81532e+06	0.5	3.47239e+06	0.25
UPI00000B603C	ALF29595	NL70_05180	3-demethylubiquinone-9 3-methyltransferase	8.40896e+07	1.20277e+08	6.22889e+07	8.33526e+07	3.89061e+07	3.21982e+07	5.38951e+07	6.6783e+07	6.76275e+07	5.68739e+07	5.93662e+07	6.65023e+07	8.38783e+07	6.33951e+07	4.71502e+07	6.57682e+07	7.21124e+07	6.98526e+07	7.45274e+07	6.26641e+07	6.48923e+07	8.72593e+07	2.33571e+07	2.10711e+07	5.11584e+07	6.59856e+07	5.72877e+07	4.46807e+07	5.19358e+07	4.90496e+07	8.79898e+07	6.65953e+07	5.73323e+07	6.2739e+07	6.48783e+07	8.16877e+07	8.53897e+07	1	7.44483e+07	1	2.88831e+07	1	5.94555e+07	1	5.66175e+07	1
UPI00000B6DAF	ALF31025	NL70_12155	IclR family transcriptional regulator	3.40463e+07	3.80425e+07	2.55148e+07	2.86186e+07	2.05171e+07	1.84955e+07	3.17814e+07	3.58325e+07	1.49762e+07	3.23552e+07	3.58351e+07	3.30043e+07	2.86119e+07	2.24076e+07	2.40669e+07	2.22788e+07	3.79385e+07	4.31969e+07	2.78125e+07	3.54575e+07	3.77873e+07	2.60653e+07	2.22317e+07	1.73679e+07	4.41411e+07	2.57679e+07	2.91801e+07	4.63478e+07	3.77968e+07	2.63497e+07	3.64758e+07	3.20069e+07	2.87926e+07	2.59576e+07	4.70662e+07	4.87692e+07	3.38397e+07	1	2.94965e+07	1	1.96531e+07	1	3.43807e+07	1	3.07148e+07	1
UPI00000B6E43	ALF30727	NL70_10415	IclR family transcriptional regulator	1.07437e+08	9.92407e+07	1.54957e+08	1.42657e+08	3.7654e+07	3.25899e+07	1.0569e+08	1.41029e+08	6.89939e+07	7.26038e+07	9.04912e+07	9.16433e+07	1.26285e+08	8.02097e+07	1.20994e+08	6.66628e+07	9.43808e+07	9.86976e+07	1.10257e+08	1.35305e+08	1.52607e+08	1.11571e+08	34468031	3.28996e+07	1.12968e+08	1.61726e+08	7.37858e+07	7.22114e+07	8.95271e+07	9.17773e+07	9.77422e+07	1.11391e+08	5.18308e+07	5.41892e+07	9.18644e+07	1.01499e+08	113060129	1	1.40448e+08	1	3.44029e+07	1	130353191	1	7.18987e+07	1
UPI00000B7178	ALF30880	NL70_11310	type VI secretion protein	2.71467e+07	2.39696e+07	2.72879e+07	2.33968e+07	1.61666e+07	1.70447e+07	3.83894e+07	3.18826e+07	2.66865e+07	2.24722e+07	2.17869e+07	NA	2.45737e+07	2.29131e+07	1.87017e+07	2.05112e+07	NA	NA	2.75795e+07	2.70288e+07	1.91537e+07	2.22242e+07	1.51055e+07	2.32682e+07	2.67001e+07	3.41482e+07	2.4369e+07	1.94034e+07	2.15779e+07	2.53338e+07	2.4212e+07	1.78587e+07	2.62651e+07	2.24815e+07	NA	3.42589e+06	2.64312e+07	1	2.30157e+07	1	1.78962e+07	1	3.278e+07	1	2.32327e+07	1
UPI00000B8020	ALF31664	NL70_10385	6-oxohexanoate dehydrogenase	2.03219e+08	2.18042e+08	1.85469e+08	2.13895e+08	1.90158e+08	213750863	2.08706e+08	2.2823e+08	2.03606e+08	3.00504e+08	1.76497e+08	1.86514e+08	1.14652e+08	1.4983e+08	1.70837e+08	1.66633e+08	224047674	2.04837e+08	1.61447e+08	1.47041e+08	1.56006e+08	1.63881e+08	1.895e+08	2.14485e+08	2.15291e+08	198447758	2.08737e+08	3.18289e+08	2.08389e+08	2.31805e+08	1.57375e+08	1.50323e+08	153053476	1.70379e+08	1.97e+08	2.06287e+08	1.82437e+08	1	1.79813e+08	1	2.01973e+08	1	2.12669e+08	1	2.57784e+08	1
UPI00000B83D4	ALF31132	NL70_12790	DeoR faimly transcriptional regulator	7.90312e+06	1.73302e+08	1.35856e+07	2.10104e+07	6.42687e+07	3.10281e+07	1.71552e+06	1.40607e+07	1.6796e+07	3.15292e+07	1.50212e+07	6.6407e+06	2.74572e+07	1.14942e+07	9.55041e+06	9.68402e+06	3.23905e+06	7.29837e+06	7.92413e+06	160362417	1.27947e+07	6.59187e+06	4.5864e+07	5.99262e+07	2.48171e+07	1.22754e+07	3.11314e+07	5.44051e+07	1.30605e+07	2.62617e+07	7.89639e+06	8.69906e+06	6.07721e+06	9.44329e+06	3.40009e+06	7.80574e+06	8.73728e+07	1	1.34957e+07	1	5.02718e+07	1	1.32172e+07	1	3.34654e+07	1
UPI00000B858D	ALF30069	NL70_07995	ABC transporter ATPase	5.20987e+07	3.30998e+07	2.67803e+08	3.69121e+08	1.12389e+08	1.12184e+08	3.94913e+07	2.93133e+08	2.30713e+08	2.34529e+08	5.1831e+07	5.21329e+07	9.70039e+08	8.15917e+08	8.42668e+07	1.48415e+08	104170919	1.08307e+08	1.84531e+08	3.75745e+07	3.5752e+08	2.11355e+08	2.00507e+08	1.07299e+08	4.74279e+07	5.09858e+07	2.02406e+08	246965659	4.84731e+07	1.57282e+08	9.81929e+08	8.93707e+08	1.08463e+08	4.91152e+07	4.23496e+07	2.54002e+07	7.68259e+07	1	301449988	1	133094695	1	107759400	1	2.28654e+08	1
UPI00000B8BD2	ALF29770	NL70_06215	membrane protein	1.46804e+08	4.34277e+07	3.0903e+07	1.20097e+08	4.63492e+07	1.35943e+08	1.39658e+08	1.35077e+08	1.0343e+08	4.94097e+06	5.70442e+07	1.66257e+08	1.42789e+08	1.2356e+08	3.83575e+07	1.59412e+08	1.36074e+08	107002276	4.77989e+07	2.65865e+08	5.79899e+08	2.53585e+07	9.13117e+07	8.03247e+07	4.43483e+07	3.59493e+07	5.19121e+07	1.30905e+08	4.95646e+07	5.83038e+07	1.39342e+08	2.57737e+08	1.03473e+08	4.50256e+07	1.35693e+08	1.45785e+08	1.25974e+08	1	1.89064e+08	1	8.84821e+07	1	8.87581e+07	1	7.2797e+07	1
UPI00000BAEB8	ALF29966	NL70_07375	peptidyl-tRNA hydrolase	8.38826e+07	106050868	5.09662e+07	7.533e+07	9.27049e+07	5.18343e+07	4.41309e+07	4.81853e+07	6.83841e+07	8.19517e+07	6.79468e+07	6.02366e+07	2.04485e+08	6.95698e+07	9.49705e+07	2.00068e+08	6.0514e+07	6.05254e+07	5.46215e+07	7.48504e+07	3.90484e+07	7.75854e+07	7.96223e+07	5.14468e+07	8.22011e+07	6.75114e+07	6.18269e+07	8.35306e+07	6.93905e+07	5.9923e+07	2.70209e+07	6.91733e+07	9.29758e+07	9.26418e+07	6.40611e+07	6.4566e+07	7.98513e+07	1	6.07325e+07	1	6.89021e+07	1	6.05072e+07	1	7.39233e+07	1
UPI00000BB257	ALF29153	NL70_02595	perosamine synthetase	1092152615	1060653589	1090235200	1038591098	9.90722e+08	1032556933	1042281192	1166445011	1155101714	1175636276	1110899337	1101428413	1152393536	1106593552	1062798786	1059440243	8.89789e+08	9.56516e+08	1038997432	1026810335	1075334495	1053621864	9.73625e+08	9.71984e+08	1047350608	1114665233	1152037012	1126381511	1098598729	1128677091	1106271433	1054111776	1169507753	1070695614	8.6787e+08	9.38704e+08	1054653493	1	1064445664	1	9.92222e+08	1	1092685511	1	1152289128	1
UPI00000BBC2E	ALF30095	NL70_08135	biopolymer transporter ExbD	1.88078e+08	1.83658e+08	172867028	1.61092e+08	1.80164e+08	1.88842e+08	2.18063e+08	207364138	1.67321e+08	1.92022e+08	1.81455e+08	1.88782e+08	1.87986e+08	1.85377e+08	1.85994e+08	2.04002e+08	2.23225e+08	1.93094e+08	180397435	1.33344e+08	1.54805e+08	1.72131e+08	1.91365e+08	2.08145e+08	2.13518e+08	2.09567e+08	162349352	1.9478e+08	1.77191e+08	183589443	1.95444e+08	1.98884e+08	1.87236e+08	2.02632e+08	1.95794e+08	1.82106e+08	171369314	1	1.65224e+08	1	1.92129e+08	1	2.12128e+08	1	1.79118e+08	1
UPI00000BC958	ALF31737	NL70_13475	glycine cleavage system protein H	1197886147	2415716945	2771266419	2546031175	1366969159	1510538809	2726777105	2498032341	1350524772	1312975913	2488586352	2583468615	1706659576	1226873594	2137928656	2524350038	2533372559	2368965291	2414230544	2367129390	2596164566	2606680206	1283130815	1535414902	2545320936	2352230713	1439173186	1457928682	2497034874	2683424130	1630484813	1865969563	2310517981	2486105427	2573083114	1189839423	2098740757	1	2630035592	1	1424013421	1	2530590274	1	1390150638	1
UPI00000BCAA5	ALF31398	NL70_14380	alpha-ketoglutarate-dependent dioxygenase	NA	NA	NA	NA	NA	NA	1.43969e+07	NA	NA	NA	NA	NA	NA	NA	1.55193e+07	8.99389e+06	NA	NA	NA	NA	NA	NA	1.12853e+07	1.22689e+07	NA	NA	NA	NA	6.75575e+06	NA	NA	NA	7.71325e+06	NA	NA	NA	NA	0	NA	0	1.17771e+07	0.5	1.43969e+07	0.25	NA	0
UPI00000BCC1F	ALF30746	NL70_10525	ABC transporter substrate-binding protein	NA	NA	1.04652e+07	NA	NA	1.46923e+07	NA	NA	NA	11383185	NA	NA	NA	NA	NA	NA	NA	9.8763e+06	NA	NA	NA	NA	NA	NA	NA	NA	NA	NA	1.03563e+07	NA	8.1665e+06	NA	NA	1.27691e+07	NA	NA	NA	0	1.04652e+07	0.25	1.46923e+07	0.25	NA	0	11383185	0.25
UPI00000BCF98	ALF30787	NL70_10775	flagellin	NA	NA	NA	1.16206e+07	NA	NA	NA	NA	NA	NA	1.36275e+07	1.14187e+07	NA	1.27883e+07	NA	NA	NA	NA	NA	NA	8.52611e+06	NA	NA	NA	NA	NA	NA	NA	1.30184e+07	NA	1.01077e+07	1.22854e+07	NA	NA	NA	NA	NA	0	1.00734e+07	0.5	NA	0	NA	0	NA	0
UPI00000BD36A	ALF31133	NL70_12795	DeoR faimly transcriptional regulator	3.68833e+07	4.91029e+07	3.88413e+07	3.40566e+07	5.05306e+07	4.37445e+07	2.88219e+07	3.84982e+07	3.66913e+07	3.57683e+07	3.07791e+07	3.92619e+07	3.69202e+07	3.44673e+07	3.60994e+07	3.75011e+07	4.01725e+07	4.27425e+07	3.61052e+07	3.46303e+07	3.0654e+07	4.22214e+07	4.73774e+07	4.3005e+07	4.5421e+07	4.18967e+07	2.62115e+07	3.05319e+07	3.79496e+07	3.94452e+07	3.76737e+07	3.57337e+07	2.73717e+07	2.57169e+07	4.79086e+07	4.07714e+07	3.91804e+07	1	3.64433e+07	1	4.61644e+07	1	3.86594e+07	1	3.23008e+07	1
UPI00000BD949	ALF29974	NL70_07415	multidrug ABC transporter ATP-binding protein	1.28313e+07	7.33906e+06	1.23932e+07	9.81423e+06	3.624e+06	1.30715e+07	NA	NA	1.41717e+07	NA	NA	1.07877e+07	1.43654e+07	1.24695e+07	8.08063e+06	NA	NA	1.09454e+07	1.25611e+07	NA	1.57679e+07	1.4092e+07	1.80498e+07	1.71217e+07	NA	NA	1.68708e+07	1.39997e+07	NA	NA	1.33359e+07	1.02987e+07	NA	NA	1.20217e+07	1.3815e+07	1.09105e+07	0.75	1.30168e+07	1	1.29668e+07	1	NA	0	1.5014e+07	0.75
UPI00000BE610	ALF30722	NL70_10380	GntR family transcriptional regulator	1.39009e+08	136366027	1.27712e+08	1.21834e+08	1.23516e+08	1.23521e+08	1.52396e+08	1.33276e+08	1.20275e+08	170201002	125723420	192585092	1.16127e+08	130094104	9.90024e+07	1.14925e+08	9.77927e+07	1.75315e+08	1.31271e+08	9.14037e+07	1.26101e+08	9.8056e+07	1.18652e+08	1.02864e+08	1.18773e+08	1.05959e+08	1.19176e+08	1.01987e+08	1.20557e+08	1.97617e+08	1.25734e+08	1.18632e+08	2.22095e+08	1.54364e+08	9.98902e+07	9.63129e+07	1.24512e+08	1	1.18426e+08	1	1.17138e+08	1	1.27601e+08	1	1.2791e+08	1
UPI00000DC6B1	ALF31181	NL70_13105	nickel transporter permease NikB	1.34244e+07	1.23462e+07	1.79849e+07	1.76677e+07	2.64848e+07	3.01551e+07	NA	2.76742e+07	2.34921e+07	2.12024e+07	2.46934e+07	2.86047e+07	1.59692e+07	1.46607e+07	1.64836e+07	NA	2.80282e+07	3.04448e+07	1.56159e+07	1.49929e+07	1.70252e+07	NA	3.15822e+07	2.81909e+07	2.95138e+07	2.86646e+07	2.36343e+07	2.75283e+07	2.45952e+07	2.20028e+07	2.23717e+07	1.87004e+07	1.71142e+07	NA	3.33975e+07	2.86376e+07	1.40949e+07	1	1.75593e+07	0.75	2.91032e+07	1	2.86175e+07	0.75	2.39643e+07	1
UPI00000DC988	ALF30883	NL70_11325	type IV secretion protein VirB9	NA	NA	4.01565e+06	NA	3.67267e+06	NA	NA	NA	NA	NA	NA	NA	NA	NA	NA	NA	NA	NA	NA	NA	NA	NA	NA	NA	NA	NA	NA	NA	NA	NA	NA	NA	NA	NA	NA	NA	NA	0	4.01565e+06	0.25	3.67267e+06	0.25	NA	0	NA	0
UPI00000DD187	ALF28731	NL70_00105	CHRD domain-containing protein	NA	NA	NA	5.10682e+06	NA	NA	NA	NA	NA	NA	NA	NA	NA	2.05334e+07	NA	NA	NA	NA	NA	NA	NA	NA	NA	NA	NA	NA	NA	NA	NA	NA	2.01916e+07	1.97655e+07	NA	NA	NA	NA	NA	0	5.10682e+06	0.25	NA	0	NA	0	NA	0
UPI00000DD18C	ALF28737	NL70_00145	LysR family transcriptional regulator	1.20002e+07	NA	NA	6.51837e+06	NA	NA	NA	5.87995e+06	1.20342e+07	NA	NA	8.39305e+06	NA	1.45391e+07	NA	NA	1.31999e+07	1.58876e+07	1.85904e+06	1.00029e+07	7.91813e+06	137206283	NA	9.31539e+06	1.32506e+08	NA	8.24965e+07	1.18958e+07	NA	1.12302e+08	1.13242e+07	1.27834e+07	NA	NA	NA	1.27976e+07	7.95404e+06	0.75	5.05476e+07	0.75	9.31539e+06	0.25	6.91932e+07	0.5	3.54755e+07	0.75
UPI00000DD18E	ALF28739	NL70_00155	recombinase RecR	7.38763e+07	6.26189e+07	6.38639e+07	7.39511e+07	8.3098e+07	8.40842e+07	7.51204e+07	7.48706e+07	8.78414e+07	9.02584e+07	8.0442e+07	9.28716e+07	8.93176e+07	8.05637e+07	9.58265e+07	8.63362e+07	1.14797e+08	9.81514e+07	7.64254e+07	9.03411e+07	7.02582e+07	7.37598e+07	5.87745e+07	8.27929e+07	7.09127e+07	7.11775e+07	9.25602e+07	1.01238e+08	8.80997e+07	9.09927e+07	8.43059e+07	8.35236e+07	8.73095e+07	7.67852e+07	7.52755e+07	9.49628e+07	7.58154e+07	1	7.04583e+07	1	7.71874e+07	1	7.30203e+07	1	9.29746e+07	1
UPI00000DD192	ALF28744	NL70_00180	prephenate dehydratase	4.54401e+08	4.61751e+08	4.70137e+08	4.55507e+08	4.33226e+08	466857612	4.51328e+08	3.67723e+08	5.02577e+08	4.6204e+08	4.25722e+08	4.20765e+08	4.12687e+08	3.96051e+08	3.93952e+08	4.03844e+08	4.40353e+08	4.10615e+08	4.31862e+08	4.47629e+08	4.40457e+08	4.64648e+08	4.19323e+08	4.26972e+08	3.49051e+08	3.68769e+08	4.98663e+08	468781626	4.475e+08	4.31323e+08	4.14841e+08	3.90187e+08	4.02671e+08	3.98022e+08	4.17012e+08	4.26029e+08	4.48911e+08	1	4.57687e+08	1	4.36595e+08	1	3.84218e+08	1	4.83015e+08	1
UPI00000DD19F	ALF28751	NL70_00235	lipoprotein	2.04781e+08	1.979e+08	146555521	1.61368e+08	8.95559e+07	8.26343e+07	7.37524e+07	7.35323e+07	7.18838e+07	9.15071e+07	9.04977e+07	9.82978e+07	5.44978e+07	6.23681e+07	1.94227e+08	195284212	6.55878e+07	8.87027e+07	1.55469e+08	1.18979e+08	1.38108e+08	1.68185e+08	9.10292e+07	7.89253e+07	7.90529e+07	5.88119e+07	8.39268e+07	8.60275e+07	8.43582e+07	8.7881e+07	8.28588e+07	7.7904e+07	1.84355e+08	1.95661e+08	8.1656e+07	7.09506e+07	1.69282e+08	1	1.53554e+08	1	8.55362e+07	1	7.12874e+07	1	8.33363e+07	1
UPI00000DD1A2	ALF28753	NL70_00250	signal peptide protein	4.35655e+08	4.746e+08	7.45101e+08	7.38204e+08	1.20854e+08	1.22343e+08	1.05521e+08	9.60365e+07	1.88303e+08	2.34864e+08	1.36717e+08	1.17293e+08	2.63589e+08	2.86049e+08	2.67937e+08	2.77383e+08	2.09239e+08	1.88236e+08	442676014	4.23835e+08	7.38488e+08	7.16973e+08	2.02139e+08	193169398	138387000	9.95115e+07	1.97714e+08	2.39442e+08	2.37596e+08	1.77453e+08	2.65648e+08	2.90797e+08	231654503	2.74863e+08	2.04472e+08	1.92065e+08	4.44192e+08	1	734691370	1	1.59626e+08	1	1.09864e+08	1	2.15081e+08	1
UPI00000DD1A6	ALF28757	NL70_00270	phosphoglucomutase	1665189642	1358653959	1678184738	1684714492	1574971224	1784850518	1629020318	1712881450	2014824416	1951909381	1651989655	1672256901	1722402794	1686218539	1517795670	1659027540	1617750775	1508200775	1562207167	1250494994	1588092931	1609827673	1562864559	1684993099	1515138533	1604159736	1997277740	1964108101	1745565288	1581252834	1739842618	1760646243	1466929203	1550668117	1543165019	1433260190	1459136441	1	1640204959	1	1651919850	1	1615300009	1	1982029910	1
UPI00000DD1A8	ALF28759	NL70_00280	alpha/beta hydrolase	6.01931e+07	5.0558e+07	5.10257e+07	5.67859e+07	7.62094e+07	7.89726e+07	8.74689e+07	8.11458e+07	7.83964e+07	6.14101e+07	7.38702e+07	61791157	4.40402e+07	3.64222e+07	8.6406e+07	8.51316e+07	8.22059e+07	7.41968e+07	7.92673e+07	4.48761e+07	4.76899e+07	6.18365e+07	7.72288e+07	8.18152e+07	8.42517e+07	7.79034e+07	7.59357e+07	7.45917e+07	6.00964e+07	7.65756e+07	3.61809e+07	4.69339e+07	7.92867e+07	8.81127e+07	8.28232e+07	7.01394e+07	5.87237e+07	1	5.43345e+07	1	7.85565e+07	1	8.26925e+07	1	7.25835e+07	1
UPI00000DD1AB	ALF28761	NL70_00295	hypothetical protein	NA	NA	NA	NA	NA	NA	NA	NA	2.35534e+08	1.9411e+08	2.67413e+08	NA	1.53173e+08	3.03412e+07	NA	NA	1.28388e+08	NA	NA	NA	NA	NA	NA	NA	NA	NA	2.43827e+08	1.79172e+08	2.29625e+08	2.75822e+07	NA	NA	NA	NA	1.13432e+08	NA	NA	0	NA	0	NA	0	NA	0	2.13161e+08	1
UPI00000DD1BA	ALF28779	NL70_00400	2'-5' RNA ligase	3.52668e+07	2.61728e+07	4.63209e+07	3.68869e+07	NA	NA	NA	NA	1.04918e+08	9.07988e+07	1.41362e+08	1.59267e+08	4.21989e+07	4.84666e+07	2.76331e+07	2.17592e+07	2.66292e+07	2.77743e+07	NA	3.02906e+07	3.65371e+07	3.81868e+07	NA	NA	2.14145e+07	NA	1.06488e+08	1.0102e+08	1.56791e+08	171099839	4.17131e+07	4.55395e+07	NA	1.93782e+07	2.89009e+07	3.14503e+07	3.05768e+07	0.75	3.94829e+07	1	NA	0	2.14145e+07	0.25	1.00806e+08	1
UPI00000DD1BB	ALF28780	NL70_00405	hydrolase GDSL	1.50763e+08	1.29019e+08	1.03281e+08	1.03733e+08	1.09653e+08	169294075	8.97478e+07	5.3513e+07	1.2727e+08	1.51787e+08	1.55098e+08	2.09782e+08	1.49487e+08	1.87159e+08	1.34348e+08	1.49122e+08	1.24551e+08	1.48562e+08	8.89454e+07	1.26355e+08	8.92569e+07	9.06828e+07	1.04341e+08	1.29081e+08	7.81642e+07	4.87685e+07	1.29908e+08	1.51e+08	1.70261e+08	1.0554e+08	1.48737e+08	1.91535e+08	1.30461e+08	1.4213e+08	1.32133e+08	1.39817e+08	1.2377e+08	1	9.67384e+07	1	1.28092e+08	1	6.75484e+07	1	139991230	1
UPI00000DD1BC	ALF28781	NL70_00410	ABC transporter	6.31954e+07	4.09964e+07	4.27972e+07	4.67805e+07	6.88001e+07	6.14233e+07	6.62545e+07	5.63111e+07	8.35673e+07	6.29635e+07	6.58742e+07	4.5859e+07	5.0913e+07	6.27461e+07	1.02345e+08	1.35277e+08	4.40755e+07	4.67777e+07	4.58994e+07	7.59756e+07	4.06756e+07	3.57662e+07	4.61107e+07	7.02426e+07	5.23532e+07	5.11606e+07	4.90632e+07	6.07929e+07	5.66671e+07	5.73328e+07	4.69072e+07	6.6759e+07	1.06747e+08	133688863	4.07776e+07	2.26298e+07	5.65167e+07	1	4.15049e+07	1	6.16442e+07	1	5.65198e+07	1	6.40967e+07	1
UPI00000DD1C1	ALF28788	NL70_00450	cytochrome C biogenesis protein CcmA	3.24719e+07	5.12649e+07	3.55336e+07	3.78006e+07	4.10012e+07	4.26447e+07	8.61426e+07	2.76443e+07	4.92979e+07	3.11633e+07	4.42385e+07	3.48506e+07	3.92996e+07	3.94382e+07	4.33267e+07	4.58057e+07	3.80332e+07	3.106e+07	3.52234e+07	NA	3.54556e+07	3.90144e+07	3.96195e+07	2.86185e+07	3.06214e+07	2.93839e+07	3.10745e+07	3.91229e+07	4.53389e+07	3.6037e+07	4.11289e+07	3.94041e+07	5.17499e+07	3.95445e+07	3.5547e+07	3.53003e+07	3.96534e+07	0.75	3.69511e+07	1	3.79709e+07	1	4.3448e+07	1	3.76647e+07	1
UPI00000DD1D0	ALF30486	NL70_00540	nicotinate phosphoribosyltransferase	2.61984e+08	1.61541e+08	1.8513e+08	1.57891e+08	1.69509e+08	2.67305e+08	1.45323e+08	1.7423e+08	1.7138e+08	289188380	1.59634e+08	173239340	1.61158e+08	2.65445e+08	1.29279e+08	1.42291e+08	2.79688e+08	2.74595e+08	256968318	1.5352e+08	1.56718e+08	1.70612e+08	163023247	1.80946e+08	1.37345e+08	3.07622e+08	1.68207e+08	2.83081e+08	1.59709e+08	1.4683e+08	2.37565e+08	2.32394e+08	1.44892e+08	1.40129e+08	1.60796e+08	1.61038e+08	2.08503e+08	1	1.67588e+08	1	1.95196e+08	1	1.9113e+08	1	2.27964e+08	1
UPI00000DD1D3	ALF28807	NL70_00560	oxidoreductase	3.98228e+08	352164924	4.68544e+08	4.69873e+08	3.68894e+08	3.86803e+08	3.72062e+08	3.55196e+08	4.61398e+08	3.98133e+08	3.37059e+08	3.68459e+08	5.41533e+08	4.55408e+08	4.49379e+08	4.34316e+08	3.09809e+08	403930983	3.81163e+08	4.08275e+08	4.92102e+08	5.16057e+08	4.00974e+08	3.81685e+08	3.75359e+08	357800074	3.6123e+08	4.11761e+08	3.32408e+08	3.58339e+08	5.6199e+08	4.67659e+08	4.47932e+08	4.37448e+08	3.90052e+08	3.83905e+08	384957697	1	486643993	1	3.84589e+08	1	3.65104e+08	1	4.08131e+08	1
UPI00000DD1E2	ALF28825	NL70_00655	chemotaxis protein CheY	655162574	5.74092e+08	5.99377e+08	6.018e+08	6.45048e+08	672154601	6.77977e+08	6.16378e+08	6.3614e+08	6.69258e+08	6.80452e+08	6.19731e+08	8.56409e+08	8.58858e+08	7.3291e+08	7.57427e+08	5.99303e+08	5.90197e+08	603382868	522595018	5.79538e+08	6.14622e+08	6.34466e+08	667317918	6.50155e+08	6.35185e+08	6.50875e+08	6.57958e+08	6.66587e+08	5.95729e+08	8.75393e+08	8.67199e+08	6.76159e+08	7.35971e+08	5.88455e+08	6.01914e+08	5.88808e+08	1	5.98834e+08	1	6.54746e+08	1	644923605	1	6.53558e+08	1
UPI00000DD1E4	ALF28828	NL70_00670	iron transporter	1055519860	1067842973	1064747475	1055648012	5.55257e+08	5.77916e+08	1118434184	1033545664	1248995247	1290507954	1023836991	1003525978	1016592721	1153617045	1171950894	1148322809	1057779960	9.71951e+08	1036126869	1007772380	1032543674	1021354747	5.11775e+08	5.6e+08	9.64545e+08	1023696230	1254816090	1312898524	1061283430	1031493574	1030940225	1093717361	1165626945	1192490587	1050113092	1006556685	1041815521	1	1043573477	1	5.51237e+08	1	1035055219	1	1276804454	1
UPI00000DD1F8	ALF30495	NL70_00775	NADH oxidase	3.40358e+07	5.30884e+07	3.64821e+07	3.40543e+07	9.87714e+06	8.85419e+06	4.22203e+07	4.45685e+07	7.61274e+08	5.62242e+08	665709214	573762632	NA	2.09685e+07	7.39115e+07	8.12236e+07	6.51193e+07	5.21175e+07	3.05943e+07	2.20375e+07	2.77021e+07	3.88814e+07	NA	1.25644e+07	3.26616e+07	3.18135e+07	7.02962e+08	5.45859e+08	6.87776e+08	5.69019e+08	1.70671e+07	2.30812e+07	7.3e+07	7.52771e+07	5.47151e+07	4.98585e+07	3.4939e+07	1	3.428e+07	1	1.04319e+07	0.75	3.7816e+07	1	6.43085e+08	1
UPI00000DD1FF	ALF28847	NL70_00805	membrane protein	NA	3.69174e+07	NA	NA	2.63255e+07	2.79399e+07	NA	NA	NA	NA	NA	2.07202e+07	NA	9.76889e+06	NA	NA	NA	NA	NA	NA	2.41486e+07	NA	NA	NA	NA	NA	NA	2.51505e+07	NA	NA	NA	1.54579e+07	NA	NA	NA	NA	3.69174e+07	0.25	2.41486e+07	0.25	2.71327e+07	0.5	NA	0	2.51505e+07	0.25
UPI00000DD206	ALF28855	NL70_00860	nitrite reductase	NA	NA	3.72498e+07	NA	NA	NA	NA	1.6322e+07	NA	NA	NA	7.97035e+07	NA	1.19163e+07	NA	NA	1.13808e+07	1.44082e+07	NA	NA	NA	2.60885e+07	1.84656e+07	1.73117e+07	NA	NA	NA	6.55939e+07	NA	5.42416e+07	1.10909e+07	1.7698e+07	2.55143e+07	2.38948e+07	1.24116e+07	NA	NA	0	3.16692e+07	0.5	1.78886e+07	0.5	1.6322e+07	0.25	6.55939e+07	0.25
UPI00000DD215	ALF28869	NL70_00945	DeoR faimly transcriptional regulator	1.31226e+08	133309147	1.14377e+08	1182792063	8.55724e+07	8.38314e+07	1.57905e+08	1.64234e+08	1.13671e+08	1.28904e+08	1.12341e+08	1.32922e+08	9.73178e+08	1.13946e+08	105776614	107174536	1076175258	1151623526	1.15288e+08	9.677e+07	1.12182e+08	1.16695e+08	1.04065e+08	9.1575e+07	1.58873e+08	1.46942e+08	1.34215e+08	9.77511e+08	1.13139e+08	1.31236e+08	1.31889e+08	1.20751e+08	1.11673e+08	9.90918e+07	1090660068	1.355e+08	1.19148e+08	1	3.81512e+08	1	9.1261e+07	1	1.56989e+08	1	3.38575e+08	1
UPI00000DD218	ALF28871	adhP	alcohol dehydrogenase	4.4689e+08	5.67949e+08	3.89247e+08	3.71679e+08	8.95866e+07	1.69306e+07	7.80605e+07	7.07633e+07	1.37455e+08	9.38855e+07	2.01079e+08	1.79724e+08	108522287	9.75341e+07	1.38103e+08	174461765	9.89107e+07	9.26712e+07	5.77391e+08	4.04584e+08	3.76277e+08	4.42731e+08	8.54886e+07	8.33813e+07	1.19385e+08	8.26963e+07	1.2635e+08	9.7265e+07	1.9977e+08	1.60619e+08	1.02781e+08	9.36971e+07	1.47854e+08	1.53917e+08	1.04866e+08	6.1894e+07	4.99203e+08	1	3.94983e+08	1	6.88468e+07	1	8.77263e+07	1	1.13739e+08	1
UPI00000DD227	ALF28885	NL70_01040	transcriptional regulator	1.9756e+08	208549541	1.78697e+08	1.84086e+08	1.95664e+08	1.61657e+08	2.4555e+08	1.98355e+08	2.27229e+08	2.02249e+08	1.85425e+08	2.03421e+08	1.93889e+08	1.8957e+08	2.96177e+08	3.08726e+08	1.82808e+08	1.96953e+08	2.39609e+08	7.16577e+08	2.41632e+08	2.34983e+08	217334214	1.59969e+08	2.102e+08	2.25544e+08	2.0996e+08	2.02316e+08	1.79112e+08	2.10947e+08	1.68348e+08	1.79023e+08	3.13023e+08	3.11881e+08	1.86736e+08	1.94562e+08	3.40574e+08	1	2.0985e+08	1	1.83656e+08	1	2.19912e+08	1	2.10438e+08	1
UPI00000DD229	ALF28887	NL70_01050	amino acid ABC transporter ATP-binding protein	6.41737e+07	4.99479e+07	7.28609e+07	8.2587e+07	4.89436e+07	4.86205e+07	5.04753e+07	5.60581e+07	7.23594e+07	7.34986e+07	5.68411e+07	5.15871e+07	8.15036e+07	7.4105e+07	5.56094e+07	5.49349e+07	4.74936e+07	5.09531e+07	6.42864e+07	5.67463e+07	7.79251e+07	7.90501e+07	4.44289e+07	4.84392e+07	5.41578e+07	5.31792e+07	7.65517e+07	7.32142e+07	5.72985e+07	5.49619e+07	8.06675e+07	8.46743e+07	5.49937e+07	5.13998e+07	5.4133e+07	5.51223e+07	5.87886e+07	1	7.81058e+07	1	4.76081e+07	1	5.34676e+07	1	7.3906e+07	1
UPI00000DD238	ALF28906	NL70_01155	oxidoreductase	2675264009	2874832868	2610804651	2664855347	2712496526	2857796730	2650728201	2484746304	2633155429	2798872682	2547420443	2848767177	2476038301	2490199352	2803265263	2720960574	2522344261	2510581024	2585414861	2557915952	2761312621	2834563165	2702902877	2861268517	2753155645	2416266393	2738416970	2626437065	2531657086	2754353225	2404017068	2474285163	2672365959	2652598974	2437384069	2515396298	2673356922	1	2717883946	1	2783616163	1	2576224136	1	2699220536	1
UPI00000DD23B	ALF28939	NL70_01335	septum formation inhibitor Maf	2.11216e+08	1.76344e+08	2.16747e+08	1.95175e+08	263408732	2.50766e+08	2.3971e+08	2.34356e+08	2.40977e+08	2.24184e+08	2.06018e+08	222077262	2.18733e+08	1.26444e+08	2.02193e+08	1.98225e+08	2.31908e+08	2.26784e+08	2.10042e+08	1.89591e+08	2.20862e+08	2.16426e+08	2.69539e+08	246749815	2.48406e+08	2.30455e+08	2.42993e+08	1.51863e+08	215229335	2.27894e+08	2.30063e+08	2.02257e+08	1.96117e+08	1.25455e+08	2.22063e+08	2.3746e+08	1.96798e+08	1	2.12303e+08	1	2.57616e+08	1	2.38232e+08	1	2.15004e+08	1
UPI00000DD23E	ALF28946	NL70_01370	hypothetical protein	NA	8.31198e+07	3.92538e+07	4.16715e+07	NA	NA	2.24797e+07	7.50074e+07	6.7874e+07	NA	NA	3.32974e+07	4.61083e+07	6.44112e+07	NA	NA	7.32171e+07	7.00788e+07	5.14356e+07	8.52109e+07	5.38587e+07	2.76093e+07	1.5783e+07	1.65028e+07	NA	8.33207e+06	71189454	5.9231e+07	2.71949e+07	NA	4.98747e+07	6.42639e+07	NA	NA	9.87768e+07	9.81556e+07	7.32554e+07	0.75	4.05983e+07	1	1.61429e+07	0.5	3.52731e+07	0.75	6.60982e+07	0.75
UPI00000DD24F	ALF28962	NL70_01485	TetR family transcriptional regulator	NA	3.45953e+07	3.23935e+07	NA	2.4921e+07	3.7585e+07	4.14779e+07	3.54317e+07	3.72331e+07	4.52065e+07	2.93968e+07	2.23725e+07	4.78445e+07	2.95417e+07	2.74438e+07	4.26451e+07	2.4852e+07	1.74118e+07	3.42411e+07	4.75904e+07	NA	NA	3.2492e+07	3.72549e+07	2.08616e+07	4.02836e+07	51781299	3.93061e+07	2.8964e+07	3.44828e+07	4.07113e+07	3.94286e+07	5.31626e+06	6.33544e+06	1.70305e+07	3.29389e+07	3.88089e+07	0.75	3.23935e+07	0.25	3.30632e+07	1	3.45137e+07	1	4.33818e+07	1
UPI00000DD260	ALF28981	NL70_01580	GcrA cell cycle regulator	917542185	8.02796e+08	9.04218e+08	936616413	5.13831e+08	4.90761e+08	7.73802e+08	8.18092e+08	7.84318e+08	7.51679e+08	7.79136e+08	780996425	8.38022e+08	7.876e+08	7.52427e+08	7.31469e+08	8.10463e+08	8.2493e+08	867126477	7.88106e+08	8.93674e+08	9.45335e+08	5.15375e+08	3.7333e+08	7.65641e+08	791133488	7.49247e+08	7.61949e+08	7.79432e+08	7.65372e+08	8.55679e+08	7.93393e+08	7.4931e+08	6.98842e+08	8.00181e+08	8.26173e+08	8.43893e+08	1	9.19961e+08	1	4.73324e+08	1	7.87167e+08	1	7.61798e+08	1
UPI00000DD263	ALF28984	NL70_01595	molecular chaperone Hsp33	3.33881e+08	296974393	3.14178e+08	3.4401e+08	3.09245e+08	3.03596e+08	3.40745e+08	401149897	3.70686e+08	3.47108e+08	3.71083e+08	3.11928e+08	3.04018e+08	3.25174e+08	4.3081e+08	4.39249e+08	3.94672e+08	3.52285e+08	3.43905e+08	2.7082e+08	321982938	3.37041e+08	2.97993e+08	3.84503e+08	3.2515e+08	4.08364e+08	2.9768e+08	3.55103e+08	3.70515e+08	3.55323e+08	3.50562e+08	2.96893e+08	4.19789e+08	4.2618e+08	3.67029e+08	3.33738e+08	311395297	1	3.29303e+08	1	3.23834e+08	1	3.68852e+08	1	3.42644e+08	1
UPI00000DD265	ALF28986	NL70_01605	O-succinylhomoserine sulfhydrylase	1.68295e+08	1.59268e+08	1.62764e+08	1.49942e+08	2.0288e+08	1.97346e+08	1.61359e+08	1.96511e+08	2.21835e+08	2.26655e+08	1.77342e+08	1.89301e+08	1.72613e+08	1.53145e+08	1.44351e+08	1.37508e+08	1.57846e+08	1.32627e+08	1.69358e+08	1.57359e+08	1.66354e+08	1.51768e+08	2.01551e+08	2.11277e+08	1.68513e+08	169816620	2.09021e+08	1.89008e+08	1.81463e+08	196395728	1.77426e+08	1.5883e+08	1.53612e+08	1.55905e+08	1.36207e+08	171060410	1.6357e+08	1	157706921	1	2.03264e+08	1	1.7405e+08	1	2.1163e+08	1
UPI00000DD26B	ALF28992	NL70_01650	hypothetical protein	2.17635e+08	2.39712e+08	2.66728e+08	225235942	2.53744e+08	2.72685e+08	1.75306e+08	2.01204e+08	3.41639e+08	3.13433e+08	2.86003e+08	2.50662e+08	2.35966e+08	2.93757e+08	3.24233e+08	3.48858e+08	2.3332e+08	252947120	2.09115e+08	2.4851e+08	2.28678e+08	2.92056e+08	2.51151e+08	2.32694e+08	2.39225e+08	174129348	3.40161e+08	3.27525e+08	282421268	2.60553e+08	2.252e+08	2.91403e+08	3.13942e+08	3.59389e+08	2.88563e+08	2.7542e+08	2.28743e+08	1	2.53174e+08	1	2.52568e+08	1	197466174	1	3.3069e+08	1
UPI00000DD26C	ALF28993	NL70_01655	proline iminopeptidase	1132805561	1152970677	1064333346	1164181637	1258775587	1300695487	1321178387	1343438475	1464306049	1376157399	1211953628	1173823752	1116230275	1188377293	1354730792	1280880567	1220168038	1225795413	1167981897	1141819546	1084877033	1171833756	1281184895	1253548836	1271512102	1283028436	1409964068	1291630303	1258239314	1148560796	1173180317	1257757362	1283759746	1246600998	1197773395	1173604734	1148894420	1	1121306443	1	1273551202	1	1304789350	1	1385514454	1
UPI00000DD26F	ALF28996	NL70_01670	mechanosensitive ion channel protein MscL	2.68143e+08	3.36824e+08	3.21722e+08	2.28186e+08	4.97072e+08	4.15939e+08	5.02831e+08	4.92373e+08	4.12348e+08	509872662	439125437	4.37106e+08	4.57855e+08	4.46539e+08	2.67778e+08	3.15279e+08	4.50921e+08	4.11861e+08	3.63501e+08	3.3919e+08	3.50429e+08	3.4259e+08	4.90454e+08	3.26116e+08	5.12708e+08	4.59061e+08	4.12611e+08	5.29561e+08	4.30561e+08	4.3126e+08	4.57234e+08	4.4503e+08	2.74488e+08	316380495	4.55396e+08	4.15593e+08	3.26914e+08	1	3.10731e+08	1	4.32395e+08	1	4.91743e+08	1	4.66098e+08	1
UPI00000DD273	ALF28999	NL70_01690	hypothetical protein	3.21613e+07	NA	3.65873e+07	3.24759e+07	2.58292e+07	3.37287e+07	3.17645e+07	3.9924e+07	3.89801e+07	4.36028e+07	3.0759e+07	4.29142e+07	NA	3.84714e+07	4.46388e+07	3.43202e+07	3.87096e+07	3.8644e+07	3.50168e+07	NA	1.9509e+07	2.76128e+07	3.41987e+07	2.91299e+07	3.16994e+07	3.58175e+07	3.61067e+07	4.77975e+07	2.97121e+07	3.46321e+07	4.75248e+07	4.59308e+07	4.34209e+07	4.06453e+07	2.9262e+07	3.70658e+07	3.3589e+07	0.5	2.90462e+07	1	3.07216e+07	1	3.48013e+07	1	4.16218e+07	1
UPI00000DD27F	ALF29009	NL70_01750	hypothetical protein	1.43326e+07	1.42516e+07	1.0854e+07	18719074	1.60891e+07	1.62595e+07	1.46331e+07	1.66461e+07	2.02009e+07	1.89224e+07	2.32573e+07	1.59593e+07	2.48278e+07	2.02109e+07	1.59999e+07	1.93786e+07	1.42898e+07	1.09787e+07	1.97247e+07	1.49081e+07	1.33726e+07	1.86917e+07	1.67792e+07	2.05816e+07	1.24617e+07	2.03745e+07	1.895e+07	2.67856e+07	1.93644e+07	1.5107e+07	2.50152e+07	2.0116e+07	1.83352e+07	1.72122e+07	1.49429e+07	1.87301e+07	1.58043e+07	1	1.54094e+07	1	1.74273e+07	1	1.60289e+07	1	2.12147e+07	1
UPI00000DD284	ALF29015	ylbA	hypothetical protein	3.0851e+07	8.5949e+07	94536002	8.48242e+07	7.0342e+07	3.91402e+07	9.80016e+07	7.31316e+07	7.77577e+07	4.82096e+07	6.46773e+07	9.75365e+07	4.97015e+07	5.4134e+07	5.48058e+07	5.01495e+07	3.72974e+07	3.54754e+07	7.21201e+07	9.53055e+07	8.95036e+07	8.67751e+07	7.43402e+07	7.36465e+07	6.8779e+07	7.89624e+07	5.22196e+07	5.05284e+07	6.73731e+07	8.44108e+07	6.66549e+07	5.27546e+07	5.12151e+07	4.49999e+07	2.22793e+07	4.81907e+07	7.10564e+07	1	8.89097e+07	1	6.43672e+07	1	7.97187e+07	1	5.71788e+07	1
UPI00000DD28D	ALF29023	NL70_01845	cytochrome oxidase maturation protein Cbb3	NA	4.11153e+07	8.40158e+07	NA	NA	NA	NA	NA	NA	NA	NA	NA	NA	NA	NA	NA	NA	NA	NA	NA	1.00673e+07	NA	NA	NA	NA	NA	NA	NA	NA	NA	NA	NA	NA	NA	NA	NA	4.11153e+07	0.25	4.70416e+07	0.5	NA	0	NA	0	NA	0
UPI00000DD291	ALF29028	ccoQ	nitrogen fixation protein FixQ	3.95831e+08	3.96898e+08	4.67821e+08	4.42882e+08	217538010	2.56549e+08	2.60819e+08	2.4127e+08	1.7677e+08	2.54343e+08	176266856	2.00767e+08	NA	1.7061e+08	148394650	NA	2.159e+08	2.23511e+08	3.77135e+08	4.3692e+08	4.82147e+08	4.38904e+08	2.13803e+08	2.64146e+08	2.44433e+08	NA	NA	NA	NA	2.07624e+08	1.6999e+08	NA	1.46108e+08	NA	2.18528e+08	2.21338e+08	4.01696e+08	1	457938378	1	2.38009e+08	1	2.48841e+08	0.75	2.15557e+08	0.5
UPI00000DD292	ALF30521	NL70_01885	Fur family transcriptional regulator	NA	4.56698e+07	8.65624e+07	9.89155e+07	NA	NA	3.74903e+07	3.86397e+07	5.29692e+07	5.36494e+07	1.47075e+08	1.5287e+08	2.10023e+08	208538548	NA	NA	6.57328e+07	7.75613e+07	2.45661e+07	3.04167e+07	9.33946e+07	101084661	NA	NA	4.53961e+07	6.3554e+07	4.50779e+07	5.67429e+07	1.52419e+08	1.52919e+08	2.03367e+08	2.01784e+08	NA	NA	7.58467e+07	7.12408e+07	3.35509e+07	0.75	9.49893e+07	1	NA	0	4.627e+07	1	5.21099e+07	1
UPI00000DD294	ALF29032	NL70_01895	DSBA oxidoreductase	5.36222e+07	3.76548e+07	5.74278e+07	6.89163e+07	7.49983e+07	5.02367e+07	6.58528e+07	5.02727e+07	6.0665e+07	7.16459e+07	5.65708e+07	7.04324e+07	6.65766e+07	7.20164e+07	3.55687e+07	3.68649e+07	7.25944e+07	7.13211e+07	7.34523e+07	5.65206e+07	5.88714e+07	5.55226e+07	7.21849e+07	7.9052e+07	3.3432e+07	9.58946e+07	6.84401e+07	1.18895e+08	6.11293e+07	6.60749e+07	7.1033e+07	5.12455e+07	1.19934e+07	3.43515e+07	6.90401e+07	7.64805e+07	5.53125e+07	1	6.01845e+07	1	6.9118e+07	1	6.1363e+07	1	7.99114e+07	1
UPI00000DD2A0	ALF29046	NL70_01965	ATP synthase F0F1 subunit A	5.83112e+08	4.15268e+08	5.37926e+08	5.09291e+08	4.62918e+08	8.457e+08	5.22264e+08	6.88267e+08	6.40929e+08	6.93721e+08	686604859	6.87988e+08	9.9431e+08	4.64886e+08	4.85599e+08	5.08051e+08	4.6371e+08	8.1792e+08	5.54846e+08	3.8422e+08	5.03793e+08	510316861	6.44769e+08	6.17608e+08	4.90763e+08	6.02757e+08	6.51951e+08	6.52442e+08	665888168	5.01389e+08	4.21991e+08	7.21611e+08	4.60462e+08	7.44824e+08	1069864192	7.23383e+08	4.84361e+08	1	5.15332e+08	1	6.42749e+08	1	5.76013e+08	1	6.59761e+08	1
UPI00000DD2A1	ALF29048	NL70_01975	ATP synthase F0F1 subunit B'	1588243009	1798945241	1520852631	1592811563	1548862152	1432325306	1506987314	1547599223	1392970505	1513128275	1337148539	1440094538	1373015517	1220419407	1318478885	1325891757	1690763337	1710418260	1559985652	1649967102	1535930449	1533345451	1485983715	1529185890	1546955681	1595528631	1345863610	1572374302	1364546399	1466159903	1421147765	1269639919	1276064837	1368089718	1754101460	1737901768	1649285251	1	1545735024	1	1499089266	1	1549267712	1	1456084173	1
UPI00000DD2AD	ALF29057	NL70_02030	hypothetical protein	NA	NA	NA	NA	NA	1.13053e+07	NA	NA	1.2793e+07	NA	NA	NA	8.34014e+06	1.42304e+07	NA	NA	NA	NA	NA	NA	NA	NA	NA	NA	NA	NA	1.25021e+07	1.07709e+07	NA	NA	9.95937e+06	1.70395e+07	NA	1.15641e+07	NA	NA	NA	0	NA	0	1.13053e+07	0.25	NA	0	1.2022e+07	0.75
UPI00000DD2AF	ALF29058	NL70_02040	tetratricopeptide repeat protein	7.31873e+08	4.52755e+08	7.62807e+08	7.63496e+08	5.39788e+08	7.87481e+08	7.79068e+08	7.41664e+08	8.48738e+08	7.97086e+08	7.5448e+08	7.88736e+08	7.91258e+08	7.28293e+08	8.32742e+08	7.67474e+08	6.39219e+08	433350160	7.85435e+08	4.60255e+08	7.6644e+08	7.56978e+08	758944117	7.99194e+08	7.14424e+08	7.38088e+08	7.87827e+08	8.64462e+08	8.00948e+08	8.02545e+08	729801540	7.39154e+08	8.29325e+08	7.61298e+08	3.91484e+08	683970718	6.07579e+08	1	7.6243e+08	1	7.21352e+08	1	743310951	1	8.24528e+08	1
UPI00000DD2B2	ALF29060	NL70_02060	translation factor Sua5	9.02397e+07	6.91269e+07	5.48888e+07	7.09556e+07	1.01768e+08	9.24129e+07	6.92236e+07	7.82193e+07	5.5101e+07	4.47684e+07	6.40469e+07	8.63729e+07	8.87089e+07	7.11814e+07	6.62915e+07	6.72401e+07	7.90017e+07	7.07326e+07	9.58727e+07	8.87998e+07	5.19875e+07	9.26128e+07	8.22246e+07	8.26548e+07	8.53078e+07	7.90576e+07	8.8093e+07	85695400	6.2828e+07	6.13389e+07	9.44273e+07	72634759	8.68921e+07	7.29739e+07	7.80016e+07	7.40244e+07	8.60098e+07	1	6.76112e+07	1	8.9765e+07	1	7.79521e+07	1	6.84144e+07	1
UPI00000DD2B3	ALF29062	NL70_02070	plasmid stabilization protein ParE	4.33158e+07	3.69934e+07	NA	3.68581e+07	5.75964e+07	7.21615e+07	7.36303e+07	4.87119e+07	4.98308e+07	6.4651e+07	7.80548e+07	4.93228e+07	4.36918e+07	5.03969e+07	4.9625e+07	3.28038e+07	5.75179e+07	5.04474e+07	4.41353e+07	2.06528e+08	4.61212e+07	4.07627e+07	8.07502e+07	5.2732e+07	NA	4.49886e+07	4.63206e+07	5.73337e+07	7.94794e+07	7.02029e+07	4.37339e+07	3.77963e+07	5.83413e+07	5.45371e+07	3.80914e+07	5.24529e+07	8.27431e+07	1	4.12473e+07	0.75	6.581e+07	1	5.5777e+07	0.75	5.4534e+07	1
UPI00000DD2BB	ALF29072	NL70_02120	molecular chaperone DnaJ	5.77416e+08	5.39029e+08	5.39062e+08	5.42567e+08	6.2255e+08	649377434	6.86076e+08	6.49696e+08	8.10863e+08	846041458	6.79743e+08	5.93077e+08	5.70343e+08	6.13741e+08	7.71421e+08	8.46445e+08	631029048	6.64549e+08	5.46504e+08	5.50574e+08	5.37219e+08	5.83441e+08	6.47329e+08	629688885	6.59028e+08	597508311	8.22873e+08	831004776	6.74509e+08	6.37775e+08	5.75685e+08	6.26716e+08	7.66636e+08	7.67879e+08	6.82819e+08	6.72999e+08	5.53381e+08	1	5.50572e+08	1	637236376	1	6.48077e+08	1	8.27696e+08	1
UPI00000DD2C8	ALF29087	NL70_02205	hemolysin	NA	NA	9.89515e+06	NA	NA	NA	NA	NA	NA	NA	NA	NA	NA	NA	NA	NA	NA	NA	NA	9.26661e+06	NA	NA	NA	NA	NA	NA	NA	NA	NA	NA	NA	NA	NA	NA	NA	NA	9.26661e+06	0.25	9.89515e+06	0.25	NA	0	NA	0	NA	0
UPI00000DD2CB	ALF29089	NL70_02220	hypothetical protein	4.18773e+08	5.09385e+08	529025713	5.25846e+08	6.19362e+08	5.45882e+08	3.52131e+08	4.11519e+08	6.0008e+08	6.035e+08	5.55829e+08	5.51036e+08	500047102	5.0248e+08	4.07734e+08	4.09821e+08	5.96873e+08	4.7789e+08	3.22932e+08	497483386	5.57194e+08	5.46936e+08	5.69576e+08	5.39328e+08	3.85977e+08	3.57525e+08	5.92511e+08	6.24977e+08	5.68339e+08	5.47782e+08	517244347	5.31642e+08	378155897	4.17501e+08	5.87201e+08	5.74834e+08	4.37143e+08	1	5.39751e+08	1	5.68537e+08	1	3.76788e+08	1	6.05267e+08	1
UPI00000DD2CF	ALF29092	NL70_02240	CDP-diacylglycerol--serine O-phosphatidyltransferase	102029401	NA	NA	NA	5.0084e+07	1.09493e+08	1.04451e+08	1.12674e+08	1.86427e+07	1.93423e+07	NA	NA	NA	NA	9.75827e+06	8.2701e+07	7.26016e+07	1.78014e+07	1.86153e+07	NA	NA	2.33986e+08	2.34695e+07	NA	1.05248e+08	1.19038e+08	6.34184e+07	1.80695e+07	6.31566e+07	NA	NA	NA	NA	NA	NA	1.13357e+08	6.03224e+07	0.5	2.33986e+08	0.25	6.10156e+07	0.75	1.10353e+08	1	2.98682e+07	1
UPI00000DD2D0	ALF30530	NL70_02245	oxidoreductase	2.79457e+08	2.52925e+08	3.04019e+08	3.12095e+08	2.68711e+08	2.99448e+08	2.87992e+08	2.90312e+08	3.00559e+08	3.07147e+08	2.87702e+08	2.83035e+08	2.68954e+08	287324153	2.35338e+08	2.42091e+08	2.67774e+08	2.78543e+08	281002200	2.17095e+08	3.04855e+08	3.04504e+08	278906457	2.89827e+08	2.8289e+08	3.04398e+08	289106400	2.77133e+08	2.9575e+08	2.8233e+08	2.71624e+08	2.85162e+08	2.22513e+08	2.31095e+08	2.47671e+08	2.81622e+08	2.5762e+08	1	3.06368e+08	1	2.84223e+08	1	2.91398e+08	1	2.93486e+08	1
UPI00000DD2D6	ALF30532	NL70_02270	cyclopropane-fatty-acyl-phospholipid synthase	1.74368e+08	1.57515e+08	1.21668e+08	1.1895e+08	2.04072e+08	2.0586e+08	2.30898e+08	2.15034e+08	2.94655e+08	3.00844e+08	2.30294e+08	2.58981e+08	2.20351e+08	2.30683e+08	1.39914e+08	137068710	2.19597e+08	2.25264e+08	1.63476e+08	1.63235e+08	1.31871e+08	1.33906e+08	172441629	1.74456e+08	2.34555e+08	2.4481e+08	2.77961e+08	2.64727e+08	2.41201e+08	247149971	2.54129e+08	2.31966e+08	1.16898e+08	1.21713e+08	2.14298e+08	2.2576e+08	1.64648e+08	1	1.26599e+08	1	1.89207e+08	1	2.31324e+08	1	2.84547e+08	1
UPI00000DD2E7	ALF29118	NL70_02395	alkyl hydroperoxide reductase	3446545780	2567570306	2835971205	3554057710	2583790613	3459984346	3104018585	3794284303	4420944889	4150451625	4282552530	3892427132	3791634399	3972177047	3942696925	3975414237	4428874287	4342083670	2706117187	2277676689	3528772290	2755055452	2523786673	2481816166	3130146791	3187013363	3159755431	4100927057	3307229935	3725103667	3151159564	3535684419	3946284991	3194351690	4357630812	3446702665	2749477491	1	3168464164	1	2762344449	1	3303865760	1	3958019751	1
UPI00000DD2EB	ALF29122	NL70_02415	GCN5 family acetyltransferase	26635614	3.04287e+07	4.97008e+07	2.33606e+07	3.38714e+07	3.56418e+07	3.27241e+07	2.90677e+07	3.05842e+07	3.42674e+07	3.06159e+07	2.94191e+07	2.30876e+07	3.03367e+07	1.52678e+07	2.24459e+07	3.20838e+07	3.30117e+07	2.28383e+07	2.03674e+07	3.62225e+07	2.8166e+07	3.15722e+07	4.1566e+07	2.14184e+07	2.23405e+07	3.58222e+07	3.25014e+07	2.45618e+07	2.6071e+07	3.04277e+07	3.02877e+07	2.18225e+07	2.27343e+07	4.75331e+07	3.1407e+07	2.50675e+07	1	3.43625e+07	1	3.56629e+07	1	2.63877e+07	1	3.32938e+07	1
UPI00000DD30B	ALF29166	cpsB	mannose-1-phosphate guanyltransferase	4.85127e+08	4.75157e+08	4.80163e+08	5.17505e+08	5.79538e+08	5.29589e+08	5.32945e+08	5.56285e+08	5.63468e+08	5.74165e+08	5.2691e+08	5.56446e+08	5.37662e+08	5.34999e+08	5.70181e+08	4.86312e+08	5.01564e+08	5.379e+08	4.76691e+08	4.34471e+08	4.77012e+08	4.95093e+08	5.44012e+08	5.65798e+08	5.38848e+08	5.47767e+08	5.62343e+08	5.38496e+08	5.32937e+08	5.71695e+08	5.22377e+08	5.36877e+08	5.43478e+08	5.15159e+08	5.13836e+08	5.53298e+08	4.67861e+08	1	4.92443e+08	1	5.54734e+08	1	5.43961e+08	1	5.59618e+08	1
UPI00000DD30C	ALF29167	NL70_02685	mannose-6-phosphate isomerase	2.81395e+08	2.59803e+08	2.50745e+08	2.79064e+08	1.3934e+07	3.62707e+07	2.74287e+08	307305924	2.72837e+08	2.8389e+08	3.07694e+08	2.45884e+08	2.98199e+08	2.89264e+08	2.33561e+08	2.37343e+08	2.80652e+08	2.8072e+08	2.83349e+08	2.59989e+08	2.56585e+08	2.77959e+08	2.10701e+07	3.63246e+07	268982795	2.88509e+08	2.85264e+08	2.57261e+08	2.92752e+08	2.58966e+08	2.92865e+08	2.72505e+08	2.35373e+08	2.27137e+08	2.54627e+08	2.76809e+08	2.71134e+08	1	2.66088e+08	1	2.68999e+07	1	2.84771e+08	1	2.74813e+08	1
UPI00000DD30D	ALF29168	NL70_02690	glycosyl transferase family 1	8.72113e+07	8.12724e+07	1.31663e+08	6.10796e+07	9.78964e+07	8.89294e+07	8.99989e+07	1.02893e+08	1.10897e+08	1.07934e+08	9.32584e+07	9.93494e+07	6.17726e+07	8.95259e+07	7.38473e+07	5.11547e+07	8.41742e+07	7.04311e+07	8.58066e+07	8.57002e+07	9.86504e+07	9.19807e+07	9.26253e+07	9.48266e+07	9.34609e+07	101462720	7.22036e+07	1.00535e+08	9.95646e+07	1.06811e+08	9.39135e+07	8.97382e+07	7.97085e+07	6.83801e+07	8.35097e+07	104459832	8.49976e+07	1	9.58435e+07	1	9.35694e+07	1	96953799	1	9.78924e+07	1
UPI00000DD31D	ALF29181	NL70_02775	AbrB family transcriptional regulator	NA	NA	2.49107e+07	NA	NA	NA	NA	NA	NA	NA	3.08585e+07	NA	NA	NA	NA	NA	NA	NA	NA	NA	4.12222e+07	NA	NA	NA	NA	NA	NA	NA	NA	3.49434e+07	NA	NA	NA	NA	NA	NA	NA	0	3.30665e+07	0.5	NA	0	NA	0	NA	0
UPI00000DD320	ALF29186	NL70_02800	hypothetical protein	861489611	6.45474e+08	8.70486e+08	9.11271e+08	9.9561e+08	9.97271e+08	8.26601e+08	8.2918e+08	1138610162	1098273835	9.95964e+08	1117974110	9.42943e+08	1076776586	9.3488e+08	996983740	1171367610	1066614613	9.41994e+08	5.78118e+08	8.36755e+08	8.11908e+08	1024858856	4.76114e+08	8.43598e+08	9.61703e+08	1138700953	1109991812	1020992417	1080364241	1029863614	1058076678	8.52604e+08	9.76116e+08	1168516745	1115379699	7.56769e+08	1	8.57605e+08	1	8.73463e+08	1	8.65271e+08	1	1121394191	1
UPI00000DD322	ALF29188	NL70_02810	ErfK/YbiS/YcfS/YnhG family protein	923314979	8.57776e+08	7.2399e+08	6.51341e+08	7.27772e+08	7.94763e+08	959197942	1076655026	7.06356e+08	6.86316e+08	7.93096e+08	7.44371e+08	1018254314	8.10417e+08	9.72795e+08	928706865	8.25118e+08	8.14833e+08	7.85241e+08	7.90954e+08	7.31653e+08	6.85921e+08	7.48257e+08	8.00078e+08	9.27991e+08	1065466131	7.24333e+08	6.84967e+08	7.71521e+08	761922439	1021021560	8.06432e+08	1018800887	9.45846e+08	7.98325e+08	8.02937e+08	839321455	1	6.98226e+08	1	7.67718e+08	1	1007327627	1	7.00493e+08	1
UPI00000DD32C	ALF30545	NL70_02860	cysteine desufuration protein SufE	306297074	5.20866e+07	2.93433e+08	2.78715e+08	1.2342e+08	1.36464e+08	229300866	213269581	3.4636e+08	295489284	3.00784e+08	2.85139e+08	2.93687e+08	2.13171e+08	3.32054e+08	3.31023e+08	2.5082e+08	2.43629e+08	2.94732e+08	2.23698e+08	2.45003e+08	274026325	1.00686e+08	1.2646e+08	2.1142e+08	2.12744e+08	353015016	3.42052e+08	2.75991e+08	3.01478e+08	2.94911e+08	2.97313e+08	3.2005e+08	3.18591e+08	244110358	1.25741e+08	2.19203e+08	1	2.72794e+08	1	121757847	1	2.16684e+08	1	3.34229e+08	1
UPI00000DD333	ALF29203	NL70_02890	hypothetical protein	2.93697e+07	NA	NA	NA	NA	1.96259e+07	2.36807e+07	NA	1.33871e+07	3.62562e+07	NA	1.0095e+07	NA	NA	NA	NA	2.54348e+07	NA	NA	3.19239e+07	NA	NA	2.06846e+07	3.28239e+07	NA	NA	NA	1.95659e+07	NA	NA	NA	NA	2.5787e+07	NA	1.75092e+07	NA	3.06468e+07	0.5	NA	0	2.43781e+07	0.75	2.36807e+07	0.25	2.30697e+07	0.75
UPI00000DD334	ALF29204	NL70_02895	hypothetical protein	3.79924e+07	3.04866e+07	2.63794e+07	3.09889e+07	3.51048e+07	6.04083e+07	3.13807e+07	3.21301e+07	6.96408e+07	3.56799e+07	3.23773e+07	6.2646e+07	6.73374e+07	3.606e+07	3.32121e+07	6.972e+07	7.24386e+07	3.75439e+07	3.96259e+07	4.63389e+07	2.92684e+07	2.94406e+07	3.54259e+07	38045909	2.54837e+07	3.03855e+07	3.47462e+07	6.21856e+07	3.65384e+07	6.03027e+07	3.04248e+07	2.91459e+07	6.69136e+07	3.44246e+07	5.47936e+07	6.45298e+07	38610941	1	2.90193e+07	1	4.22462e+07	1	2.9845e+07	1	5.05631e+07	1
UPI00000DD344	ALF30547	NL70_03000	hypothetical protein	1.26965e+08	NA	121205080	NA	NA	1.39306e+08	6.17621e+07	5.62123e+07	8.21389e+07	1.00493e+08	1.16937e+07	8.21771e+07	9.09722e+07	9.07662e+07	NA	4.37655e+07	6.98084e+07	9.13786e+07	NA	NA	1.09862e+08	NA	1.31007e+08	NA	NA	5.68364e+07	1.2348e+08	NA	1.60169e+08	1.00839e+08	6.41934e+07	9.62184e+07	3.37581e+07	NA	9.23666e+07	6.913e+07	1.26965e+08	0.25	1.15533e+08	0.5	1.35156e+08	0.5	5.82703e+07	0.75	102037165	0.75
UPI00000DD34B	ALF29232	NL70_03045	PhoB family transcriptional regulator	1.97947e+08	1.19145e+08	1.97137e+08	1.87006e+08	1.43812e+08	1.51326e+08	2.22665e+08	2.09044e+08	2.03232e+08	2.10109e+08	2.23012e+08	1.98958e+08	1.5325e+08	1.91221e+08	2.24417e+08	2.60242e+08	1.46662e+08	1.61548e+08	1.73572e+08	1.07994e+08	1.94052e+08	180903190	1.52698e+08	1.69759e+08	2.05632e+08	1.99535e+08	1.41357e+08	2.01505e+08	1.78611e+08	1.87708e+08	1.50271e+08	1.84367e+08	2.18987e+08	2.59956e+08	1.4695e+08	154451976	1.49664e+08	1	1.89775e+08	1	1.54399e+08	1	2.09219e+08	1	1.89051e+08	1
UPI00000DD357	ALF29246	NL70_03120	glycerol-3-phosphate ABC transporter ATP-binding protein	2.02705e+08	2.50955e+08	2.5351e+08	263973028	247839485	2.21325e+08	7.22593e+07	1.77208e+08	1.95739e+08	2.30098e+08	3.0465e+08	2.4639e+08	2.34644e+08	2.66796e+08	2.00297e+08	1.27352e+08	2.75279e+08	2.6495e+08	3.60997e+08	3.3591e+08	2.74931e+08	2.81519e+08	2.49652e+08	2.23955e+08	1.62924e+08	1.85412e+08	2.0175e+08	2.12844e+08	2.50114e+08	2.86254e+08	2.46131e+08	2.66383e+08	2.17595e+08	2.05835e+08	1.85862e+08	171372730	2.87642e+08	1	2.68483e+08	1	2.35693e+08	1	1.49451e+08	1	2.10108e+08	1
UPI00000DD35C	ALF29250	NL70_03140	antifreeze protein	2575613860	2469000522	2783110225	2675789243	3297380823	3142168030	2312613558	2598694287	3138095249	3011539103	2768520582	2880553635	2960484236	2997221339	2177358316	2180620040	3432387666	3231411263	2595517709	2353439890	2750092927	2727819793	3262219730	3151190421	2227743743	2819132601	3078793668	3074973039	3081312526	2827930947	3032277548	3079302676	2161696403	2174095982	3405766335	3308765382	2498392995	1	2734203047	1	3213239751	1	2489546047	1	3075850265	1
UPI00000DD35F	ALF30550	NL70_03155	integrase	NA	NA	NA	NA	NA	NA	NA	2201083236	NA	NA	NA	NA	NA	NA	2540129738	2430347695	NA	NA	NA	NA	NA	NA	NA	NA	NA	NA	NA	NA	NA	NA	NA	NA	2536432568	NA	NA	NA	NA	0	NA	0	NA	0	2201083236	0.25	NA	0
UPI00000DD36D	ALF29269	NL70_03260	signal peptidase	1090954252	1051969238	1022094846	1059163742	1240516780	1237647151	1216292666	1236951392	1161323945	1297939132	9.9024e+08	1146944892	1178952765	1000431062	1085864801	1087845880	1243401923	1194047042	1043338556	9.90188e+08	1000339027	1101408163	1263426533	1239037748	1150987223	1217551592	1152398340	1324435650	1003720752	1120596439	1123424219	1017064332	1096093801	1050100489	1126538979	1175820942	1044112460	1	1045751444	1	1245157053	1	1205445718	1	1234024267	1
UPI00000DD370	ALF29272	NL70_03275	DNA recombination protein RecO	4.48552e+07	3.50777e+07	1.30042e+07	4.75202e+07	NA	NA	4.02322e+07	4.20868e+07	3.85568e+07	3.2588e+07	3.57126e+07	4.18733e+07	3.86741e+07	3.95084e+07	2.83045e+07	3.88048e+07	4.30264e+07	4.48623e+07	1.2979e+07	3.0543e+07	4.07398e+07	4.02694e+07	NA	NA	4.29648e+07	3.98307e+07	3.7919e+07	3.62802e+07	4.32247e+07	4.04289e+07	2.65538e+07	4.22887e+07	4.03609e+07	3.79639e+07	3.95734e+07	4.42048e+07	3.08637e+07	1	3.53834e+07	1	NA	0	4.12786e+07	1	3.6336e+07	1
UPI00000DD371	ALF30553	NL70_03290	aminomethyltransferase	2.16159e+08	2.09842e+08	1.83738e+08	163726528	2.08008e+08	2.39289e+08	2.93743e+08	2.28164e+08	2.9271e+08	2.61769e+08	2.40411e+08	2.00875e+08	1.94442e+08	1.77167e+08	2.88965e+08	2.87826e+08	3.1684e+08	2.12129e+08	1.87611e+08	2.18254e+08	1.66201e+08	1.7144e+08	1.96767e+08	2.04427e+08	2.36136e+08	219127601	3.0227e+08	2.47255e+08	210030328	2.09254e+08	1.94349e+08	1.67526e+08	2.40885e+08	238107523	2.20636e+08	2.25468e+08	2.07967e+08	1	1.71276e+08	1	2.12122e+08	1	2.44293e+08	1	2.76001e+08	1
UPI00000DD375	ALF29278	NL70_03315	DNA mismatch repair protein MutT	3.89128e+07	5.62356e+07	5.18204e+07	3.78371e+07	3.863e+07	3.80212e+07	1.13092e+07	4.37558e+07	3.94596e+07	4.82154e+07	4.47108e+07	2.20726e+07	4.7047e+07	2.39035e+07	2.88641e+07	2.72389e+07	NA	NA	2.21292e+07	NA	NA	3.44065e+07	2.28635e+07	3.28883e+07	1.78436e+07	3.56982e+07	4.04972e+07	3.09664e+07	3.58914e+07	3.18416e+07	5.05679e+07	4.51974e+07	3.42889e+07	2.77727e+07	NA	3.86962e+07	3.90925e+07	0.75	4.13547e+07	0.75	3.31007e+07	1	2.71517e+07	1	3.97847e+07	1
UPI00000DD377	ALF29281	NL70_03330	hydrolase	4.95581e+08	5.44789e+08	7.14993e+08	6.75764e+08	NA	NA	100161937	1.01932e+08	3.534e+08	3.38136e+08	952191607	9.44872e+08	7.76164e+08	8.71482e+08	1.49597e+08	1.44212e+08	4.5578e+08	4.6494e+08	5.33978e+08	5.43838e+08	742127852	6.85543e+08	NA	NA	9.64478e+07	1.04654e+08	3.46685e+08	3.41824e+08	9.53588e+08	9.82691e+08	792927898	8.64206e+08	1.35473e+08	1.53666e+08	477646380	4.59556e+08	5.29547e+08	1	7.04607e+08	1	NA	0	1.00799e+08	1	345011520	1
UPI00000DD37E	ALF29286	NL70_03355	ribosomal RNA small subunit methyltransferase A	1.53335e+08	113761831	9.67519e+07	1.56832e+08	9.38746e+07	9.28357e+07	1.49884e+08	9.31872e+07	9.84898e+07	1.56956e+08	9.4678e+07	1.53607e+08	1.56647e+08	1.60187e+08	1.12977e+08	1.53699e+08	155226071	1.44296e+08	1.58347e+08	1.75356e+08	1.00292e+08	163324527	9.22305e+07	1.57277e+08	8.73652e+07	1.33788e+08	98064725	1.63827e+08	9.56336e+07	1.58357e+08	9.6304e+07	1.49551e+08	1.21769e+08	1.5123e+08	1.63077e+08	1.5838e+08	150200010	1	1.293e+08	1	1.09054e+08	1	1.16056e+08	1	1.29335e+08	1
UPI00000DD37F	ALF29288	NL70_03365	molecular chaperone SurA	1852386857	1875123374	1872486329	1856286749	1960548844	1985394399	1539873130	1483043881	2007207948	1882456347	1877501784	1873158710	1898744687	1875463654	1984413237	1998183256	1850566368	1814448143	1793393994	1768550041	1857780012	1864890975	1912784996	2001709900	1524133502	1478144041	2034485237	1938185625	1862582222	1881264853	1898400732	1933997727	2040140493	1938653820	1813290946	1778368712	1822363566	1	1862861016	1	1965109534	1	1506298638	1	1965583789	1
UPI00000DD384	ALF30555	NL70_03390	DNA polymerase III subunit chi	6.58379e+07	7.93548e+07	7.42117e+07	7.52487e+07	7.78629e+07	4.53379e+07	5.27882e+07	9.92091e+07	7.1538e+07	4.41539e+07	6.48631e+07	6.66341e+07	102962291	6.75816e+07	6.36818e+07	7.36224e+07	8.48534e+07	4.7418e+07	9.60706e+07	8.01584e+07	9.79486e+07	9.61147e+07	113151797	9.96947e+07	9.80051e+07	1.05671e+08	7.38724e+07	6.05557e+07	5.90546e+07	1.01507e+08	7.94068e+07	6.60888e+07	7.68576e+07	6.56357e+07	8.52344e+07	7.05948e+07	8.03554e+07	1	8.58809e+07	1	8.40118e+07	1	8.89183e+07	1	6.253e+07	1
UPI00000DD387	ALF29296	ndk	phosphodiesterase	5432812776	5220953868	5446192089	5158032770	6211081086	6492017618	6047854026	5679310898	5190499760	5717535218	5146753233	5357655821	5580110704	5391752637	5464310427	5944657080	6781512105	6883152164	5630213615	5561926785	5376263004	5215624932	6403502425	6248883652	6213005412	5829770839	5307584937	5690906507	5162574897	5437203699	5948170980	5412577841	5323101293	5840031942	6803381500	7000501528	5461476761	1	5299028199	1	6338871195	1	5942485294	1	5476631606	1
UPI00000DD38B	ALF29303	NL70_03450	glutathione S-transferase	3.93353e+08	3.5533e+08	4.18512e+08	4.08201e+08	4.20591e+08	4.68025e+08	4.6082e+08	4.55964e+08	4.74457e+08	4.73111e+08	4.01805e+08	4.41172e+08	4.09904e+08	415637252	4.19628e+08	4.34443e+08	4.09165e+08	4.40425e+08	403681580	2.65345e+08	4.01792e+08	4.00888e+08	4.22834e+08	4.3232e+08	4.35212e+08	4.26989e+08	501934113	4.68783e+08	4.05178e+08	4.39767e+08	4.21282e+08	4.41285e+08	4.15268e+08	3.95131e+08	399961457	4.32519e+08	3.54427e+08	1	4.07348e+08	1	435942672	1	4.44746e+08	1	4.79571e+08	1
UPI00000DD391	ALF30558	NL70_03480	hypothetical protein	1091109086	1404520231	1320663871	1307653324	1383935582	1024444347	8.23952e+08	8.92255e+08	1600117306	1880749201	1478936785	1509660252	1607920636	1854975816	1461761047	1273147677	1029104864	1308737744	1391352459	8.67234e+08	1063670891	9.79819e+08	9.97268e+08	1244161950	7.11699e+08	8.47813e+08	1907967036	1801970782	1448012739	1509677581	1624462591	1746690448	1484039716	1280640293	1367938611	1300957697	1188553958	1	1167951838	1	1162452538	1	8.1893e+08	1	1797701081	1
UPI00000DD393	ALF29309	NL70_03490	phosphoribosylformylglycinamidine cyclo-ligase	5.21993e+08	4.66217e+08	4.90314e+08	4.82525e+08	4.73686e+08	497001463	4.97065e+08	5.31479e+08	549310375	5.23315e+08	5.15379e+08	5.20906e+08	551931377	5.29167e+08	5.65362e+08	6.05477e+08	5.00243e+08	5.11704e+08	4.69813e+08	4.0626e+08	4.79063e+08	4.84668e+08	4.67111e+08	4.98966e+08	5.05817e+08	5.08056e+08	5.39389e+08	5.05705e+08	5.54897e+08	4.78111e+08	5.03195e+08	5.26384e+08	5.94179e+08	5.54157e+08	5.18281e+08	477814457	466070705	1	4.84142e+08	1	4.84191e+08	1	5.10604e+08	1	5.2943e+08	1
UPI00000DD399	ALF29312	NL70_03510	3-oxoacyl-ACP reductase	9.1137e+07	9.13874e+07	114085007	1.16416e+08	137393281	1.45285e+08	1.37016e+08	1.1239e+08	1.77135e+08	1.98839e+08	1.21524e+08	1.33124e+08	1.19223e+08	1.39759e+08	1.19146e+08	1.3536e+08	1.09094e+08	1.12647e+08	9.17143e+07	9.63926e+07	1.27101e+08	1.1547e+08	142591035	1.37515e+08	1.32189e+08	1.21034e+08	1.94842e+08	2.32295e+08	127092636	1.38805e+08	1.30553e+08	1.15363e+08	1.04827e+08	1.4441e+08	1.05932e+08	1.09986e+08	9.26578e+07	1	1.18268e+08	1	140696128	1	1.25657e+08	1	2.00778e+08	1
UPI00000DD39D	ALF30560	NL70_03540	hypothetical protein	3.98269e+08	4.40554e+08	3.98087e+08	448642485	2.20714e+08	2.81433e+08	4.12784e+08	3.93397e+08	2.03108e+08	212664863	3.12121e+08	3.14598e+08	4.62417e+08	4.40536e+08	2.56135e+08	3.51309e+08	3.97923e+08	3.54537e+08	3.33544e+08	4.32299e+08	4.74164e+08	4.67752e+08	1.96715e+08	2.36776e+08	3.53711e+08	3.89125e+08	1.94631e+08	2.03954e+08	3.26186e+08	3.71099e+08	4.59669e+08	5.18617e+08	2.55774e+08	3.52504e+08	4.00601e+08	3.08013e+08	4.01167e+08	1	4.47161e+08	1	2.3391e+08	1	3.87254e+08	1	2.03589e+08	1
UPI00000DD3A1	ALF29319	NL70_03560	Cro/Cl family transcriptional regulator	5.76347e+07	1.18386e+08	5.1697e+07	5.99898e+07	1.44731e+07	NA	6.75091e+07	6.53271e+07	3.92097e+07	3.11667e+07	4.74649e+07	5.02529e+07	4.88967e+07	5.99737e+07	3.69094e+07	3.28671e+07	6.36727e+07	6.64703e+07	6.1005e+07	1.54229e+08	5.55804e+07	5.85746e+07	1.92183e+07	1.76388e+07	1.70467e+08	7.988e+07	3.79093e+07	3.93058e+07	9.8079e+07	5.93459e+07	4.81332e+07	61453576	3.97869e+07	7.95438e+07	6.43355e+07	6.29561e+07	9.78138e+07	1	5.64604e+07	1	1.71101e+07	0.75	9.57958e+07	1	3.68979e+07	1
UPI00000DD3A7	ALF29325	NL70_03590	hypothetical protein	1.88844e+07	3.12124e+07	3.59153e+07	2.18541e+07	2.30027e+07	1.99139e+07	NA	1.9236e+07	2.70355e+07	2.36106e+07	3.1014e+07	3.6271e+07	2.05044e+07	2.70204e+07	1.73348e+07	1.93222e+07	1.69936e+07	1.65698e+07	1.8923e+07	2.9659e+07	2.26352e+07	2.2246e+07	2.54501e+07	NA	NA	1.71296e+07	2.6903e+07	2.88796e+07	3.15697e+07	3.64279e+07	2.3938e+07	3.45779e+07	17684680	2.11158e+07	1.59344e+07	1.92603e+07	2.46697e+07	1	2.56626e+07	1	2.27889e+07	0.75	1.81828e+07	0.5	2.66072e+07	1
UPI00000DD3B6	ALF29337	NL70_03670	zinc-finger domain protein	1437979743	1681365642	8.63789e+08	1293722591	3.08914e+08	5.88347e+08	1217450500	7.09078e+08	9.63811e+08	701093363	8.0467e+08	1256526304	1150034425	7.87769e+08	5.37357e+08	1167828610	7.44662e+08	1272080249	8.3455e+08	1658243935	789872687	7.4856e+08	3.26411e+08	5.22339e+08	1195951956	6.55284e+08	961472819	6.87721e+08	1329585301	1271861760	1200446808	8.0263e+08	8.13575e+08	1137886930	1542683301	1222468398	1403034707	1	9.23986e+08	1	4.36503e+08	1	9.44441e+08	1	8.28525e+08	1
UPI00000DD3B7	ALF30564	ppk	polyphosphate kinase	4.5577e+07	4.77903e+07	4.35788e+07	4.67834e+07	3.41273e+07	3.57058e+07	3.56077e+07	4.09921e+07	5.89562e+07	4.99296e+07	6.08666e+07	4.68275e+07	5.85971e+07	5.32641e+07	4.5762e+07	4.5068e+07	4.33681e+07	4.36746e+07	4.24648e+07	8.78245e+07	5.23133e+07	4.72248e+07	3.10721e+07	4.21657e+07	3.70094e+07	3.9849e+07	5.24536e+07	5.08632e+07	5.68119e+07	4.99847e+07	5.3918e+07	5.56604e+07	4.38305e+07	4.41704e+07	5.51262e+07	5.30108e+07	5.59142e+07	1	4.74751e+07	1	3.57677e+07	1	3.83646e+07	1	5.30506e+07	1
UPI00000DD3BD	ALF29344	NL70_03710	membrane protein	8.11735e+07	7.26765e+07	7.76434e+07	7.64048e+07	4.80751e+07	4.8796e+07	5.73168e+07	5.58407e+07	7.43505e+07	9.74565e+07	8.65729e+07	9.36206e+07	7.98721e+07	7.15351e+07	1.0412e+08	9.7066e+07	1.05062e+08	9.97431e+07	7.99961e+07	7.77899e+07	7.71779e+07	7.43352e+07	4.64502e+07	4.53739e+07	5.9913e+07	5.43359e+07	7.57443e+07	8.80599e+07	8.99604e+07	9.24855e+07	9.01965e+07	7.01234e+07	1.08378e+08	7.62195e+07	9.96047e+07	1.07071e+08	7.7909e+07	1	7.63903e+07	1	4.71738e+07	1	5.68516e+07	1	8.39028e+07	1
UPI00000DD3C6	ALF29351	NL70_03750	5-amino-6-(5-phosphoribosylamino)uracil reductase	2.31007e+08	2.26116e+08	228039205	2.10018e+08	1.74143e+08	222958277	2.27701e+08	2.13989e+08	2.27272e+08	2.54597e+08	2.38501e+08	2.02669e+08	2.64787e+08	2.56211e+08	2.38679e+08	2.41033e+08	2.3227e+08	2.24975e+08	2.35006e+08	1.90436e+08	2.21617e+08	231187036	2.54561e+08	2.05369e+08	2.31332e+08	3.00061e+08	2.27838e+08	2.43689e+08	2.39962e+08	2.10247e+08	2.55531e+08	2.54944e+08	2.32638e+08	2.42565e+08	2.3275e+08	2.01195e+08	2.20641e+08	1	2.22715e+08	1	2.14258e+08	1	2.43271e+08	1	2.38349e+08	1
UPI00000DD3CC	ALF29356	NL70_03785	metal-binding protein	1.87007e+08	1.42208e+08	1.21496e+08	153239090	1.53586e+08	175294379	2.35164e+08	2.2588e+08	2.09998e+08	1.99644e+08	1.74676e+08	1.79744e+08	1.38685e+08	1.98152e+08	1.80617e+08	2.28411e+08	2.11027e+08	1.91456e+08	1.61238e+08	1.07365e+08	1.04249e+08	1.66726e+08	1.18841e+08	1.7261e+08	2.33294e+08	2.27635e+08	2.2401e+08	1.90058e+08	237329118	1.81098e+08	1.56879e+08	187808971	1.90768e+08	2.28991e+08	1.99932e+08	1.78624e+08	1.49455e+08	1	1.36427e+08	1	155083060	1	2.30493e+08	1	2.05927e+08	1
UPI00000DD3D7	ALF29365	NL70_03845	heme A synthase	1.35489e+08	1.44596e+08	1.31215e+08	1.25843e+08	1.4228e+08	1.42879e+08	1.21253e+08	120380857	1.20938e+08	1.28782e+08	1.22692e+08	115338048	9.93334e+07	8.67292e+07	8.55698e+07	7.74368e+07	1.16095e+08	1.31192e+08	1.41138e+08	1.32134e+08	1.27503e+08	1.36636e+08	1.50901e+08	8.9791e+07	8.45863e+07	1.26344e+08	1.15998e+08	1.2563e+08	1.04657e+08	1.0756e+08	6.45815e+07	8.49694e+07	8.9001e+07	8.502e+07	1.15871e+08	1.23581e+08	1.38339e+08	1	1.30299e+08	1	1.31463e+08	1	1.13141e+08	1	1.22837e+08	1
UPI00000DD3DF	ALF29374	NL70_03890	hypothetical protein	3.62247e+08	4.35169e+08	4.5154e+08	4.66558e+08	5.03769e+08	568881201	5.35112e+08	5.21303e+08	4.82654e+08	4.20754e+08	5.12359e+08	463174865	4.18845e+08	5.06748e+08	3.59092e+08	3.88113e+08	4.41975e+08	4.33269e+08	4.31385e+08	416358417	4.14096e+08	4.51039e+08	4.85564e+08	5.66022e+08	5.25004e+08	5.29181e+08	4.83563e+08	5.18613e+08	5.30558e+08	4.77786e+08	410492736	4.89021e+08	3.66071e+08	3.30659e+08	421612041	4.26574e+08	4.1129e+08	1	4.45808e+08	1	5.31059e+08	1	5.2765e+08	1	4.76396e+08	1
UPI00000DD3E7	ALF29384	nuoG	NADH dehydrogenase	1930082449	1832754749	1566177152	1545067101	1769421954	1766225436	1946267384	2092188523	639758133	6.54363e+08	1764599821	1788726090	9.26151e+08	8.70303e+08	1982747957	1949369061	1962752238	2052192792	1857585268	1824608937	1569198345	1602494831	1773407007	1759564695	1842333431	1984710155	6.78024e+08	6.18046e+08	1660548076	1769448034	9.39188e+08	8.96875e+08	1909975625	1914340868	2003860076	2149042406	1861257851	1	1570734357	1	1767154773	1	1966374873	1	6.47548e+08	1
UPI00000DD3E8	ALF29385	nuoH	NADH:ubiquinone oxidoreductase subunit H	3.67187e+08	3.69469e+08	3.27041e+08	2.89307e+08	3.99291e+08	3.77007e+08	3.12267e+08	4.07485e+08	3.7872e+08	2.9639e+08	399073679	3.51834e+08	1.30871e+08	2.13597e+08	3.20046e+08	3.44428e+08	3.80335e+08	3.2676e+08	3.69676e+08	3.71804e+08	3.3191e+08	1.94665e+08	4.03174e+08	374052820	4.40464e+08	428753244	2.76467e+08	4.33117e+08	3.93005e+08	2.23318e+08	2.41025e+08	2.05616e+08	3.31785e+08	3.44027e+08	3.75314e+08	2.3009e+08	3.69534e+08	1	2.85731e+08	1	3.88381e+08	1	3.97242e+08	1	3.46173e+08	1
UPI00000DD3EA	ALF29387	nuoJ	NADH:ubiquinone oxidoreductase subunit J	9.58654e+08	1198443063	8.47668e+08	1026862496	1289724882	1270022163	1326003314	1068368639	1013410860	9.13155e+08	1036274845	8.72993e+08	7.83928e+08	5.73658e+08	1004264009	1034103365	1058003128	1342441194	1235804241	1212279124	814570620	7.94652e+08	1275900342	1245749756	1062029456	1326003100	1003670694	9.63072e+08	1055934177	1132147703	6.0653e+08	6.89993e+08	1044479551	7.97912e+08	1038993025	1345417124	1151295034	1	8.70938e+08	1	1270349286	1	1195601127	1	9.73327e+08	1
UPI00000DD3F4	ALF29398	NL70_04020	ABC transporter	187451807	1.6967e+08	1.62817e+08	1.62187e+08	1.54581e+08	175782268	1.83927e+08	1.84299e+08	1.6016e+08	1.65151e+08	1.22053e+08	1.68376e+08	1.96075e+08	1.64319e+08	1.6096e+08	2.11304e+08	1.69873e+08	1.59872e+08	1.33571e+08	8.58924e+07	1.57492e+08	1.44463e+08	1.43447e+08	1.73426e+08	1.79662e+08	163923488	161599895	1.63961e+08	1.35017e+08	1.81448e+08	1.86006e+08	1.58896e+08	2.10689e+08	1.77055e+08	1.59934e+08	1.67804e+08	1.44146e+08	1	1.5674e+08	1	1.61809e+08	1	1.77953e+08	1	1.62718e+08	1
UPI00000DD3F8	ALF29404	NL70_04055	tRNA 2-thiocytidine biosynthesis protein TtcA	1.03896e+08	4.49014e+07	9.9852e+07	9.2251e+07	1.79469e+07	3.26561e+07	7.89806e+07	8.85097e+07	7.27025e+07	7.75518e+07	8.28863e+07	8.18454e+07	6.41423e+07	6.27132e+07	5.21553e+07	4.80739e+07	7.35873e+07	7.44509e+07	9.8919e+07	4.30585e+07	9.67593e+07	1.06289e+08	2.78585e+07	4.08724e+07	9.73366e+07	9.61091e+07	6.00315e+07	5.01223e+07	6.87496e+07	9.03093e+07	6.51698e+07	5.84506e+07	5.16198e+07	5.11178e+07	6.71892e+07	5.83372e+07	7.26938e+07	1	9.87878e+07	1	2.98335e+07	1	9.0234e+07	1	6.5102e+07	1
UPI00000DD40C	ALF29426	NL70_04190	glycerol-3-phosphatase	2.95013e+08	2.61254e+08	3.16194e+08	3.16484e+08	3.6095e+08	3.40308e+08	3.45681e+08	3.48835e+08	3.58977e+08	3.37168e+08	3.0017e+08	3.14527e+08	3.2956e+08	3.11242e+08	2.77509e+08	2.65673e+08	3.10558e+08	3.05525e+08	2.89872e+08	253976965	308010597	3.25739e+08	3.49226e+08	3.60651e+08	3.39932e+08	3.29457e+08	359151497	3.43904e+08	3.17542e+08	3.18469e+08	3.20546e+08	3.05792e+08	2.77121e+08	2.56101e+08	2.9883e+08	3.27111e+08	2.75029e+08	1	3.16607e+08	1	3.52784e+08	1	3.40976e+08	1	349800016	1
UPI00000DD40D	ALF29427	NL70_04200	tRNA-dihydrouridine synthase A	1.07531e+08	4.71395e+07	9.91944e+07	1.01945e+08	7.54046e+07	5.41188e+07	1.02091e+08	8.34983e+07	9.20514e+07	1.32572e+08	6.92558e+07	9.83255e+07	5.70612e+07	6.79327e+07	6.80709e+07	8.80601e+07	9.26881e+07	6.45209e+07	1.05453e+08	8.29474e+07	9.53862e+07	1.02512e+08	6.77108e+07	5.56222e+07	7.32165e+07	9.82529e+07	8.58669e+07	6.66175e+07	7.63507e+07	7.08943e+07	7.63272e+07	4.47606e+07	6.67141e+07	8.98229e+07	1.12587e+08	4.3967e+07	8.57677e+07	1	9.97594e+07	1	6.32141e+07	1	8.92647e+07	1	9.42769e+07	1
UPI00000DD40F	ALF29429	NL70_04210	hypothetical protein	NA	NA	NA	NA	NA	NA	NA	NA	NA	NA	NA	NA	NA	NA	9.41588e+06	NA	NA	NA	NA	NA	NA	NA	NA	NA	NA	NA	NA	NA	NA	NA	NA	NA	NA	NA	NA	NA	NA	0	NA	0	NA	0	NA	0	NA	0
UPI00000DD410	ALF29430	NL70_04215	cobalamin synthase	NA	NA	NA	NA	NA	3.49935e+07	3.85074e+07	NA	NA	1.68886e+07	2.88123e+07	1.96778e+07	1.25915e+07	1.89415e+07	1.8866e+07	2.42981e+07	2.23366e+07	1.70724e+07	1.3159e+07	1.56176e+07	2.47336e+07	1.41435e+07	2.33988e+07	1.30991e+07	NA	2.47057e+07	NA	3.02018e+07	1.06349e+07	1.79454e+07	1.15479e+07	1.14738e+07	1.11254e+07	NA	1.33307e+07	1.41979e+07	1.43883e+07	0.5	1.94385e+07	0.5	2.38305e+07	0.75	3.16066e+07	0.5	2.35452e+07	0.5
UPI00000DD415	ALF29437	NL70_04250	hypothetical protein	1104772661	9.28224e+08	1010471302	1014024101	1139748400	1216356259	1168054457	1224058410	1861291585	2012967398	1368261477	1317577211	1033187242	1168914697	2133393065	2397557533	1273973796	1262356378	1019832511	8.74177e+08	1031870737	1030504941	1085698791	1254298744	1154242289	1215733797	1936482058	1873277684	1347301491	1307712215	1032255749	1179937878	2006000850	2363602945	1291592832	1266998923	9.81752e+08	1	1021717770	1	1174025549	1	1190522238	1	1921004681	1
UPI00000DD41C	ALF29447	NL70_04300	preprotein translocase subunit TatC	3.92937e+07	1.10901e+08	7.99117e+07	NA	8.55872e+07	142467299	1.89707e+07	1.38949e+08	9.60504e+07	7.60246e+07	7.30094e+07	7.04153e+07	5.80316e+07	6.71071e+07	2.96558e+07	5.07208e+07	8.15228e+07	8.39434e+07	1.10491e+08	6.85563e+07	8.75567e+07	9.36726e+07	8.55865e+07	9.96078e+06	7.66899e+07	1.55725e+07	140085208	1.11968e+08	5.98278e+07	NA	8.11963e+07	6.02139e+07	7.54707e+07	6.58597e+07	8.70948e+07	8.54623e+07	8.23104e+07	1	8.7047e+07	0.75	8.09004e+07	1	6.25455e+07	1	1.06032e+08	1
UPI00000DD420	ALF29452	NL70_04330	ATPase AAA	1.71171e+08	1.51002e+08	168708382	1.6688e+08	1.68465e+08	1.85322e+08	1.90338e+08	1.88644e+08	1.82904e+08	1.88703e+08	1.63541e+08	1.72424e+08	1.71979e+08	1.58075e+08	1.83328e+08	1.74693e+08	1.85111e+08	1.83714e+08	1.54999e+08	1.7661e+08	151767812	1.66131e+08	1.56242e+08	1.7654e+08	1.90155e+08	1.99037e+08	1.78392e+08	1.82845e+08	1.6582e+08	1.69895e+08	1.54929e+08	1.62196e+08	1.62107e+08	1.75793e+08	1.85873e+08	1.86492e+08	1.63446e+08	1	1.63372e+08	1	1.71642e+08	1	1.92044e+08	1	1.83211e+08	1
UPI00000DD428	ALF29463	NL70_04400	glycosyl hydrolase family 5	1.67577e+08	7.56184e+07	1.09133e+08	1.92804e+08	3.57569e+08	3.64697e+08	1.68292e+08	1.85329e+08	3.83005e+08	1.96567e+08	4.5122e+08	5.49852e+07	2.53974e+08	1.3627e+08	2.6672e+08	2.80478e+08	2.56914e+08	2.42618e+08	1.31158e+08	NA	1.19467e+08	1.2456e+08	352242607	2.4261e+08	1.27291e+08	9.24967e+07	3.64581e+08	4.02823e+08	4.35084e+08	5.44702e+07	9.40515e+07	3.92467e+08	2.60918e+08	3.03036e+08	393522006	2.41138e+08	1.24785e+08	0.75	1.36491e+08	1	3.29279e+08	1	1.43352e+08	1	3.36744e+08	1
UPI00000DD42A	ALF30580	NL70_04410	acetyl-CoA carboxylase	1305197060	1215048970	1154000215	1276039044	1362649653	1377532283	1655376920	1480411524	1617298016	1593105338	1475543361	1399390512	1425091009	1412861013	1448314636	1534326099	1508265895	1421380680	1282860041	1222408422	1212441517	1254091859	1320933232	1446034119	1498196016	1425734685	1595196263	1573011453	1442319193	1421836408	1377488197	1339895225	1499158429	1471536529	1462848850	1421439337	1256378623	1	1224143159	1	1376787322	1	1514929786	1	1594652768	1
UPI00000DD438	ALF29478	NL70_04485	alkyl hydroperoxide reductase	7.98818e+08	7.98878e+08	858183769	8.67427e+08	6.53629e+08	5.67061e+08	8.71488e+08	8.50274e+08	9.23776e+08	8.99042e+08	8.45672e+08	8.95331e+08	8.89123e+08	8.66834e+08	8.37936e+08	8.09446e+08	9.7356e+08	1015144140	8.09195e+08	8.50232e+08	8.17033e+08	8.57294e+08	6.28808e+08	6.5398e+08	9.03996e+08	8.81072e+08	9.84628e+08	9.20035e+08	8.66882e+08	922652557	9.03704e+08	8.90185e+08	858799069	7.94595e+08	871330940	1027318562	8.14281e+08	1	8.49984e+08	1	6.25869e+08	1	8.76708e+08	1	9.3187e+08	1
UPI00000DD43B	ALF29481	NL70_04500	anhydro-N-acetylmuramic acid kinase	6.51813e+07	5.94464e+07	5.65099e+07	6.98708e+07	4.85797e+07	6.43205e+07	5.50435e+07	7.49074e+07	7.01567e+07	6.5192e+07	7.08759e+07	5.96493e+07	5.49584e+07	5.22527e+07	5.38143e+07	6.18309e+07	4.41829e+07	5.02755e+07	6.98475e+07	5.28417e+07	7.06271e+07	7.09551e+07	5.49381e+07	6.23793e+07	6.71493e+07	6.64557e+07	5.31308e+07	5.5508e+07	4.51009e+07	6.02949e+07	7.26252e+07	6.36337e+07	6.7056e+07	7.45946e+07	4.54511e+07	4.73863e+07	6.18292e+07	1	6.69907e+07	1	5.75544e+07	1	6.5889e+07	1	6.09969e+07	1
UPI00000DD43E	ALF29486	NL70_04530	ABC transporter ATP-binding protein	5.84811e+08	581214649	6.08919e+08	5.86665e+08	455839930	4.53677e+08	5.65282e+08	5.18544e+08	5.92017e+08	5.84376e+08	4.7442e+08	4.86061e+08	4.97389e+08	4.78455e+08	5.09e+08	5.21916e+08	4.6998e+08	4.92711e+08	583917741	5.83442e+08	5.84137e+08	6.0152e+08	4.4517e+08	485239880	5.4989e+08	5.37357e+08	5.81591e+08	6.0236e+08	4.21261e+08	4.71114e+08	3.65158e+08	4.82298e+08	5.10522e+08	5.24836e+08	493136481	4.79381e+08	5.83346e+08	1	5.9531e+08	1	4.59982e+08	1	5.42768e+08	1	5.90086e+08	1
UPI00000DD443	ALF29492	NL70_04565	FeS assembly scaffold SufA	1.48934e+08	2.03079e+08	8.90547e+07	1.60214e+08	NA	NA	1.17932e+08	1.06258e+08	2.02853e+08	1.7716e+08	3.73341e+07	1.35796e+08	9.58804e+07	9.22184e+07	7.83853e+07	1.43481e+08	9.69924e+07	9.63576e+07	144087342	1.8406e+08	1.69101e+08	155245339	NA	1.16648e+07	1.12204e+08	1.01197e+08	1.67249e+08	9.05692e+07	1.22771e+08	1.36286e+08	1.01206e+08	9.14817e+07	1.45035e+08	153237456	1.02477e+08	9.86426e+07	1.7004e+08	1	1.43404e+08	1	1.16648e+07	0.25	1.09398e+08	1	1.59458e+08	1
UPI00000DD445	ALF29494	NL70_04575	heavy metal-binding protein	5.44608e+08	494748063	6.56532e+08	6.68472e+08	5.79596e+08	6.27112e+08	1.96844e+08	1.97196e+08	1378894198	1507658029	1350638352	1217806608	5.18312e+08	647079718	4.63889e+08	4.96151e+08	1.5549e+08	1.4969e+08	5.30017e+08	4.50091e+08	6.49974e+08	640064326	5.89573e+08	6.33918e+08	1.86053e+08	1.84728e+08	1394300682	1431506712	1295110523	1235830219	512414483	5.8769e+08	4.54295e+08	4.91123e+08	1.52291e+08	1.41803e+08	5.04866e+08	1	6.53761e+08	1	6.0755e+08	1	191205506	1	1428089905	1
UPI00000DD459	ALF29510	NL70_04690	integrase	NA	NA	NA	NA	NA	NA	NA	NA	NA	NA	NA	NA	NA	NA	NA	NA	NA	NA	NA	NA	NA	NA	NA	NA	NA	NA	NA	NA	NA	NA	NA	NA	NA	NA	NA	4.08645e+06	NA	0	NA	0	NA	0	NA	0	NA	0
UPI00000DD45D	ALF29519	NL70_04740	hypothetical protein	7.28245e+07	4.08176e+07	5.3176e+07	5.75107e+07	1.0178e+08	8.1267e+07	6.65525e+07	7.26932e+07	NA	4.61594e+07	4.8651e+07	5.8473e+07	6.88009e+07	5.27087e+07	4.50505e+07	4.41907e+07	8.18821e+07	8.74187e+07	6.65157e+07	49014195	5.69797e+07	5.42699e+07	91795919	8.157e+07	6.53995e+07	7.22107e+07	3.63078e+07	4.94498e+07	4.9811e+07	6.53983e+07	6.5779e+07	5.79896e+07	4.89305e+07	4.46293e+07	8.16491e+07	9.19073e+07	5.7293e+07	1	5.54841e+07	1	8.91032e+07	1	6.9214e+07	1	4.39723e+07	0.75
UPI00000DD45F	ALF29521	NL70_04750	hypothetical protein	5.30166e+07	8.86363e+07	6.05318e+07	5.53602e+07	6.08694e+07	5.85797e+07	6.27049e+07	6.89656e+07	105210424	9.2103e+07	1.02739e+08	5.52069e+07	6.75824e+07	9.19647e+07	4.22782e+07	6.09301e+07	6.81273e+07	9.2999e+07	5.74172e+07	8.27062e+07	6.14282e+07	6.13488e+07	5.89505e+07	8.61101e+07	6.30985e+07	5.53895e+07	71542297	9.25068e+07	4.99395e+07	7.40391e+07	7.21375e+07	1.0089e+08	5.95014e+07	5.34539e+07	1.05541e+08	4.57702e+07	7.04441e+07	1	5.96672e+07	1	6.61274e+07	1	6.25396e+07	1	9.03406e+07	1
UPI00000DD46E	ALF29538	NL70_04855	PhnP	2.17017e+08	1.38595e+08	1.79717e+08	1.79497e+08	1.7416e+08	2.03765e+08	1.93025e+08	2.13528e+08	209859633	1.21109e+08	149895885	1.34916e+08	196387562	2.13352e+08	1.77242e+08	1.27191e+08	1.48217e+08	1.97216e+08	1.85743e+08	1.2601e+08	1.41722e+08	1.42558e+08	1.78079e+08	1.7395e+08	1.02829e+08	2.06525e+08	1.8311e+08	2.17471e+08	1.4992e+08	1.93056e+08	1.87021e+08	1.53076e+08	2.28393e+08	1.95296e+08	1.39651e+08	1.53728e+08	1.66841e+08	1	160873406	1	1.82488e+08	1	1.78977e+08	1	1.82887e+08	1
UPI00000DD472	ALF29542	NL70_04875	HAD family hydrolase	NA	NA	NA	NA	NA	NA	NA	NA	NA	NA	NA	NA	NA	NA	NA	NA	NA	NA	NA	NA	NA	NA	NA	NA	NA	NA	NA	NA	NA	NA	NA	NA	NA	NA	NA	NA	NA	0	NA	0	NA	0	NA	0	NA	0
UPI00000DD473	ALF29543	NL70_04880	ATPase	1.45153e+08	1.39203e+08	1.36575e+08	1.4376e+08	1.39263e+08	1.25585e+08	1.29922e+08	1.30993e+08	1.23801e+08	1.19801e+08	3.36057e+08	1.31209e+08	1.3281e+08	3.20609e+08	224479452	2.17016e+08	1.29074e+08	1.24284e+08	1.4442e+08	1.4168e+08	143425104	1.45853e+08	1.26126e+08	1.43204e+08	1.28563e+08	1.3017e+08	1.24232e+08	1.29865e+08	125459910	1.23868e+08	1.31506e+08	3.21536e+08	2.20553e+08	2.19385e+08	1.25998e+08	1.3138e+08	1.42614e+08	1	1.42403e+08	1	1.33545e+08	1	1.29912e+08	1	124424876	1
UPI00000DD47F	ALF29558	NL70_04955	mandelate racemase	2.4371e+08	2.32456e+08	2.54182e+08	2.59216e+08	2.5092e+08	2.62196e+08	2.9942e+08	2.7597e+08	2.51484e+08	1.93643e+08	2.03585e+08	1.95325e+08	2.1213e+08	2.27425e+08	1.88179e+08	2.2391e+08	1.83269e+08	1.85364e+08	2.30312e+08	1.84341e+08	261389838	2.59883e+08	2.01067e+08	2.57286e+08	2.80837e+08	2.63137e+08	2.51308e+08	2.00732e+08	2.57724e+08	201154443	2.17294e+08	2.66661e+08	1.96754e+08	2.5112e+08	1.96224e+08	174356773	2.22705e+08	1	2.58668e+08	1	2.42867e+08	1	2.79841e+08	1	2.24292e+08	1
UPI00000DD480	ALF29559	NL70_04960	toluene ABC transporter permease	2.10945e+07	4.55475e+07	4.51698e+07	1.68691e+07	4.85897e+07	5.19726e+07	7.1424e+07	2.884e+07	2.18289e+07	6.1066e+07	2.65834e+07	5.51785e+07	4.70298e+07	6.1313e+07	1.83045e+07	3.19725e+07	4.74478e+07	2.2748e+07	3.10453e+07	4.98379e+07	4.49367e+07	4.23756e+07	2.52357e+07	6.39961e+07	4.99244e+07	1.8474e+07	3.772e+07	5.88099e+07	2.65723e+07	4.5822e+07	1.91098e+07	4.9946e+07	2.62138e+07	2.86998e+07	1.96405e+07	4.53155e+07	3.68813e+07	1	3.73378e+07	1	47448534	1	4.21656e+07	1	4.48562e+07	1
UPI00000DD481	ALF29560	NL70_04965	iron ABC transporter ATP-binding protein	1.02668e+08	1.24815e+08	1.2115e+08	114064176	1.32226e+08	1.11308e+08	1.27486e+08	1.17275e+08	1.33587e+08	1.38275e+08	1.33593e+08	1.17832e+08	1.11123e+08	1.28016e+08	1.03077e+08	1.05841e+08	1.15252e+08	1.17928e+08	1.13652e+08	1.27761e+08	1.21445e+08	1.13058e+08	1.25343e+08	1.10564e+08	1.51556e+08	1.21821e+08	1.36995e+08	1.08343e+08	1.30616e+08	1.14799e+08	123458937	1.31768e+08	1.04943e+08	1.0157e+08	1.13651e+08	1.22563e+08	1.17224e+08	1	1.17429e+08	1	119860205	1	1.29534e+08	1	1.293e+08	1
UPI00000DD48B	ALF29569	NL70_05020	2-amino-4-hydroxy-6-hydroxymethyldihydropteridine pyrophosphokinase	3.67204e+07	3.28118e+07	4.35917e+07	3.8776e+07	4.22298e+07	4.74395e+07	NA	4.25792e+07	4.18977e+07	3.70005e+07	3.49155e+07	2.47745e+07	3.67474e+07	3.38516e+07	2.62667e+07	4.10019e+07	3.66134e+07	4.06892e+07	4.05976e+07	2.34698e+07	4.48713e+07	4.53503e+07	4.10524e+07	3.97428e+07	4.62094e+07	3.32442e+07	4.27353e+07	4.15672e+07	4.3982e+07	3.4198e+07	4.49103e+07	3.98501e+07	3.55403e+07	3.82044e+07	3.56186e+07	3.63096e+07	3.33999e+07	1	4.31473e+07	1	4.26162e+07	1	4.06776e+07	0.75	4.08002e+07	1
UPI00000DD498	ALF29580	NL70_05090	universal stress protein	2.7757e+08	3.29992e+08	3.15659e+08	3.3321e+08	4.60571e+08	3.70147e+08	3.21218e+08	3.2771e+08	5.66768e+08	5.02513e+08	5.60712e+08	5.71651e+08	3.98436e+08	3.64371e+08	3.38533e+08	3.41497e+08	3.55295e+08	3.72256e+08	2.96249e+08	3.3279e+08	3.17379e+08	317079999	458347944	4.38706e+08	3.27336e+08	3.26001e+08	6.20542e+08	5.73203e+08	5.50555e+08	5.71763e+08	3.51695e+08	3.69158e+08	3.66879e+08	3.3227e+08	362196478	3.53882e+08	3.09151e+08	1	3.20832e+08	1	4.31943e+08	1	325566423	1	5.65756e+08	1
UPI00000DD4A9	ALF29599	NL70_05205	nitroreductase	2.44024e+08	2.33025e+08	2.58148e+08	2.70644e+08	2.6084e+08	2.58344e+08	2.83831e+08	2.58679e+08	2.14309e+08	1.99863e+08	2.5495e+08	2.41098e+08	298220093	2.77465e+08	3.13255e+08	307222331	2.37715e+08	2.62154e+08	2.34851e+08	2.16796e+08	2.67175e+08	2.60853e+08	2.60528e+08	2.47733e+08	2.69055e+08	2.60315e+08	214487631	189324381	2.57058e+08	2.26997e+08	2.95239e+08	2.85073e+08	3.13555e+08	3.06056e+08	2.43663e+08	2.52947e+08	2.32174e+08	1	2.64205e+08	1	2.56861e+08	1	2.6797e+08	1	2.04496e+08	1
UPI00000DD4B0	ALF30595	NL70_05245	Patatin	9.68686e+07	1.1604e+08	8.60144e+07	8.00263e+07	1.25402e+08	1.21293e+08	1.2959e+08	1.33082e+08	1.26538e+08	1.63303e+08	8.43908e+07	1.20349e+08	1.41312e+08	113293308	7.85366e+07	8.93555e+07	1.30596e+08	1.28878e+08	1.00026e+08	4.12462e+07	49951643	1.00036e+08	1.15811e+08	1.16627e+08	1.24129e+08	1.02545e+08	1.42222e+08	1.1401e+08	7.35522e+07	1.04367e+08	153266458	1.02021e+08	9.1756e+07	7.60477e+07	8.53955e+07	1.25137e+08	8.85449e+07	1	7.90072e+07	1	1.19783e+08	1	1.22337e+08	1	1.36518e+08	1
UPI00000DD4BA	ALF29615	NL70_05330	queuine tRNA-ribosyltransferase	1.86532e+08	1.0759e+08	1.49084e+08	1.53449e+08	1.52324e+08	1.41773e+08	1.49683e+08	1.52521e+08	187511522	1.32861e+08	1.49742e+08	1.4371e+08	1.53172e+08	1.36456e+08	1.73214e+08	1.64128e+08	1.3491e+08	1.30445e+08	1.94371e+08	9.75674e+07	1.48897e+08	1.52851e+08	1.60624e+08	1.49145e+08	1.41758e+08	1.34108e+08	1.48e+08	1.38659e+08	1.85392e+08	1.564e+08	1.50098e+08	1.40687e+08	1.70764e+08	1.66225e+08	1.29743e+08	1.31044e+08	1.46515e+08	1	1.5107e+08	1	1.50966e+08	1	1.44518e+08	1	1.51758e+08	1
UPI00000DD4BB	ALF29617	NL70_05340	peptidylprolyl isomerase	2986883337	4040659913	2954880318	3888127831	3935998475	3869376582	4437077251	4202950132	4095373976	2734284103	4151425526	2807450798	2935547429	4325043458	2888845358	4480100258	3919952624	3737541695	3835319424	3708460375	3895980745	3984322331	3945896632	3949186886	4382699604	4209060839	4114522315	2706531282	4153215357	3944381074	4151716728	4307485197	4114491277	4410218087	3934184249	2543784402	3642830762	1	3680827806	1	3925114644	1	4307946956	1	3412677919	1
UPI00000DD4CE	ALF29634	NL70_05440	ATPase	7.94978e+07	7.64841e+07	8.00986e+07	8.01695e+07	8.86172e+07	9.37385e+07	7.95939e+07	7.69739e+07	7.27537e+07	7.87918e+07	7.08498e+07	7.35218e+07	7.08871e+07	5.74991e+07	4.94499e+07	7.13727e+07	7.50574e+07	6.47977e+07	7.36686e+07	7.45349e+07	7.66182e+07	7.79748e+07	8.95576e+07	9.07022e+07	8.14473e+07	6.21497e+07	4.96987e+07	8.28162e+07	7.11098e+07	7.44031e+07	7.63932e+07	7.26522e+07	5.52818e+07	7.19291e+07	5.8382e+07	7.83969e+07	7.60464e+07	1	7.87153e+07	1	9.06539e+07	1	7.50412e+07	1	7.10151e+07	1
UPI00000DD4CF	ALF29635	NL70_05445	chemotaxis protein CheY	7.33674e+07	6.83656e+07	5.9747e+07	6.99005e+07	8.50587e+07	7.86225e+07	6.93366e+07	7.2358e+07	8.20254e+07	8.02396e+07	8.60655e+07	8.71405e+07	7.94208e+07	6.60955e+07	6.57046e+07	6.38843e+07	6.26355e+07	6.19457e+07	7.23798e+07	7.06366e+07	7.54762e+07	7.3249e+07	7.87304e+07	7.04315e+07	7.05932e+07	7.26667e+07	8.09836e+07	7.89519e+07	7.91918e+07	8.51857e+07	5.67896e+07	5.72877e+07	6.48073e+07	6.04483e+07	6.71646e+07	6.7931e+07	7.11874e+07	1	6.95932e+07	1	7.82108e+07	1	7.12386e+07	1	8.05502e+07	1
UPI00000DD4DB	ALF29648	NL70_05510	cell division protein	3.84575e+07	2.70356e+07	3.26564e+07	3.9431e+07	NA	NA	1.51681e+07	NA	NA	2.88099e+07	3.72944e+07	3.44676e+07	3.58541e+07	3.8624e+07	NA	NA	3.21426e+07	3.1592e+07	NA	3.85594e+07	NA	3.29776e+07	1.08361e+07	1.5015e+07	NA	NA	28556191	3.03808e+07	3.95351e+07	4.49245e+07	3.18763e+07	2.80174e+07	1.43072e+07	NA	2.75097e+07	2.50608e+07	3.46842e+07	0.75	3.50216e+07	0.75	1.29255e+07	0.5	1.51681e+07	0.25	2.9249e+07	0.75
UPI00000DD4DD	ALF29650	eno	enolase	3544535420	3679685116	3909709595	3867940277	4016970378	3638636642	4157487036	3878548444	3887085179	3807409763	3592727739	3535881347	3618791410	3507927633	3682795219	3792532318	3633996572	3702734916	3781334321	3794304354	3883407227	3802121531	4013401858	3812024792	4134592988	3885321571	3867285403	3939029016	3596560208	3462501722	3665557333	3556987374	3740539468	3867042591	3590227495	3601942585	3699964802	1	3865794657	1	3870258418	1	4013987510	1	3875202340	1
UPI00000DD4E3	ALF29655	NL70_05545	triosephosphate isomerase	2795702110	2418492381	2769502570	2772696212	3137788590	3176330674	2588001562	1112047969	2590336323	2740036758	2626205827	1053444788	1073440361	1047981805	1144332204	2740130651	1059343050	1075084678	2828209940	2795144033	2759131332	2750145714	3240211217	3005298429	2524302376	2938358896	1140595193	2671601920	2583278556	1019516518	2936473081	2634986041	2717503352	2772945931	3254640632	3404263156	2709387116	1	2762868957	1	3139907227	1	2290677701	1	2285642548	1
UPI00000DD4E6	ALF29658	NL70_05560	indole-3-glycerol phosphate synthase	197274454	2.67964e+08	2.62311e+08	2.58813e+08	2.66913e+08	2.48501e+08	2.34564e+08	2.88519e+08	3.04252e+08	2.72084e+08	2.62161e+08	2.72533e+08	2.94378e+08	2.42789e+08	2.56516e+08	3.18918e+08	2.4108e+08	2.67394e+08	2.63935e+08	2.41107e+08	272131320	2.77203e+08	274336765	2.48495e+08	2.31234e+08	2.81943e+08	2.99638e+08	2.83369e+08	2.81279e+08	2.74667e+08	2.6029e+08	2.82216e+08	2.7846e+08	2.66571e+08	285332767	2.3633e+08	2.4257e+08	1	2.67615e+08	1	259561507	1	2.59065e+08	1	2.89836e+08	1
UPI00000DD4E9	ALF29661	NL70_05575	LexA family transcriptional regulator	3.24658e+08	2.64818e+08	2.3815e+08	2.70713e+08	2.29307e+08	1.33712e+08	2.32819e+08	2.99951e+08	5.70266e+08	4.95944e+08	2.44824e+08	2.43954e+08	2.75062e+08	3.61216e+08	2.91232e+08	4.58695e+08	3.36706e+08	2.40778e+08	2.97045e+08	3.33016e+08	2.44219e+08	3.38302e+08	205283745	2.11276e+08	3.01261e+08	236742946	6.49572e+08	2.27777e+08	3.3103e+08	2.58731e+08	3.8126e+08	3.48203e+08	3.11953e+08	2.85667e+08	245618558	2.41037e+08	304884169	1	2.72846e+08	1	1.94895e+08	1	2.67694e+08	1	4.8589e+08	1
UPI00000DD4F2	ALF29669	NL70_05625	zinc metalloprotease	1.48475e+08	142831029	1.03926e+08	9.7299e+07	1.04678e+08	1.74772e+08	1.34426e+08	1.66407e+08	1.25987e+08	1.35187e+08	1.19936e+08	1.1656e+08	134527316	123558690	1.19625e+08	130554104	1.49075e+08	1.39918e+08	140985929	1.18004e+08	1.34751e+08	7.64359e+07	1.32634e+08	1.45842e+08	1.13897e+08	1.60892e+08	1.42457e+08	1.35157e+08	1.06289e+08	1.12888e+08	150702430	1.14399e+08	1.17611e+08	1.44793e+08	1.34769e+08	1.13114e+08	1.37574e+08	1	1.03103e+08	1	1.39482e+08	1	1.43905e+08	1	1.34697e+08	1
UPI00000DD4F5	ALF29671	NL70_05640	ribosome-recycling factor	3318595084	3051391877	3457350646	3428033417	3748436444	3814759927	3757506101	3700806433	3758759670	3676481696	3856624121	3596268254	3476226390	3677172543	3299330618	3399094086	3413214196	3387621783	3208529523	3017332006	3271636777	3485669173	3711071353	3734699273	3844180695	3617458683	3814484929	3758536811	4041933282	3632230950	3496015779	3780226577	3250096381	3419496528	3453033211	3383542843	3148962123	1	3410672503	1	3752241749	1	3729987978	1	3752065776	1
UPI00000DD4F7	ALF30608	NL70_05655	30S ribosomal protein S2	4866385149	5107690121	4436184158	4347692786	4519771026	4568541072	4471649487	4095464185	4432143025	4007633245	4275463757	4606677992	4639982334	5081806414	7595776914	6355515545	5206449907	5137060118	5401928285	5452722566	5149205017	4366840893	4621890829	4693114084	4550571423	4120363152	5176235334	3908334095	4350298277	5299578892	4803742262	5102145817	6856187187	5844073568	5214444163	5131144944	5207181530	1	4574980714	1	4600829253	1	4309512062	1	4381086425	1
UPI00000DD4F9	ALF29674	NL70_05665	ATP-binding protein	5.91113e+08	5.93009e+08	5.82358e+08	5.89738e+08	5.87663e+08	6.1353e+08	5.93228e+08	5.6275e+08	5.85078e+08	5.75317e+08	6.34941e+08	5.70905e+08	6.65718e+08	7.13307e+08	618234270	6.99078e+08	5.97958e+08	5.40805e+08	5.29766e+08	6.07008e+08	6.20649e+08	5.95356e+08	6.15765e+08	5.79004e+08	5.70296e+08	5.34234e+08	5.86954e+08	6.71149e+08	6.14812e+08	5.88249e+08	6.51103e+08	6.08347e+08	6.94904e+08	6.80787e+08	5.58676e+08	5.59847e+08	5.80224e+08	1	5.97025e+08	1	5.9899e+08	1	565127078	1	6.04624e+08	1
UPI00000DD4FB	ALF29678	NL70_05685	HIT family hydrolase	3.63701e+08	2.91894e+08	380560630	3.72534e+08	385437146	3.92383e+08	3.70597e+08	323901293	2.94113e+08	3.27005e+08	3.47568e+08	2.5366e+08	3.30519e+08	3.66362e+08	3.7216e+08	4.31491e+08	3.40733e+08	1.84041e+08	3.40047e+08	3.15488e+08	382317434	3.72308e+08	347259759	3.71182e+08	3.78309e+08	3.25517e+08	3.06008e+08	3.1844e+08	3.37164e+08	3.0074e+08	3.50061e+08	3.49863e+08	3.44122e+08	253808690	3.5955e+08	3.25081e+08	3.27782e+08	1	3.7693e+08	1	374065513	1	3.49581e+08	1	3.11392e+08	1
UPI00000DD500	ALF29682	NL70_05710	lysophospholipase	2.63773e+07	2.11479e+07	6.16276e+07	2.9725e+07	7.4274e+06	8.40142e+06	3.43435e+07	2.91307e+07	1.63869e+07	2.6837e+07	3.35312e+07	3.51648e+07	2.47582e+07	3.01868e+07	3.4297e+07	2.64419e+07	2.40448e+07	2.90951e+07	3.04745e+07	2.99331e+07	3.20969e+07	2.61556e+07	6.3852e+06	9.05419e+06	2.32836e+07	2.03558e+07	2.54909e+07	2.51156e+07	3.3875e+07	1.89699e+07	3.03612e+07	2.86192e+07	2.35496e+07	2.94195e+07	2.75579e+07	2.9323e+07	2.69832e+07	1	3.74013e+07	1	7.81705e+06	1	2.67784e+07	1	2.34576e+07	1
UPI00000DD507	ALF29687	NL70_05740	hypothetical protein	1.78381e+07	NA	NA	2.65758e+07	NA	NA	1.88165e+07	1.21166e+07	NA	NA	NA	9.60971e+06	NA	1.35366e+07	NA	NA	NA	2.57152e+07	1.18338e+07	NA	1.43909e+07	2.65144e+07	NA	NA	1.55744e+07	1.679e+07	NA	NA	NA	NA	2.62848e+07	1.38792e+07	NA	NA	1.887e+07	1.98277e+07	1.4836e+07	0.5	2.24937e+07	0.75	NA	0	1.58244e+07	1	NA	0
UPI00000DD510	ALF30611	NL70_05790	C4-dicarboxylate ABC transporter permease	4.03481e+08	4.49206e+08	3.4724e+08	3.54031e+08	4.55016e+08	4.36529e+08	5.32137e+08	4.56455e+08	3.88765e+08	4.61515e+08	4.06996e+08	3.86866e+08	3.83554e+08	377714985	3.93041e+08	3.80401e+08	4.53014e+08	4.2893e+08	386452938	4.49829e+08	4.08011e+08	3.61996e+08	4.71064e+08	4.47133e+08	5.29338e+08	4.53524e+08	3.39862e+08	4.51739e+08	3.88951e+08	3.70381e+08	3.87191e+08	3.8045e+08	3.70454e+08	3.63788e+08	4.26573e+08	4.33901e+08	4.22242e+08	1	3.6782e+08	1	4.52435e+08	1	4.92863e+08	1	4.1047e+08	1
UPI00000DD513	ALF29700	NL70_05810	glutamine amidotransferase	8.43677e+08	1042855717	9.68426e+08	9.7358e+08	9.46697e+08	1012000048	9.26229e+08	9.55951e+08	1348612192	1434472765	1416689137	1314817448	1148360843	1128158146	1355078727	1401503186	1019460361	9.83157e+08	8.54687e+08	8.40562e+08	9.23137e+08	9.25241e+08	9.97163e+08	9.43904e+08	9.62269e+08	9.84624e+08	1405864694	1387560117	1628156312	1306060443	1162919506	1172826709	1304241496	1403581442	1009004302	9.63512e+08	8.95445e+08	1	9.47596e+08	1	974941104	1	9.57268e+08	1	1394127442	1
UPI00000DD521	ALF29731	rplB	50S ribosomal protein L2	7971923461	10418968882	6684363370	10721694603	7121928471	7120496363	7198413891	7346868931	5850672564	5996839808	6778354527	9537319424	7161504465	6763610043	6842874152	7067308444	6944629961	9213540445	7620474719	7707431722	6613438104	10689649922	6828713400	7044143348	11298184046	7243123292	6097378794	6328829428	6951013493	6449865946	7244892033	6905027335	7083412436	6906474553	6678442700	6823197029	8429699696	1	8677286500	1	7028820395	1	8271647540	1	6068430148	1
UPI00000DD523	ALF29733	NL70_05980	50S ribosomal protein L4	7537345678	7064647097	7077579497	7122287080	6921695246	7677355369	7766473991	7726193908	6205225420	6674973024	7233885741	6810550204	6481638369	6807376514	7348734489	7236623006	7310312817	7342145853	7361646558	7111221237	7127558085	7076151193	6823887812	7670445694	7629246965	7717202541	6162560583	6035734971	7291647741	6799431093	6339145310	6931997495	6907918586	7422820726	7147135866	7352516552	7268715142	1	7100893964	1	7273346030	1	7709779351	1	6269623499	1
UPI00000DD526	ALF29738	NL70_06005	30S ribosomal protein S7	8537713503	8853912349	7693142993	8297458910	7967426403	7755059949	6753797091	6914864131	7308036611	7137718410	7113986950	7962947784	7546343786	8126727337	8371620070	8317703088	8884788800	8579415530	8798584627	8924781945	7913729864	8096998185	7641205227	7599490493	6902507012	6948424737	7174997946	6792560805	7368231587	7969569462	7950399240	8055991569	8746347811	8602757925	9165285992	8370240852	8778748106	1	8000332488	1	7740795518	1	6879898243	1	7103328443	1
UPI00000DD52D	ALF29744	NL70_06040	50S ribosomal protein L1	9074372685	8519255152	8620724802	8132322427	8410346237	8509457698	8328447489	8516389639	7913578747	7872369426	8075909735	8476810449	7756161494	7893393172	9476301266	9424501217	8527309242	8653904382	9010881099	7892129596	8725992760	8298797118	8336912739	8307480840	8353486647	8161591722	7807184731	7890372141	7966869073	8181108536	8329174221	7990239681	9302783746	9270740652	8350443172	8282814413	8624159633	1	8444459277	1	8391049378	1	8339978874	1	7870876261	1
UPI00000DD537	ALF29755	NL70_06120	alpha/beta hydrolase	130578579	1.63351e+08	1.8786e+08	1.72344e+08	1.65833e+08	1.71182e+08	4.85967e+08	1.60686e+08	1.77814e+08	1.71326e+08	106667096	1.49153e+08	1.26143e+08	1.19022e+08	155336244	3.73426e+08	1.30387e+08	1.53932e+08	144811193	1.45001e+08	1.79231e+08	1.73952e+08	2.09498e+08	1.67459e+08	1.6448e+08	185527490	2.00164e+08	1.87671e+08	1.22669e+08	1.57062e+08	139105534	1.47841e+08	1.56286e+08	1.18741e+08	1.30954e+08	1.59952e+08	1.45935e+08	1	178346547	1	1.78493e+08	1	2.49165e+08	1	1.84244e+08	1
UPI00000DD53B	ALF30616	NL70_06135	glyoxalase	7.11074e+08	6.23391e+08	6.88041e+08	6.65434e+08	5.43878e+08	5.20075e+08	595306314	6.25192e+08	5.34441e+08	5.52125e+08	6.26453e+08	6.40824e+08	7.08888e+08	6.97888e+08	6.12699e+08	7.37366e+08	5.24304e+08	5.31905e+08	685481288	6.26009e+08	682812008	6.46995e+08	5.71123e+08	6.12311e+08	5.8303e+08	6.34888e+08	5.63387e+08	5.20765e+08	586411117	6.00377e+08	7.16245e+08	6.98098e+08	6.97691e+08	643513678	5.07367e+08	575103377	6.61489e+08	1	6.7082e+08	1	5.61847e+08	1	6.09604e+08	1	5.42679e+08	1
UPI00000DD53F	ALF29761	glpX	fructose 1,6-bisphosphatase	3.30694e+08	4.2376e+08	4.69531e+08	3.27501e+08	3.37881e+08	3.35324e+08	3.46662e+08	3.70519e+08	3.42605e+08	4.57277e+08	3.35651e+08	328313982	417709247	3.13197e+08	3.61202e+08	420673897	4.18518e+08	3.36932e+08	3.07434e+08	4.31191e+08	3.39553e+08	3.21793e+08	3.28278e+08	3.2225e+08	4.54701e+08	3.63556e+08	3.33419e+08	3.47884e+08	4.34663e+08	4.20029e+08	4.32244e+08	3.23851e+08	3.37005e+08	4.40336e+08	3.3732e+08	3.44574e+08	3.7327e+08	1	3.64594e+08	1	330933205	1	383859498	1	3.70296e+08	1
UPI00000DD546	ALF29767	NL70_06200	XRE family transcriptional regulator	2.22511e+07	3.0945e+07	2.26398e+07	2.13301e+07	NA	2.15349e+07	1.99251e+07	1.72807e+07	4.5647e+07	3.64129e+07	3.71573e+07	4.01745e+07	2.8515e+07	2.60646e+07	4.57209e+07	5.43014e+07	1.56879e+07	3.48892e+07	2.28673e+07	2.10332e+07	2.78874e+07	2.87035e+07	5.32566e+07	2.00211e+07	2.71385e+07	1.98656e+07	3.45602e+07	8.25242e+07	2.81268e+07	3.34245e+07	3.03727e+07	4.4039e+07	4.45607e+07	3.48483e+07	3.6821e+07	2.81695e+07	2.42741e+07	1	2.51402e+07	1	3.16042e+07	0.75	2.10525e+07	1	4.97861e+07	1
UPI00000DD547	ALF29768	NL70_06205	methionine aminopeptidase	678860679	7.45622e+08	6.77168e+08	683935014	6.4737e+08	6.95277e+08	7.01867e+08	7.28909e+08	822027194	8.0511e+08	7.42215e+08	6.82347e+08	7.0716e+08	7.20778e+08	8.0881e+08	8.25591e+08	6.28518e+08	6.6986e+08	6.68315e+08	6.9091e+08	6.95289e+08	6.83656e+08	6.83353e+08	6.6819e+08	6.67539e+08	718941184	8.15894e+08	804979197	7.55435e+08	7.08867e+08	7.12175e+08	6.83295e+08	7.82387e+08	823962861	622577386	6.69539e+08	695926732	1	6.85012e+08	1	673547444	1	7.04314e+08	1	812002611	1
UPI00000DD551	ALF29782	NL70_06280	aminotransferase	2.32508e+08	5.37981e+07	4.89607e+07	2.25424e+08	6.17466e+07	1.74086e+08	1.5656e+08	1.66636e+08	7.32478e+07	7.80544e+07	7.82685e+07	5.18072e+07	1.75336e+08	1.62855e+08	2.03427e+08	1.88085e+08	1.87426e+08	1.43468e+08	5.67885e+07	4.91985e+07	5.33927e+07	1.68205e+08	5.85601e+07	1.77205e+08	5.863e+07	6.28991e+07	6.23162e+07	6.59604e+07	8.01005e+07	4.71214e+07	239673715	1.46434e+08	2.15405e+08	1.32855e+08	1.30454e+08	1.43293e+08	9.80732e+07	1	123995534	1	1.17899e+08	1	111181126	1	6.98947e+07	1
UPI00000DD559	ALF29790	NL70_06320	membrane protein	4.08163e+07	NA	NA	NA	NA	NA	NA	NA	NA	NA	NA	NA	NA	2.22442e+07	NA	NA	NA	NA	NA	NA	NA	NA	NA	NA	NA	NA	NA	NA	NA	NA	NA	NA	1.50206e+07	NA	NA	NA	4.08163e+07	0.25	NA	0	NA	0	NA	0	NA	0
UPI00000DD564	ALF30619	NL70_06375	entericidin EcnAB	4726900037	5872497556	5044782034	5317363785	4662792869	4799376634	5903277002	5224367072	3660453912	4206130165	4191907159	4431070549	4510659291	4022578174	3766813813	4017732821	5126485781	4760747635	5156064955	5927125234	5044398448	5109770276	4670580880	5130024475	6051514135	5368842887	3558595717	4255897416	4456250351	4390212981	4793920614	3900503436	3453113140	4042595654	5219760176	4738626862	5420646945	1	5129078636	1	4815693714	1	5637000274	1	3920269303	1
UPI00000DD56D	ALF30621	NL70_06450	thiosulfate transporter subunit	9.3908e+08	8.16735e+08	1067665365	1090747970	1482728005	1560945786	6.12073e+08	6.69165e+08	1000403369	1018791066	8.48134e+08	8.48051e+08	8.89386e+08	9.28509e+08	9.42299e+08	9.62961e+08	7.55456e+08	7.87132e+08	9.04762e+08	7.8204e+08	1048751523	1077872211	1424867035	1529976366	5.61101e+08	6.35325e+08	9.42134e+08	9.82538e+08	8.37297e+08	8.05316e+08	8.71924e+08	942384553	9.20802e+08	9.74548e+08	743225503	778341432	8.60654e+08	1	1071259267	1	1499629298	1	6.19416e+08	1	9.85967e+08	1
UPI00000DD573	ALF29818	NL70_06490	ABC transporter ATP-binding protein	NA	NA	NA	NA	NA	1.08731e+08	NA	NA	NA	NA	NA	NA	NA	NA	9.66913e+07	NA	1.06392e+08	NA	NA	NA	NA	NA	NA	NA	NA	NA	NA	NA	NA	NA	134794037	1.27713e+08	NA	122468326	NA	NA	NA	0	NA	0	1.08731e+08	0.25	NA	0	NA	0
UPI00000DD576	ALF30625	NL70_06505	LacI family transcriptional regulator	NA	NA	NA	NA	1.86373e+07	1.8686e+07	NA	1.50837e+07	2.19185e+07	NA	2.49948e+07	1.79042e+07	1.85316e+07	1.96067e+07	2.09285e+07	1.7881e+07	1.11813e+07	1.22093e+07	NA	1.62445e+07	NA	1.78132e+07	NA	1.74511e+07	NA	NA	15646154	1.1064e+07	1.74831e+07	2.04546e+07	1.44107e+07	1.27497e+07	1.9299e+07	2.04899e+07	1.4111e+07	1.42459e+07	1.62445e+07	0.25	1.78132e+07	0.25	1.82581e+07	0.75	1.50837e+07	0.25	1.62096e+07	0.75
UPI00000DD585	ALF30628	NL70_06575	urease accessory protein UreF	1.02814e+08	9.08296e+07	1.35341e+08	1.29566e+08	NA	NA	1.2827e+08	1.33122e+08	5.61562e+07	4.03999e+07	9.97607e+07	1.06863e+08	1.21594e+08	1.22666e+08	5.8772e+07	4.38123e+07	9.77664e+07	1.22177e+08	1.05127e+08	7.99885e+07	1.27765e+08	1.19006e+08	NA	NA	1.33175e+08	1.28445e+08	7.34344e+07	4.66106e+07	1.01318e+08	9.44415e+07	1.28005e+08	115597454	6.77381e+07	7.27563e+07	1.20427e+08	1.22263e+08	9.46898e+07	1	1.27919e+08	1	NA	0	1.30753e+08	1	5.41503e+07	1
UPI00000DD59B	ALF30631	NL70_06705	acetolactate synthase	6.43657e+08	5.92317e+08	6.2499e+08	6.78387e+08	656341529	6.71139e+08	6.93069e+08	6.74995e+08	6.43063e+08	7.00504e+08	7.44378e+08	6.5295e+08	6.09162e+08	6.13981e+08	6.74187e+08	6.88691e+08	6.32444e+08	6.30851e+08	6.77866e+08	3.0272e+08	618642722	6.57221e+08	6.45157e+08	7.69442e+08	1064940396	6.60451e+08	708265126	7.22807e+08	7.50869e+08	6.75491e+08	680387981	601495012	7.62934e+08	7.02477e+08	6.55207e+08	6.56433e+08	5.5414e+08	1	6.4481e+08	1	6.8552e+08	1	773363868	1	6.9366e+08	1
UPI00000DD5A0	ALF29855	NL70_06735	membrane protein	9.26936e+08	8.71594e+08	8.48308e+08	8.08672e+08	9.13488e+08	9.16954e+08	9.92281e+08	1003142669	8.3259e+08	9.76927e+08	7.95624e+08	8.34752e+08	8.3671e+08	7.43949e+08	1301054511	1248802536	8.69269e+08	9.26866e+08	8.82175e+08	8.28489e+08	825526986	8.13429e+08	9.12209e+08	9.79318e+08	956394595	9.73756e+08	8.39893e+08	9.93589e+08	7.82338e+08	8.37889e+08	8.34065e+08	7.79768e+08	1235474351	1264206899	8.74699e+08	9.77064e+08	8.77298e+08	1	8.23984e+08	1	9.30492e+08	1	9.81393e+08	1	9.1075e+08	1
UPI00000DD5A2	ALF29859	NL70_06755	hypothetical protein	2538846884	2489531868	3204724355	3147166577	3524089506	3214192804	2239726903	2622609271	3380167826	2858899776	3172698885	3115055213	2939109753	2981472497	2542020481	2353759513	2842904790	2829199353	2616061841	2686384487	3252446114	3073921773	3433077615	3254440654	2204022580	2648792075	3415973175	2926899529	3258132382	3056224843	2912728632	3097522932	2517071228	2469277667	2850501266	3096723824	2582706270	1	3169564705	1	3356450144	1	2428787707	1	3145485076	1
UPI00000DD5AD	ALF30634	NL70_06820	CreA family protein	1.55331e+08	1.5168e+08	1.54604e+08	1.53195e+08	1.93641e+08	1.79123e+08	1.87991e+08	210478000	1.91963e+08	2.0971e+08	1.65501e+08	1.70829e+08	1.67785e+08	1.42319e+08	1.74083e+08	2.06645e+08	1.79008e+08	1.78276e+08	1.61046e+08	1.11559e+08	157540372	1.57266e+08	1.63307e+08	2.06791e+08	1.74103e+08	203898743	1.82189e+08	1.98304e+08	1.67531e+08	1.83156e+08	1.42878e+08	1.31833e+08	1.6088e+08	1.93223e+08	1.78428e+08	1.66156e+08	1.44904e+08	1	155651302	1	1.85716e+08	1	1.94118e+08	1	1.95541e+08	1
UPI00000DD5B1	ALF30635	NL70_06850	NAD-dependent DNA ligase LigA	5.03426e+08	3.23958e+08	2.88761e+08	4.95294e+08	5.75378e+08	5.6057e+08	4.60283e+08	5.0656e+08	5.43992e+08	5.30326e+08	5.03298e+08	5.01702e+08	5.17606e+08	4.6596e+08	5.13274e+08	4.62298e+08	5.47735e+08	5.48703e+08	4.90667e+08	5.21029e+08	2.9961e+08	5.22784e+08	5.76661e+08	5.67221e+08	5.20574e+08	5.08416e+08	542047495	5.17246e+08	5.05277e+08	4.98401e+08	4.86157e+08	4.90179e+08	5.02482e+08	4.71177e+08	5.61169e+08	5.20159e+08	4.5977e+08	1	4.01612e+08	1	5.69957e+08	1	4.98958e+08	1	5.33403e+08	1
UPI00000DD5B3	ALF29878	NL70_06860	membrane protein	1061872235	1293551506	9.85207e+08	1018865445	1036941425	9.1685e+08	1399335627	1459469637	8.29276e+08	761112990	8.58227e+08	8.60709e+08	1163047355	9.56339e+08	1422263216	1453131767	1005511560	1016400923	1087848351	1255979181	1024531051	9.33389e+08	1056899381	9.95309e+08	1541497790	1360830224	7.93698e+08	7.69695e+08	8.57043e+08	8.85672e+08	1194463651	9.41435e+08	1360688960	1410268731	1058171369	1012696010	1174812819	1	9.90498e+08	1	1001499840	1	1440283319	1	7.88446e+08	1
UPI00000DD5B5	ALF29879	NL70_06865	UDP-3-O-(3-hydroxymyristoyl) glucosamine N-acyltransferase	6.87186e+08	6.59351e+08	6.78396e+08	7.01022e+08	5.52679e+08	5.76186e+08	7.69128e+08	7.63932e+08	5.58519e+08	6.20483e+08	6.78845e+08	7.1838e+08	7.27588e+08	6.64994e+08	7.5209e+08	7.091e+08	7.22838e+08	7.78547e+08	6.65028e+08	5.1969e+08	6.81494e+08	7.03924e+08	501175333	5.43851e+08	7.61732e+08	7.48056e+08	5.79398e+08	6.01542e+08	7.78141e+08	7.12349e+08	7.15783e+08	6.37115e+08	7.3525e+08	7.11451e+08	743846558	760090147	6.32814e+08	1	6.91209e+08	1	5.43473e+08	1	7.60712e+08	1	5.89986e+08	1
UPI00000DD5BD	ALF29892	NL70_06930	cell division protein	5.10731e+07	3.57488e+07	4.39891e+07	3.97599e+07	2.04721e+07	2.38045e+07	NA	NA	4.63824e+07	5.42392e+07	7.61721e+07	5.39595e+07	5.0648e+07	4.36444e+07	4.14872e+07	2.87603e+07	4.34973e+07	3.58462e+07	4.13635e+07	5.25308e+07	5.40592e+07	5.14562e+07	2.68397e+07	1.84537e+07	NA	NA	4.72198e+07	41945700	5.2391e+07	5.09672e+07	4.87494e+07	4.33707e+07	2.72987e+07	2.57573e+07	4.67189e+07	3.49726e+07	4.51791e+07	1	4.73161e+07	1	2.23925e+07	1	NA	0	4.74468e+07	1
UPI00000DD5C1	ALF29898	NL70_06965	antifreeze protein	128174582	1.25357e+08	1.33158e+08	1.38803e+08	1.68746e+08	1.42281e+08	1.66829e+08	1.51708e+08	1.1781e+08	1.43744e+08	1.18768e+08	1.24162e+08	1.36954e+08	1.29503e+08	1.05452e+08	1.30398e+08	1.41105e+08	1.18631e+08	1.30667e+08	1.23874e+08	1.32983e+08	1.23642e+08	1.24756e+08	1.43289e+08	1.63097e+08	1.51702e+08	1.22308e+08	1.46032e+08	1.25727e+08	1.20359e+08	123988617	1.1831e+08	1.06409e+08	1.29653e+08	1.23184e+08	1.33852e+08	127017959	1	1.32146e+08	1	1.44768e+08	1	1.58334e+08	1	1.32474e+08	1
UPI00000DD5C2	ALF29899	NL70_06970	glycoside hydrolase	6.74231e+07	6.40425e+07	6.37051e+07	6.63209e+07	5.2266e+07	5.24508e+07	5.66715e+07	6.21654e+07	1.07981e+07	4.25765e+07	2.6452e+07	5.2245e+07	8.53843e+07	5.12582e+07	7.77196e+07	6.13616e+07	5.75156e+07	5.28234e+07	7.00513e+07	6.36809e+07	6.48443e+07	6.91082e+07	6.52559e+07	5.41769e+07	5.85119e+07	6.16448e+07	2.15548e+07	2.23102e+07	4.34083e+07	5.34397e+07	8.39975e+07	3.53605e+07	7.00073e+07	6.54571e+07	5.05482e+07	5.53881e+07	6.62995e+07	1	6.59946e+07	1	5.60374e+07	1	5.97484e+07	1	2.43099e+07	1
UPI00000DD5CA	ALF29905	NL70_07015	lysophospholipase	2.44861e+07	NA	NA	2.96787e+07	2.34834e+07	3.01146e+07	NA	NA	2.24008e+07	3.23559e+07	3.43411e+07	2.46795e+07	2.62114e+07	3.17342e+07	2.84321e+07	3.36645e+07	1.71882e+07	1.72775e+07	2.51862e+07	NA	NA	9.01731e+06	2.79571e+07	2.43004e+07	NA	6.97183e+06	3.88845e+07	4.02857e+07	3.17705e+07	2.74001e+07	6.51641e+06	2.90238e+07	3.23855e+07	2.55503e+07	1.30769e+07	1.56286e+07	2.48362e+07	0.5	1.9348e+07	0.5	2.64639e+07	1	6.97183e+06	0.25	3.34817e+07	1
UPI00000DD5CE	ALF29908	NL70_07035	NADH oxidase	1.09033e+07	NA	NA	NA	NA	NA	NA	NA	NA	NA	NA	NA	NA	NA	NA	NA	NA	NA	NA	NA	NA	NA	NA	1.0951e+07	NA	NA	5.38359e+06	NA	NA	NA	NA	NA	NA	9.58931e+06	NA	NA	1.09033e+07	0.25	NA	0	1.0951e+07	0.25	NA	0	5.38359e+06	0.25
UPI00000DD5D9	ALF29920	NL70_07105	antifreeze protein	4282239590	5156491572	5124134377	5631014801	4958578070	4933136200	4370813613	3719663802	3805498235	4384554032	3530420471	3933201658	4905759535	4559185586	3167787689	2992552459	4173574834	4597638191	4275863734	4456649435	4964996628	5522103976	5049992237	4685522244	4139333221	3888938218	3705165439	4118289203	3598469342	4074574802	5171278017	4517514412	3213723911	3082395851	4190053160	4442013502	4542811083	1	5310562445	1	4906807188	1	4029687214	1	4003376727	1
UPI00000DD5E7	ALF29933	NL70_07180	glutathione S-transferase	5.05024e+08	5.5468e+08	5.30148e+08	531924165	6.70989e+08	7.01319e+08	5.06676e+08	5.61014e+08	9.00119e+08	8.65569e+08	6.40986e+08	596811654	5.59758e+08	5.52783e+08	5.75955e+08	5.73372e+08	5.43932e+08	5.40851e+08	5.29907e+08	5.84839e+08	5.4282e+08	5.65285e+08	6.66746e+08	6.99676e+08	5.19956e+08	5.86406e+08	9.36202e+08	8.46329e+08	6.30364e+08	6.05739e+08	5.75586e+08	5.62336e+08	6.21009e+08	5.91281e+08	5.35088e+08	5.51092e+08	5.43612e+08	1	5.42544e+08	1	6.84683e+08	1	5.43513e+08	1	8.87055e+08	1
UPI00000DD5F3	ALF29946	NL70_07250	acyl-CoA hydrolase	8.39839e+08	7.6595e+08	1012003805	8.61987e+08	8.83394e+08	9.05844e+08	6.95998e+08	9.531e+08	6.53798e+08	6.91564e+08	7.60267e+08	9.16589e+08	1072303559	9.92009e+08	8.02578e+08	7.84724e+08	795922879	7.73956e+08	9.31991e+08	6.18851e+08	9.97966e+08	1017082621	9.28153e+08	7.84692e+08	7.16278e+08	9.19991e+08	6.18474e+08	741121551	672984121	9.71313e+08	1016085019	1006513967	4.84596e+08	8.65243e+08	4.95432e+08	5.32252e+08	7.89158e+08	1	972259757	1	8.75521e+08	1	8.21341e+08	1	6.76239e+08	1
UPI00000DD5F6	ALF30644	NL70_07270	cold-shock protein	5072760076	4995661310	5958023912	5812087610	5513187414	6255471593	5054261462	5635896733	6041335291	6184137869	6737555629	5939763858	5446611894	6533859337	4916971741	5954280859	6141899969	5904253318	4893175578	5466844708	5674793207	5364023214	5966361136	6495060447	4817445551	5280424839	6337810178	6159710151	7203375669	5825416583	5587048883	6568215217	4906987731	5804502662	6583620310	5633230367	5107110418	1	5702231986	1	6057520148	1	5197007146	1	6180748372	1
UPI00000DD5FF	ALF30647	NL70_07330	hypothetical protein	1857686725	1870663454	2217485498	2060046183	2138400272	2026182386	1853828630	1808482775	2413584606	2253016981	1896497526	1915178700	1968192478	1888447606	2217653711	2241261772	1870289907	1931362984	1845082684	1917992726	2254197875	2120415831	2116287548	2134200148	1866753336	1840248163	2433719943	2280353985	1979952868	1663152281	1935376403	1930444297	2253492344	2271861934	1908911368	2057183433	1872856397	1	2163036347	1	2103767588	1	1842328226	1	2345168879	1
UPI00000DD604	ALF29962	NL70_07355	lipoprotein	1.53141e+08	1.1563e+08	1.33729e+08	1.12317e+08	1.2051e+08	1.3324e+08	186380088	1.89187e+08	1.33655e+08	1.2952e+08	1.15452e+08	1.35345e+08	1.56502e+08	1.22605e+08	146983123	1.46338e+08	1.57891e+08	1.35462e+08	1.44328e+08	3.40459e+07	1.28407e+08	1.1865e+08	132576493	1.24202e+08	1.70429e+08	1.61173e+08	1.1912e+08	1.3143e+08	1.11272e+08	1.4387e+08	1.46717e+08	1.14159e+08	143761913	1.48331e+08	1.38799e+08	1.25227e+08	1.11786e+08	1	1.23276e+08	1	1.27632e+08	1	1.76792e+08	1	1.28431e+08	1
UPI00000DD607	ALF29965	NL70_07370	50S ribosomal protein L25	7933213267	8767607397	7971361515	7619793168	8519056855	8640205966	7783030044	7811876662	7509953595	7054019555	7493325557	7908823741	7657355265	7644905189	8507135808	8562244360	8498792337	8217979760	8023483289	8981505749	7988625082	7636163790	8271438861	8299586274	8248329365	7700444496	7613415067	6967529878	7544236645	7832613232	7789473483	7626706325	8528612872	8411887384	8187269445	8221293808	8426452426	1	7803985889	1	8432571989	1	7885920142	1	7286229524	1
UPI00000DD608	ALF29967	NL70_07380	GTP-binding protein	8.87087e+08	8.02616e+08	8.20133e+08	826537705	8.62671e+08	8.94509e+08	8.3424e+08	8.44572e+08	9.32861e+08	8.6208e+08	840841275	8.00157e+08	828599332	7.79115e+08	9.76894e+08	969856268	8.59686e+08	8.75602e+08	797842253	8.14123e+08	8.41148e+08	8.23331e+08	864885820	8.4737e+08	8.33107e+08	8.35676e+08	9.14044e+08	850252365	8.28265e+08	7.87684e+08	8.77069e+08	8.22956e+08	9.49594e+08	9.10669e+08	8.62502e+08	860079020	825417218	1	8.27788e+08	1	8.67359e+08	1	836898795	1	8.89809e+08	1
UPI00000DD60B	ALF29972	NL70_07405	cytochrome B	7.87999e+08	9.29682e+08	881211067	9.18975e+08	8.05243e+08	6.81381e+08	6.20229e+08	6.77399e+08	6.22097e+08	703865687	6.19814e+08	6.46146e+08	4.84187e+08	4.09579e+08	5.00402e+08	4.82032e+08	5.70393e+08	6.87122e+08	8.42076e+08	1187730676	9.1715e+08	8.89836e+08	7.06852e+08	6.48991e+08	6.45425e+08	6.93784e+08	6.19119e+08	6.55416e+08	636007166	6.20794e+08	4.66191e+08	388558352	4.94623e+08	4.66467e+08	6.86232e+08	645918587	9.36872e+08	1	9.01793e+08	1	7.10617e+08	1	659209185	1	6.50125e+08	1
UPI00000DD60C	ALF29976	NL70_07425	tRNA methyltransferase	3.99304e+07	3.6349e+07	4.78375e+07	4.0532e+07	3.05682e+07	2.79087e+07	4.07722e+07	2.62273e+07	2.66338e+07	4.40633e+07	2.5114e+07	2.80406e+07	3.73308e+07	2.64429e+07	4.79609e+07	5.13069e+07	2.06826e+07	4.59346e+07	4.18486e+07	4.38056e+07	4.6923e+07	4.28517e+07	5.4483e+07	2.37909e+07	NA	2.44705e+07	2.90664e+07	4.61598e+07	2.67638e+07	3.91095e+07	2.77674e+07	4.51383e+07	4.76021e+07	4.83158e+07	2.92684e+07	3.2115e+07	4.04834e+07	1	4.4536e+07	1	3.41877e+07	1	3.049e+07	0.75	3.64808e+07	1
UPI00000DD60E	ALF29977	NL70_07435	hypothetical protein	NA	NA	NA	NA	NA	NA	NA	NA	NA	NA	NA	NA	NA	NA	NA	NA	NA	NA	NA	NA	NA	NA	NA	NA	NA	NA	38879040	NA	NA	NA	NA	NA	NA	NA	NA	NA	NA	0	NA	0	NA	0	NA	0	38879040	0.25
UPI00000DD612	ALF29984	NL70_07480	hypothetical protein	5.67759e+07	4.86895e+07	4.67607e+07	5.38949e+07	6.27393e+07	5.16427e+07	6.87534e+07	5.77849e+07	5.06753e+07	7.13161e+07	4.87673e+07	4.88571e+07	5.3509e+07	4.84442e+07	5.29187e+07	5.06803e+07	5.92609e+07	4.64587e+07	5.26842e+07	5.22833e+07	5.33412e+07	6.09503e+07	5.00183e+07	6.10589e+07	6.58506e+07	5.11181e+07	4.52766e+07	3.88494e+07	4.10862e+07	5.40926e+07	6.35912e+07	5.90056e+07	3.76423e+07	6.34914e+07	6.24794e+07	4.61859e+07	5.26082e+07	1	5.37367e+07	1	5.63648e+07	1	6.08768e+07	1	5.15293e+07	1
UPI00000DD617	ALF29989	NL70_07505	membrane protein	1.55279e+08	1.44344e+08	1.13091e+08	9.23216e+07	2.84845e+07	NA	NA	NA	NA	NA	3.92899e+07	3.63146e+07	NA	1.24887e+07	NA	NA	NA	NA	2.41742e+08	1.09201e+08	2.11348e+08	1.63836e+08	2.29429e+07	NA	NA	NA	NA	NA	4.0942e+07	3.35779e+07	NA	NA	NA	NA	NA	NA	1.62641e+08	1	1.45149e+08	1	2.57137e+07	0.5	NA	0	NA	0
UPI00000DD61E	ALF29995	NL70_07540	ArsR family transcriptional regulator	5.57406e+07	4.61403e+07	4.69455e+07	5.72903e+07	3.99607e+07	5.85993e+07	5.43757e+07	5.72346e+07	3.78594e+07	5.67013e+07	4.9738e+07	6.28691e+07	3.14803e+07	6.68331e+07	5.36315e+07	5.90144e+07	3.94798e+07	6.27138e+07	4.98424e+07	3.69189e+07	5.35361e+07	6.09578e+07	6.62203e+07	2.99273e+07	5.15846e+07	5.95227e+07	5.41221e+07	5.6073e+07	6.16302e+07	6.61674e+07	4.1921e+07	5.26991e+07	4.98511e+07	4.8062e+07	6.41524e+07	6.52654e+07	4.71606e+07	1	5.46825e+07	1	4.86769e+07	1	5.56794e+07	1	5.1189e+07	1
UPI00000DD622	ALF29999	NL70_07560	membrane protein	1.12512e+08	1.35433e+08	1.15433e+08	1.13164e+08	8.70651e+07	1.26419e+08	7.25919e+07	8.50283e+07	1.33377e+08	1.66487e+08	1.06845e+08	1.29402e+08	1.28693e+08	1.16293e+08	1.38964e+08	1.47497e+08	109528241	1.11574e+08	8.97339e+07	1.53167e+08	7.68245e+07	9.66166e+07	1.06974e+08	1.13794e+08	6.9529e+07	7.93598e+07	1.24702e+08	1.50648e+08	1.08276e+08	1.25348e+08	1.29594e+08	1.17103e+08	1.55872e+08	1.35604e+08	1.15667e+08	1.05268e+08	122711420	1	100509501	1	1.08563e+08	1	7.66272e+07	1	1.43803e+08	1
UPI00000DD630	ALF30014	NL70_07645	acetyltransferase	2.15589e+08	2.25421e+08	2.55855e+08	2.31726e+08	1.90898e+08	1.71588e+08	2.42354e+08	2.11734e+08	2.51218e+08	2.26262e+08	2.72225e+08	2.42877e+08	227806533	2.55885e+08	2.1794e+08	2.32602e+08	2.12568e+08	1.86421e+08	2.12111e+08	2.19514e+08	2.3127e+08	2.33593e+08	1.90575e+08	1.69525e+08	2.31578e+08	2.19143e+08	2.42667e+08	2.3379e+08	2.6693e+08	2.38712e+08	2.26927e+08	2.53995e+08	2.19419e+08	2.46125e+08	2.10446e+08	193772609	2.18159e+08	1	2.38111e+08	1	1.80647e+08	1	2.26202e+08	1	2.38484e+08	1
UPI00000DD634	ALF30020	NL70_07675	aminotransferase DegT	2081262540	2329097470	2359287793	2117125575	2311034599	2333034884	2420885781	2442373472	2762169021	2562576608	2106885234	2072653271	2255372752	2289461329	2500513282	2577906054	2196358773	2266080461	2093657489	2191301858	2079689080	2045424333	2249118098	2424461125	2375044861	2367656858	2526604044	2802735480	2578438485	2039182620	2287950651	2397112414	2477427770	2679546639	2170155749	2235863568	2173829839	1	2150381695	1	2329412176	1	2401490243	1	2663521288	1
UPI00000DD641	ALF30033	NL70_07755	hypothetical protein	2.46058e+07	2.80184e+07	NA	3.1828e+07	2.77977e+07	1.61249e+07	1.39779e+07	3.77013e+07	6.1984e+07	7.42711e+07	3.93215e+07	1.30685e+07	3.94969e+07	5.84404e+07	5.04755e+06	6.44313e+07	NA	2.71288e+07	NA	2.60819e+07	3.89603e+07	3.10321e+07	2.30412e+07	3.34878e+07	3.00095e+07	3.26437e+07	3.19674e+07	3.90917e+07	4.18772e+07	2.63962e+07	3.08281e+07	5.30037e+07	3.71065e+07	3.92271e+07	2.01441e+07	1.08813e+07	2.62354e+07	0.75	3.39401e+07	0.75	2.51129e+07	1	2.85831e+07	1	5.18285e+07	1
UPI00000DD644	ALF30655	NL70_07765	7-alpha-hydroxysteroid dehydrogenase	3.99184e+08	4.03154e+08	417590028	4.16704e+08	5.08586e+08	4.74756e+08	4.79175e+08	4.44535e+08	5.90083e+08	5.41046e+08	4.78024e+08	437297746	455575171	4.5799e+08	5.02206e+08	4.95646e+08	5.0208e+08	4.87323e+08	3.91075e+08	396363183	3.85969e+08	422508776	4.64443e+08	5.07411e+08	4.76039e+08	443208701	583396485	5.36249e+08	4.9082e+08	477402073	4.47527e+08	4.68651e+08	4.95974e+08	4.91376e+08	4.86093e+08	4.3079e+08	3.97444e+08	1	4.10693e+08	1	4.88799e+08	1	4.60739e+08	1	5.62694e+08	1
UPI00000DD64C	ALF30040	NL70_07800	hypothetical protein	NA	NA	NA	18247160	NA	NA	NA	NA	NA	NA	NA	NA	NA	NA	NA	NA	NA	NA	2.13366e+07	NA	5.60686e+07	NA	NA	NA	NA	NA	NA	NA	NA	NA	NA	NA	NA	NA	NA	NA	2.13366e+07	0.25	3.71579e+07	0.5	NA	0	NA	0	NA	0
UPI00000DD654	ALF30049	gabD	succinate-semialdehyde dehydrogenase	1141091969	1387617288	1087751487	1274361012	1320072690	1238024543	1484186488	1254701621	1397226358	1417587884	1159031937	1224022633	1136302311	1073848022	1142789503	1136645370	1195796691	1170368814	1086499705	1248012446	1347637992	1372006675	1550522833	1509604621	1296783418	1223131389	1395938422	1544027765	1240186234	1234337205	1177069585	1114982237	1306639926	1069322373	1159941763	1195726978	1215805352	1	1270439292	1	1404556172	1	1314700729	1	1438695107	1
UPI00000DD663	ALF30067	NL70_07985	photosystem reaction center subunit H	365140384	3.27649e+08	3.79372e+08	3.18733e+08	3.75644e+08	3.87359e+08	3.77936e+08	3.85571e+08	4.35801e+08	437590154	4.77388e+08	4.46226e+08	4.19478e+08	4.47011e+08	3.82258e+08	3.96801e+08	3.54088e+08	3.354e+08	365713534	3.09599e+08	3.54677e+08	3.71895e+08	3.8637e+08	3.7226e+08	404525297	4.05495e+08	4.18592e+08	4.49148e+08	4.79019e+08	4.71152e+08	4.12357e+08	414855298	3.82698e+08	4.03499e+08	3.78845e+08	3.47083e+08	3.42025e+08	1	3.56169e+08	1	3.80408e+08	1	3.93382e+08	1	4.35283e+08	1
UPI00000DD665	ALF30068	NL70_07990	hypothetical protein	NA	NA	NA	NA	NA	NA	NA	NA	1.97419e+07	2.16175e+07	1.89611e+07	1.3928e+07	2.79018e+07	2.78966e+07	NA	NA	NA	NA	NA	3.7305e+07	3.54252e+07	NA	NA	NA	NA	NA	4.45076e+07	2.26971e+07	1.48954e+07	1.60586e+07	2.82203e+07	2.58525e+07	NA	NA	NA	NA	3.7305e+07	0.25	3.54252e+07	0.25	NA	0	NA	0	2.7141e+07	1
UPI00000DD66C	ALF30077	NL70_08035	transcriptional regulator	2.0213e+07	NA	2.17166e+07	1.92264e+07	1.91134e+07	1.40067e+07	2.52796e+07	3.0818e+07	NA	2.41201e+07	2.1472e+07	1.68807e+07	NA	1.83072e+07	1.07916e+07	1.58455e+07	NA	1.03118e+07	2.14755e+07	NA	1.92488e+07	1.81017e+07	1.28659e+07	NA	NA	2.22079e+07	18513217	2.16807e+07	2.61403e+07	1.57348e+07	7.68451e+06	1.72e+07	9.64114e+06	1.52885e+07	NA	1.45242e+07	2.08442e+07	0.5	1.95734e+07	1	1.53286e+07	0.75	2.61018e+07	0.75	2.1438e+07	0.75
UPI00000DD672	ALF30082	NL70_08065	adenylosuccinate synthetase	1207164726	1211772163	1272787475	1342878719	1220048060	1216331573	1161199798	1180342529	1212755627	1231479590	1120338513	1127504905	1214361056	1155410846	1094337346	1093031292	1165951466	1132323308	1194441209	1188392815	1275121863	1301393160	1194764645	1205462519	1153166648	1204155678	1211715352	1222868810	1119123944	1104125902	1195159839	1161249972	1110737292	1130105506	1159793090	1100156356	1200442728	1	1298045304	1	1209151699	1	1174716163	1	1219704845	1
UPI00000DD677	ALF30085	NL70_08085	sodium transporter	6.11378e+07	NA	3.51113e+07	4.80298e+07	4.88126e+07	9.04211e+07	4.28577e+07	2.40887e+07	4.94006e+07	7.49778e+07	5.72022e+07	6.85455e+07	8.33064e+07	6.30888e+07	2.08429e+07	2.27055e+07	1.02172e+08	8.82722e+07	4.60549e+07	NA	6.08511e+07	3.49645e+07	1.00217e+08	6.51436e+07	5.83798e+07	3.01435e+07	5.31652e+07	5.77645e+07	5.81664e+07	6.79479e+07	8.82596e+07	4.8416e+07	1.73524e+07	2.40684e+07	1.00552e+08	8.94819e+07	5.35964e+07	0.5	4.47392e+07	1	7.61485e+07	1	38867449	1	5.8827e+07	1
UPI00000DD67C	ALF30090	NL70_08110	tol-pal system protein	430431866	4.21584e+08	4.10267e+08	3.96601e+08	5.44155e+08	5.00289e+08	3.3816e+08	3.76963e+08	4.85748e+08	4.82706e+08	5.02198e+08	4.75377e+08	4.996e+08	4.99965e+08	501213057	4.99919e+08	5.52207e+08	5.30679e+08	4.38929e+08	4.36872e+08	4.06752e+08	4.12829e+08	5.49777e+08	5.25988e+08	3.35806e+08	3.83631e+08	4.62859e+08	4.8446e+08	493634081	4.68144e+08	5.15986e+08	5.09222e+08	5.0967e+08	5.07613e+08	5.48637e+08	549971445	4.31954e+08	1	4.06612e+08	1	5.30052e+08	1	3.5864e+08	1	4.78943e+08	1
UPI00000DD68A	ALF30105	NL70_08195	flagellar motor protein MotA	1.88532e+08	2.02255e+08	1.92466e+08	2.09434e+08	2.41987e+08	2.30914e+08	2.43536e+08	2.21733e+08	2.3249e+08	2.26502e+08	2.12727e+08	197291423	1.85629e+08	1.91903e+08	1.69398e+08	1.99106e+08	2.20461e+08	185323249	2.04126e+08	2.08109e+08	1.84987e+08	2.1058e+08	2.62157e+08	2.59648e+08	2.20962e+08	2.30815e+08	2.19826e+08	2.22505e+08	2.21628e+08	1.97938e+08	2.03251e+08	188745666	175031006	1.5178e+08	2.07438e+08	1.9334e+08	2.00756e+08	1	1.99367e+08	1	248676361	1	2.29262e+08	1	2.25331e+08	1
UPI00000DD68D	ALF30665	NL70_08215	transcriptional regulator	3001540162	2618088045	2856182092	2753287248	2957104042	3225511980	2832710492	3136928281	2960256272	2923612594	3026645117	3004527729	2692088548	2866883396	2830181679	3016230298	2702531907	2656597338	2697837667	2463753034	2805008285	2578641322	2870997452	3189250699	3266199751	3096023043	3041167324	2904795380	2954161842	2851614762	2754634713	2899207514	2757367921	2899484372	2747883121	2623058422	2695304727	1	2748279737	1	3060716043	1	3082965392	1	2957457893	1
UPI00000DD691	ALF30114	NL70_08245	5-formyltetrahydrofolate cyclo-ligase	7.74514e+07	NA	2.94644e+07	9.17485e+07	6.80499e+07	9.51966e+07	8.5325e+07	8.58963e+07	7.8766e+07	7.67001e+07	5.68691e+07	8.19744e+07	5.5679e+07	6.18406e+07	6.66406e+07	2.94713e+07	2.94217e+07	5.84296e+07	6.79666e+07	4.53292e+07	NA	9.08798e+07	8.64786e+07	8.24657e+07	8.82881e+07	5.98152e+07	5.45779e+07	6.83564e+07	7.10783e+07	6.02234e+07	4.34947e+07	4.1607e+07	4.90812e+07	6.21631e+07	5.10446e+07	5.89202e+07	6.35824e+07	0.75	7.06976e+07	0.75	8.30477e+07	1	7.98312e+07	1	6.96001e+07	1
UPI00000DD692	ALF30666	NL70_08255	tropomyosin	4.59254e+08	3.55675e+08	5.29673e+08	1.87634e+08	3.25036e+08	3.92767e+08	2.04567e+08	3.69061e+08	4.74646e+08	2.54438e+08	6.18594e+08	6.23745e+08	4.38747e+08	5.71806e+08	4.33682e+08	3.80985e+08	3.8716e+08	227442435	3.23782e+08	3.27279e+08	5.36917e+08	2.15164e+08	3.29069e+08	3.93743e+08	3.65203e+08	5.37645e+08	2.64046e+08	2.69973e+08	6.13647e+08	4.40315e+08	4.27772e+08	5.61404e+08	3.16911e+08	3.8716e+08	4.12537e+08	3.48345e+08	3.66498e+08	1	3.67347e+08	1	3.60154e+08	1	3.69119e+08	1	315775417	1
UPI00000DD69F	ALF30128	NL70_08330	hypothetical protein	5.60335e+07	5.75709e+07	7.43003e+07	7.28951e+07	5.20805e+07	7.03202e+07	7.96015e+07	5.6954e+07	5.483e+07	6.28206e+07	5.92372e+07	7.17148e+07	5.47176e+07	6.76458e+07	4.65064e+07	6.00076e+07	6.32975e+07	4.93931e+07	5.71732e+07	5.17723e+07	6.76639e+07	5.42673e+07	6.5769e+07	5.24467e+07	7.91081e+07	6.83063e+07	5.39934e+07	4.66427e+07	6.64397e+07	7.14397e+07	6.21188e+07	7.1934e+07	4.15126e+07	5.68428e+07	5.84842e+07	4.12892e+07	5.56375e+07	1	6.72816e+07	1	6.01541e+07	1	7.09925e+07	1	5.45717e+07	1
UPI00000DD6A2	ALF30131	NL70_08350	2-hydroxy-6-oxo-2,4-heptadienoate hydrolase	NA	NA	2.64947e+07	2.58977e+07	NA	1.60129e+07	NA	NA	2.97969e+07	2.59841e+07	3.24976e+07	2.65727e+07	NA	NA	2.22211e+07	2.10664e+07	1.40666e+07	NA	2.44487e+07	NA	2.32886e+07	NA	NA	NA	NA	NA	34735231	NA	3.00682e+07	2.79261e+07	27074629	2.28811e+07	NA	NA	NA	NA	2.44487e+07	0.25	2.5227e+07	0.75	1.60129e+07	0.25	NA	0	3.01721e+07	0.75
UPI00000DD6A4	ALF30133	NL70_08360	hypothetical protein	3.82101e+08	3.85907e+08	3.52173e+08	340825559	3.9632e+08	465690021	3.28695e+08	3.29915e+08	3.64879e+08	3.51705e+08	4.08633e+08	391623445	3.30052e+08	3.78966e+08	3.88417e+08	3.73186e+08	3.63638e+08	3.70251e+08	3.17483e+08	3.79957e+08	3.53985e+08	4.00851e+08	4.59004e+08	3.90095e+08	2.54062e+08	3.15109e+08	3.82312e+08	3.55556e+08	3.80978e+08	3.86316e+08	3.74783e+08	380343969	426054089	3.61728e+08	3.35637e+08	3.72504e+08	3.66362e+08	1	361958771	1	427777179	1	3.06945e+08	1	3.63613e+08	1
UPI00000DD6A9	ALF30137	NL70_08380	lipoprotein	9.13511e+08	9.21247e+08	8.93458e+08	9.55144e+08	1187361027	1045154078	1260688411	1075489552	1079188225	9.11832e+08	9.65047e+08	8.81555e+08	889753176	8.1536e+08	903153615	6.72555e+08	1154830281	1041624071	8.51297e+08	6.19051e+08	8.77139e+08	8.94517e+08	1145239165	1065995631	1196560892	1047321359	1108280561	8.61786e+08	9.92597e+08	8.21053e+08	9.37583e+08	8.62459e+08	8.53619e+08	636935197	1161050496	1005423991	8.26276e+08	1	9.05064e+08	1	1110937475	1	1145015054	1	9.90272e+08	1
UPI00000DD6B4	ALF30142	NL70_08420	CarD family transcriptional regulator	4.71056e+08	3.87923e+08	4.05659e+08	5.18432e+08	1.73924e+08	194573096	3.29125e+08	3.52786e+08	2.92972e+08	276895728	3.21311e+08	2.93465e+08	3.1813e+08	3.34251e+08	3.95912e+08	4.68337e+08	4.20215e+08	4.25656e+08	4.38201e+08	4.31457e+08	4.13369e+08	4.33812e+08	1.71173e+08	1.87634e+08	3.48837e+08	3.60216e+08	2.85875e+08	271452737	3.24928e+08	2.90122e+08	3.40798e+08	3.34121e+08	4.55405e+08	4.49544e+08	442235382	4.00352e+08	4.32159e+08	1	4.42818e+08	1	1.81826e+08	1	3.47741e+08	1	2.81799e+08	1
UPI00000DD6BA	ALF30675	NL70_08455	peptidoglycan transglycosylase	NA	NA	NA	NA	NA	NA	NA	1.0323e+07	NA	NA	NA	NA	NA	NA	NA	NA	NA	1.35817e+07	NA	NA	NA	NA	1.33916e+07	NA	NA	NA	NA	NA	NA	NA	NA	NA	NA	NA	NA	NA	NA	0	NA	0	1.33916e+07	0.25	1.0323e+07	0.25	NA	0
UPI00000DD6CE	ALF30164	NL70_08565	membrane protein	9.10001e+07	1.14928e+08	1.24804e+08	1.16466e+08	1.50263e+08	115606572	1.51525e+08	1.53949e+08	161631181	1.41645e+08	NA	8.87021e+07	1.2792e+08	6.91957e+07	8.60387e+07	9.68668e+07	8.82431e+07	8.86952e+07	8.62602e+07	NA	1.23417e+08	1.138e+08	1.46682e+08	1.54396e+08	1.54446e+08	1.58332e+08	76668513	1.08672e+08	4.69118e+07	1.24337e+08	8.92928e+07	9.10386e+07	7.44517e+07	8.42894e+07	7.29202e+07	9.10591e+07	9.7396e+07	0.75	1.19622e+08	1	1.41737e+08	1	1.54563e+08	1	1.22154e+08	1
UPI00000DD6D0	ALF30166	NL70_08575	transaldolase	3719842035	3974557260	3451997996	4066812808	4264258095	4233946371	3442335563	3893926588	3886890117	4144797242	3966879089	4104632949	3912487190	3699641418	3896972605	3861469673	3822772249	4008526063	3711102163	4162915952	3268218591	4018410056	4192994421	4196949046	3361360946	3601713460	4163373707	4328952842	4020100392	4163638641	3885965838	3752418734	3967481874	4028984130	3901345514	4134171937	3892104353	1	3701359863	1	4222036983	1	3574834139	1	4131003477	1
UPI00000DD6D1	ALF30167	NL70_08580	lipoprotein	2.20106e+08	2.0788e+08	2.02552e+08	162678378	1.88849e+08	1.85633e+08	200396522	2.1804e+08	1.09545e+08	1.61621e+08	1.8187e+08	1.82436e+08	1.60637e+08	1.94342e+08	2.18056e+08	214483179	1.60939e+08	2.02819e+08	2.21941e+08	2.3415e+08	2.03688e+08	2.07062e+08	2.053e+08	1.66989e+08	2.59391e+08	2.22304e+08	1.30046e+08	1.61271e+08	1.79912e+08	1.73557e+08	220554510	2.00107e+08	2.1424e+08	1.97585e+08	1.55775e+08	1.82683e+08	2.21019e+08	1	1.93995e+08	1	1.86693e+08	1	2.25033e+08	1	1.40621e+08	1
UPI00000DD6D5	ALF30171	NL70_08600	Usg family protein	NA	NA	NA	NA	NA	NA	NA	NA	86745081	6.45507e+07	NA	4.87007e+07	NA	NA	NA	NA	NA	NA	NA	NA	NA	NA	NA	NA	NA	NA	1.02096e+08	1.0218e+08	3.66959e+07	3.38523e+07	NA	NA	NA	NA	NA	NA	NA	0	NA	0	NA	0	NA	0	8.88928e+07	1
UPI00000DD6D6	ALF30680	NL70_08605	acetyl-CoA synthetase	2.77732e+08	2.93428e+08	2.61581e+08	2.70615e+08	2.73329e+08	2.66039e+08	2.43927e+08	2.39941e+08	2.33248e+08	2.49072e+08	2.89912e+08	2.52005e+08	2.239e+08	2.05828e+08	2.27538e+08	2.16892e+08	2.34357e+08	2.11764e+08	299265312	2.84359e+08	2.62961e+08	2.55718e+08	2.73257e+08	2.62144e+08	2.77303e+08	255581837	2.89057e+08	2.46781e+08	254250225	2.55044e+08	2.32846e+08	2.13091e+08	2.22081e+08	2.14505e+08	2.41747e+08	2.32514e+08	2.88696e+08	1	2.62719e+08	1	2.68692e+08	1	2.54188e+08	1	2.5454e+08	1
UPI00000DD6E2	ALF30684	NL70_08665	chorismate mutase	2.84486e+08	260403558	2.73447e+08	2.29616e+08	3.19821e+08	3.07122e+08	3.26138e+08	3.29423e+08	3.24969e+08	3.19838e+08	3.55406e+08	3.74931e+08	2.59207e+08	2.99006e+08	3.38348e+08	3.57123e+08	2.90822e+08	293101500	2.90875e+08	1.67529e+08	2.65019e+08	3.08245e+08	305569034	3.35239e+08	2.88236e+08	3.35632e+08	3.24401e+08	2.98531e+08	3.29915e+08	2.56946e+08	3.11638e+08	3.18807e+08	3.21635e+08	3.39997e+08	2.76109e+08	3.49479e+08	2.50824e+08	1	2.69082e+08	1	3.16938e+08	1	3.19857e+08	1	3.16935e+08	1
UPI00000DD6E8	ALF30184	NL70_08690	hypothetical protein	NA	1.53525e+07	NA	NA	1.5346e+07	1.94793e+07	NA	9.10192e+06	1.70372e+07	NA	NA	NA	NA	NA	NA	NA	1.52528e+07	2.0599e+07	1.97044e+07	NA	NA	NA	1.87182e+07	NA	NA	1.28986e+07	NA	NA	NA	1.36628e+07	NA	2.52942e+07	NA	NA	NA	NA	1.75284e+07	0.5	NA	0	1.78478e+07	0.75	1.10003e+07	0.5	1.70372e+07	0.25
UPI00000DD6E9	ALF30185	NL70_08695	methylmalonate-semialdehyde dehydrogenase	2.23843e+08	2.37785e+08	2.47931e+08	2.58517e+08	2.50107e+08	2.7631e+08	2.40447e+08	228260702	2.44218e+08	2.52043e+08	2.48246e+08	2.75092e+08	2.2933e+08	2.35158e+08	2.12988e+08	225268405	2.09938e+08	211871507	1.97621e+08	2.30221e+08	2.45507e+08	2.53958e+08	258634052	2.76896e+08	2.31674e+08	2.23925e+08	2.36485e+08	2.64058e+08	246468294	2.75506e+08	2.41087e+08	216599312	2.25166e+08	2.31047e+08	2.06386e+08	2.05777e+08	2.22367e+08	1	2.51478e+08	1	2.65487e+08	1	2.31077e+08	1	2.49201e+08	1
UPI00000DD6F2	ALF30198	obgE	GTPase CgtA	1.3991e+08	138773674	9.3452e+07	9.13245e+07	1.39943e+08	1.30393e+08	9.1288e+07	7.63264e+07	1.4485e+08	1.10152e+08	1.36645e+08	1.22685e+08	1.43511e+08	1.24949e+08	8.99718e+07	133466914	6.47783e+07	1.14406e+08	8.55697e+07	7.20358e+07	1.77361e+08	135787342	6.92928e+07	9.10189e+07	1.25689e+08	7.88964e+07	1.42345e+08	1.03604e+08	1.33894e+08	1.33386e+08	1.23994e+08	1.38398e+08	1.27227e+08	1.28175e+08	6.81682e+07	7.30878e+07	1.09072e+08	1	1.24481e+08	1	1.07662e+08	1	9.30499e+07	1	1.25238e+08	1
UPI00000DD6F6	ALF30200	NL70_08780	50S ribosomal protein L27	1959139836	2350381862	1831183831	1640365706	1822201170	1528464641	1570478526	1480980494	1145778335	1181087480	1361575984	2161757868	1604857563	1593900295	1959492981	1625347549	1730451224	1701601827	1783085683	2226673640	2060770447	1712051765	1771210491	1480936969	1737106161	1549288449	1081181090	1098222020	2146158298	1459473995	1647339731	1635627387	1100616761	1645815193	1698636329	1710287947	2079820255	1	1811092937	1	1650703318	1	1584463408	1	1126567231	1
UPI00000DD705	ALF30211	NL70_08895	3-demethylubiquinone-9 3-methyltransferase	4302434859	3789787931	4038349588	4043032810	4159516952	4104683617	4112745153	4278171892	3574278587	3681353156	4224554087	4357441882	4409221017	4171402406	3874737069	3734318718	3813668223	3721773277	4165564461	3870497422	4119020589	4230659548	4071366200	3983019697	4081294733	4146940165	3558274488	3698623881	4313751888	4357016438	4420616730	4019440734	3945157523	3811593837	3889346791	3885478494	4032071168	1	4107765634	1	4079646617	1	4154787986	1	3628132528	1
UPI00000DD708	ALF30692	NL70_08915	glutaredoxin	2.51834e+08	1.88888e+08	3.21902e+08	2.56065e+08	2.87652e+08	2.7356e+08	3.89376e+08	3.53048e+08	6.09221e+08	6.05781e+08	5.86792e+08	6.48655e+08	4.67969e+08	4.05898e+08	4.68364e+08	5.64511e+08	4.70712e+08	514625839	2.42032e+08	4.2574e+08	1.01922e+08	2.78445e+08	3.02526e+08	346476573	3.70377e+08	3.37263e+08	6.38412e+08	5.99097e+08	5.66854e+08	4.87459e+08	3.29422e+08	4.56536e+08	4.96953e+08	5.61118e+08	4.1597e+08	3.92889e+08	2.77124e+08	1	2.39584e+08	1	3.02554e+08	1	362516045	1	613127767	1
UPI00000DD71D	ALF30237	NL70_09050	isopropylmalate isomerase	1051552472	973229074	8.93152e+08	883494612	2.26787e+08	2.39189e+08	9.37973e+08	9.66675e+08	3.1919e+08	3.28164e+08	856015626	8.68645e+08	3.06632e+08	2.89828e+08	8.7212e+08	9.39471e+08	8.78391e+08	8.90752e+08	1002811963	8.91231e+08	8.57251e+08	8.92866e+08	2.19444e+08	2.36298e+08	9.24797e+08	9.05944e+08	3.511e+08	3.59385e+08	9.13979e+08	8.56275e+08	3.00845e+08	2.99092e+08	8.656e+08	8.71433e+08	8.47196e+08	8.91972e+08	9.79706e+08	1	8.81691e+08	1	2.3043e+08	1	9.33847e+08	1	339459856	1
UPI00000DD72C	ALF30257	dapF	diaminopimelate epimerase	1.64026e+08	172340300	1.55891e+08	162345715	6.07342e+07	8.58676e+07	1.57925e+08	1.78462e+08	1.69905e+08	1.72914e+08	1.94922e+08	1.64401e+08	1.56501e+08	1.41948e+08	2.03259e+08	2.11182e+08	1.69245e+08	1.60847e+08	1.6147e+08	1.92143e+08	1.67548e+08	160089740	5.91382e+07	6.57755e+07	1.98387e+08	1.57969e+08	1.65314e+08	1.79707e+08	1.73885e+08	1.5777e+08	1.59055e+08	1.49274e+08	1.90615e+08	2.05091e+08	177312663	136149428	1.72495e+08	1	1.61469e+08	1	6.78789e+07	1	1.73186e+08	1	1.7196e+08	1
UPI00000DD72D	ALF30258	NL70_09170	2-methylthioadenine synthase	3.87526e+07	NA	2.98116e+07	NA	NA	NA	NA	4.61751e+07	NA	NA	2.32095e+07	2.12733e+07	NA	NA	5.14902e+07	5.96234e+07	NA	NA	5.05331e+07	3.15348e+07	2.25271e+07	2.46144e+07	NA	NA	NA	3.8149e+07	NA	3.99106e+07	1.6342e+07	NA	NA	NA	4.09513e+07	5.42736e+07	3.39646e+07	4.02197e+07	4.02735e+07	0.75	2.5651e+07	0.75	NA	0	4.2162e+07	0.5	3.99106e+07	0.25
UPI00000DD73D	ALF30275	NL70_09260	LysR family transcriptional regulator	NA	NA	NA	NA	NA	NA	NA	NA	1.6786e+07	NA	1.52289e+07	1.10708e+07	NA	NA	NA	NA	NA	NA	NA	NA	NA	NA	NA	NA	NA	NA	1.27886e+07	NA	1.25296e+07	1.51314e+07	1.20858e+07	NA	NA	NA	NA	NA	NA	0	NA	0	NA	0	NA	0	1.47873e+07	0.5
UPI00000DD73F	ALF30276	NL70_09265	amino acid ABC transporter substrate-binding protein	NA	NA	NA	NA	6.01674e+07	1.77737e+07	NA	NA	2.55902e+07	2.53437e+07	3.04142e+07	5.87017e+07	NA	2.00851e+07	5.33523e+07	NA	NA	NA	NA	NA	NA	NA	NA	4.43572e+07	NA	NA	1.13224e+07	NA	NA	NA	NA	NA	1.79864e+07	NA	NA	NA	NA	0	NA	0	4.07661e+07	0.75	NA	0	2.07521e+07	0.75
UPI00000DD749	ALF30288	NL70_09340	electron transfer flavoprotein subunit beta	2662520283	2592335897	2549452159	2771309729	2706819308	2769462208	3066208727	2860294807	3119772643	2897286263	2485999767	2736623744	2839877404	2863311056	2642428334	2782499347	3059629813	2947546071	2586191815	2644051134	2526688873	2619169850	2685200698	2787168162	3030933646	2847479666	3071780411	3110134126	3071740687	2830542632	2769145274	2858453060	2745070657	2752976992	3075994632	2862710214	2621274782	1	2616655153	1	2737162594	1	2951229211	1	3049743361	1
UPI00000DD74B	ALF30291	NL70_09355	6-pyruvoyl tetrahydrobiopterin synthase	9.89622e+07	3.35522e+07	9.56494e+07	1.07261e+08	8.39417e+07	116914049	9.36832e+07	1.0442e+08	7.56934e+07	9.1707e+07	8.17335e+07	9.0465e+07	9.4158e+07	8.86967e+07	9.70992e+07	103294843	1.08797e+08	1.0984e+08	8.53556e+07	3.80082e+07	9.2162e+07	9.17409e+07	106949433	1.35409e+08	1.07789e+08	9.79747e+07	7.07363e+07	8.46095e+07	7.33723e+07	1.03426e+08	9.38301e+07	7.71064e+07	1.13032e+08	9.29171e+07	1.0716e+08	1.25944e+08	6.39695e+07	1	9.67034e+07	1	1.10804e+08	1	1.00967e+08	1	8.06865e+07	1
UPI00000DD755	ALF30300	NL70_09405	diaminopimelate decarboxylase	1.88247e+08	2.19847e+08	2.04699e+08	1.9964e+08	2.24489e+08	3.06562e+08	2.01346e+08	2.34013e+08	1.89392e+08	2.57444e+08	1.78363e+08	1.78465e+08	193024078	1.7692e+08	1.84792e+08	1.8498e+08	2.61139e+08	1.94991e+08	2.22903e+08	2.19631e+08	2.36001e+08	2.39398e+08	2.55079e+08	2.19835e+08	2.56239e+08	2.56162e+08	1.97868e+08	2.12824e+08	1.83473e+08	1.87625e+08	2.43434e+08	1.90786e+08	1.90935e+08	2.42329e+08	2.60271e+08	2.1656e+08	2.12657e+08	1	2.19934e+08	1	2.51491e+08	1	2.3694e+08	1	214382234	1
UPI00000DD757	ALF30303	NL70_09420	SAM-dependent methyltransferase	1.10904e+08	1.05634e+08	1.11719e+08	1.13487e+08	1.26515e+08	1.20028e+08	9.25721e+07	1.08765e+08	1.35986e+08	1.35569e+08	1.21844e+08	1.12596e+08	1.23354e+08	1.17473e+08	8.74769e+07	7.71011e+07	1.1186e+08	1.11758e+08	1.05518e+08	1.02165e+08	1.13527e+08	1.10505e+08	1.35857e+08	1.27247e+08	1.12761e+08	1.09949e+08	136324029	1.2703e+08	1.23643e+08	106726578	1.26594e+08	1.06077e+08	9.59954e+07	8.02077e+07	1.14661e+08	1.16753e+08	1.06056e+08	1	1.1231e+08	1	1.27412e+08	1	1.06012e+08	1	1.33727e+08	1
UPI00000DD75B	ALF30307	NL70_09440	gamma-glutamyl cyclotransferase	2.1734e+07	3.44729e+07	3.95821e+07	3.24172e+07	NA	NA	3.09442e+07	2.70927e+07	3.9944e+07	1.83769e+08	3.4122e+07	1.46548e+08	2.26119e+07	3.56885e+07	2.66662e+07	2.89671e+07	NA	NA	2.45062e+07	3.27944e+07	1.28531e+08	1.05315e+08	NA	NA	1.42368e+08	1.58562e+08	1.58238e+08	3.50797e+07	2.53281e+07	9.40602e+07	3.77591e+07	1.12122e+08	2.48861e+07	2.87494e+07	NA	1.83785e+07	2.83769e+07	1	7.64614e+07	1	NA	0	8.97418e+07	1	104257629	1
UPI00000DD75C	ALF30308	NL70_09450	membrane protein	4.16054e+08	4.74511e+08	3.07106e+08	3.72073e+08	5.19341e+08	4.49911e+08	355343796	2.97485e+08	2.82351e+08	3.9403e+08	2.98375e+08	2.98284e+08	4.54196e+08	3.69783e+08	250614975	2.96135e+08	5.16141e+08	4.00742e+08	3.98466e+08	4.51943e+08	4.39549e+08	3.64076e+08	5.05404e+08	4.74481e+08	3.76962e+08	3.09948e+08	291503870	5.8222e+08	3.09993e+08	287432214	4.71338e+08	2.44101e+08	250060825	280481071	3.41888e+08	2.76555e+08	4.35243e+08	1	370700853	1	487284373	1	334934734	1	3.87526e+08	1
UPI00000DD76D	ALF30327	NL70_09545	membrane protein	NA	NA	1.76221e+08	1.79337e+08	2.95476e+08	2.94785e+08	NA	NA	NA	1.54482e+08	140095173	1.4975e+08	1.8808e+08	1.65391e+08	NA	NA	4.06776e+08	3.51188e+08	1.84663e+08	258545771	NA	1.85497e+08	1.80782e+08	377087065	NA	1.06112e+08	133504108	NA	147390308	176924696	1.77431e+08	1.58274e+08	NA	NA	3.14403e+08	171425730	2.21604e+08	0.5	1.80352e+08	0.75	2.87033e+08	1	1.06112e+08	0.25	1.43993e+08	0.5
UPI00000DD777	ALF30338	NL70_09610	shikimate kinase	3.82414e+07	1.86782e+07	1.91478e+07	2.01248e+07	3.98682e+07	4.47731e+07	1.74424e+07	2.86107e+07	4.83048e+07	1.84117e+07	4.48385e+07	1.537e+07	2.58458e+07	5.26031e+07	NA	NA	2.24869e+07	1.89922e+07	4.33648e+07	3.00908e+07	5.08398e+07	5.8439e+07	3.27386e+07	3.41059e+07	2.36094e+07	3.86443e+07	3.76754e+07	2.80771e+07	2.618e+07	5.33878e+07	1.20446e+07	4.17026e+07	NA	NA	1.9215e+07	2.10998e+07	3.25938e+07	1	3.71378e+07	1	3.78714e+07	1	2.70767e+07	1	3.31173e+07	1
UPI00000DD77B	ALF30344	NL70_09645	D-alanyl-D-alanine carboxypeptidase	4.99376e+08	5.26031e+08	4.21742e+08	4.4246e+08	5.54978e+08	5.86205e+08	3.9019e+08	360602746	4.61913e+08	3.74937e+08	5.05542e+08	5.0241e+08	5.72891e+08	5.8872e+08	5.08537e+08	5.44635e+08	4.84539e+08	4.97889e+08	4.76264e+08	4.80057e+08	4.89878e+08	458369020	5.49485e+08	5.70595e+08	3.82246e+08	3.81392e+08	457145823	3.77939e+08	5.03323e+08	4.92382e+08	5.74286e+08	6.07568e+08	5.31909e+08	5.78748e+08	5.00253e+08	5.08439e+08	4.95432e+08	1	4.53112e+08	1	5.65316e+08	1	3.78608e+08	1	4.17984e+08	1
UPI00000DD78E	ALF30363	holA	DNA polymerase III subunit delta	5.08373e+07	2.55413e+07	2.88692e+07	5.21117e+07	35064283	4.90297e+07	7.07824e+07	6.08991e+07	5.92482e+07	5.37532e+07	5.08472e+07	5.43706e+07	5.79908e+07	5.65633e+07	4.29938e+07	5.01276e+07	7.17345e+07	6.36108e+07	4.56871e+07	2.55478e+07	5.24156e+07	5.51635e+07	6.63617e+07	3.74816e+07	7.63478e+07	5.93282e+07	6.16063e+07	5.42184e+07	4.42735e+07	5.15332e+07	7.55532e+07	6.04858e+07	5.04651e+07	5.20997e+07	4.64498e+07	6.05793e+07	3.69034e+07	1	4.714e+07	1	4.69843e+07	1	6.68394e+07	1	5.72065e+07	1
UPI00000DD793	ALF30371	NL70_09790	membrane protein	9.75095e+07	1.16081e+08	9.51186e+07	9.33044e+07	1.06573e+08	1.01342e+08	NA	9.09823e+07	NA	1.12476e+08	7.40921e+07	9.05466e+07	9.4696e+07	8.61206e+07	9.61356e+07	54481880	8.58876e+07	9.0538e+07	1.06438e+08	1.0142e+08	8.96146e+07	9.61797e+07	1.06599e+08	9.36595e+07	7.37985e+07	9.24388e+07	7.24145e+07	1.05366e+08	8.76126e+07	9.10333e+07	9.94683e+07	8.29899e+07	9.09294e+07	5.35541e+07	8.49506e+07	8.77146e+07	1.05362e+08	1	9.35543e+07	1	102043323	1	8.57399e+07	0.75	9.67522e+07	0.75
UPI00000DD794	ALF30372	NL70_09795	uroporphyrinogen decarboxylase	3.58551e+08	3.80643e+08	3.62877e+08	3.82525e+08	364727195	3.7904e+08	4.30283e+08	3.75057e+08	3.99514e+08	4.03669e+08	3.2332e+08	3.58366e+08	2.81653e+08	2.83616e+08	3.14895e+08	266271769	3.12615e+08	3.59737e+08	3.5019e+08	3.4064e+08	3.53426e+08	3.78368e+08	3.6223e+08	3.71959e+08	3.92536e+08	3.549e+08	4.04835e+08	4.10225e+08	3.40162e+08	3.53482e+08	2.85125e+08	2.85626e+08	3.14391e+08	228827442	3.11641e+08	3.7771e+08	3.57506e+08	1	3.69299e+08	1	3.69489e+08	1	3.88194e+08	1	4.04561e+08	1
[truncated: 1,504 more rows]
[truncated: 8 more columns]

## Sheet: repeat 1
Accession	NCBI-accession	Gene locus	Description	Coverage	# Peptides	# PSMs	# Unique Peptides	# Protein Groups	# AAs	MW [kDa]	calc. pI	emPAI	Score Sequest HT	# Peptides Sequest HT	1_1_1	1_2_1	2_1_1	2_2_1	3_1_1	3_2_1	4_1_1	4_2_1	5_1_1	5_2_1	6_1_1	6_2_1	7_1_1	7_2_1	8_1_1	8_2_1	9_1_1	9_2_1
[truncated: 2,235 more rows]

## Sheet: repeat 2
Accession	NCBI-accession	Gene	Description	Coverage	# Peptides	# PSMs	# Unique Peptides	# Protein Groups	# AAs	MW [kDa]	calc. pI	emPAI	Score Sequest HT	# Peptides Sequest HT	1_1_2	1_2_2	2_1_2	2_2_2	3_1_2	3_2_2	4_1_2	4_2_2	5_1_2	5_2_2	6_1_2	6_2_2	7_1_2	7_2_2	8_1_2	8_2_2	9_1_2	9_2_2
[truncated: 2,239 more rows]
