# Supplementary material for: Relative Quantitative Proteomic Analysis of Brucella abortus Reveals Metabolic Adaptation to Multiple Environmental Stresses
Source: Front Microbiol. 2017 Nov 29;8:2347. doi: 10.3389/fmicb.2017.02347 (PMC5712581; doi:10.3389/fmicb.2017.02347)
Supplement: Supplementary file 3 [file Table2.XLSX]

## Sheet: 1221 DEPs identified
Accession	NCBI-accession	Gene	Description	Group_2.vs.Group_1.FC	pvalue	Group_3.vs.Group_1.FC	pvalue	Group_4.vs.Group_1.FC	pvalue	Group_5.vs.Group_1.FC	pvalue	Group_6.vs.Group_1.FC	pvalue	Group_7.vs.Group_1.FC	pvalue	Group_8.vs.Group_1.FC	pvalue	Group_9.vs.Group_1.FC	pvalue	COG ID	COG class	class description	KEGG ID	pathway-ID	pathway-description
UPI0000000928	ALF29919	NL70_07100	membrane protein	1.04985	0.658223	1.50181	0.00171586	1.2337	0.0441083	1.23446	0.141709	1.27148	0.0605308	1.35226	0.0181676	1.30927	0.0288621	1.18091	0.135387	COG2968	S	Function unknown
UPI00000067DF	ALF30103	NL70_08185	elongation factor P	1.08378	0.0977893	0.153459	5.85e-07	0.783582	0.00152578	0.326122	3.83e-06	0.750069	0.00069826	0.903408	0.0593872	0.517523	4.77e-05	0.841098	0.0796949	COG0231	J	Translation, ribosomal structure and biogenesis
UPI000000DDAE	ALF30246	NL70_09100	recombinase XerC	NA	NA	NA	NA	NA	NA	NA	NA	NA	NA	NA	NA	NA	NA	NA	NA	COG4973	L	Replication, recombination and repair
UPI0000057AFE	ALF30359	NL70_09725	alkane 1-monooxygenase	0.93758	0.0431288	2.8593	1.46e-07	1.10121	0.0113131	2.43742	3.21e-05	1.07138	0.569911	0.978126	0.744133	2.04556	0.000261467	1.52547	8.12e-07	COG2141	C	Energy production and conversion
UPI0000057B19	ALF30336	NL70_09600	membrane protein	2.17141	0.435541	1.90189	0.402168	1.52173	0.126395	1.17791	0.549224	0.976463	0.962076	0.697494	0.235914	0.504578	0.163527	0.765753	0.5962	COG4536	P	Inorganic ion transport and metabolism
UPI0000057B1C	ALF30334	NL70_09590	molecular chaperone DnaJ	0.941468	0.402281	0.460069	5.21e-05	1.10553	0.117717	0.979788	0.666021	1.1784	0.00404855	0.947093	0.270909	1.15556	0.0320138	1.0723	0.11946
UPI0000057B23	ALF30329	NL70_09560	MerR family transcriptional regulator	0.791772	0.255076	0.526822	0.0331969	0.590168	0.195144	2.5024	0.000777733	1.01563	0.934706	0.993902	0.978386	1.46186	0.0511192	1.02201	0.895853	COG0789	K	Transcription
UPI0000057B2E	ALF30320	NL70_09510	ErfK/YbiS/YcfS/YnhG family protein	1.12806	NA	NA	NA	0.852079	NA	0.799927	NA	0.875849	NA	0.689444	NA	0.526195	NA	1.06857	NA	COG3786	S	Function unknown
UPI0000057B34	ALF30314	NL70_09480	hypothetical protein	0.625329	0.0885723	0.961224	0.862459	1.32212	0.079085	1.11485	0.490828	1.10981	0.554485	1.18949	0.280545	0.985707	0.929098	1.15848	0.339009
UPI0000057B35	ALF30313	NL70_09475	cell division protein FtsE	0.886532	0.788325	1.21882	0.589034	0.460895	0.19619	1.41789	0.476346	1.15866	0.756172	1.41873	0.364707	1.18613	0.661187	1.54351	0.228727	COG2884	D	Cell cycle control, cell division, chromosome partitioning	K09812	ko02010	ABC transporters
UPI0000057B45	ALF30297	NL70_09385	hypothetical protein	1.14235	0.529835	0.465079	0.18265	0.716219	0.313839	1.11104	0.664528	1.21061	0.466008	1.55017	0.123801	0.987388	0.959931	1.21156	0.40934	COG1671	S	Function unknown
UPI0000057B53	ALF30286	NL70_09325	universal stress protein	1.06032	0.10236	0.693309	0.000211736	0.463298	4.89e-06	0.670734	4.41e-05	0.954483	0.159182	0.482345	1.86e-05	0.640687	1.79e-05	0.493759	1.7e-06	COG0589	T	Signal transduction mechanisms
UPI0000057B7D	ALF30249	NL70_09115	hypothetical protein	1.34371	0.154027	1.34413	0.26561	1.80812	0.0267296	1.83474	0.00698489	1.67104	0.0180384	1.60053	0.0320436	1.51067	0.0517503	1.54638	0.0388023
UPI0000057B85	ALF30242	NL70_09075	antibiotic biosynthesis monooxygenase	0.566284	NA	1.51514	NA	1.52531	NA	1.12642	NA	1.37438	NA	1.09341	NA	1.25475	NA	1.4938	NA	COG2329	R	General function prediction only
UPI0000057B8B	ALF30236	NL70_09045	GCN5 family acetyltransferase	1.12522	0.0325941	1.28126	0.00044744	1.13569	0.00640862	1.55784	4.17e-06	1.36812	3.63e-05	1.21007	0.000868917	1.16748	0.0027136	1.233	0.000981217
UPI0000057B8C	ALF30235	sdhC	succinate dehydrogenase	0.807105	0.0195704	1.12412	0.0422513	1.01003	0.869463	0.777539	0.0350004	0.845524	0.0181589	0.507364	0.00016967	0.412283	1.56e-05	0.837888	0.0115779	COG2009	C	Energy production and conversion	K00241	ko00020;ko00190;ko00650;ko01100;ko01110;ko01120;ko01130;ko01200	Citrate cycle (TCA cycle);Oxidative phosphorylation;Butanoate metabolism;Metabolic pathways;Biosynthesis of secondary metabolites;Microbial metabolism in diverse environments;Biosynthesis of antibiotics;Carbon metabolism
UPI0000057B8F	ALF30233	sdhB	succinate dehydrogenase	0.891631	0.00260604	0.874311	0.000406059	0.969457	0.380516	0.812305	0.000563869	0.869394	0.00827214	0.42551	1.9e-07	0.877175	0.00172039	0.928528	0.025769	COG0479	C	Energy production and conversion	K00240	ko00020;ko00190;ko00650;ko01100;ko01110;ko01120;ko01130;ko01200	Citrate cycle (TCA cycle);Oxidative phosphorylation;Butanoate metabolism;Metabolic pathways;Biosynthesis of secondary metabolites;Microbial metabolism in diverse environments;Biosynthesis of antibiotics;Carbon metabolism
UPI0000057B9E	ALF30222	NL70_08955	uroporphyrinogen-III synthase	1.1356	0.405672	3.9115	0.0948421	1.39873	0.102113	1.37984	0.0635192	1.17328	0.279471	0.972621	0.88918	1.24418	0.206516	1.39892	0.0685092	COG1587	H	Coenzyme transport and metabolism	K01719	ko00860;ko01100;ko01110	Porphyrin and chlorophyll metabolism;Metabolic pathways;Biosynthesis of secondary metabolites
UPI0000057BB3	ALF30204	NL70_08820	hypothetical protein	0.925471	0.517565	0.625694	0.0425168	0.775945	0.188442	1.33094	0.00686326	1.22511	0.242608	1.19895	0.125079	0.909045	0.63717	0.928498	0.676885
UPI0000057BD1	ALF30178	NL70_08655	LemA family protein	1.16282	0.116685	1.64112	0.000889901	1.01979	0.839362	1.5991	0.00120581	1.34295	0.00991778	1.38934	0.0117841	1.29178	0.0533394	1.36761	0.0120136	COG1704	S	Function unknown
UPI0000057BDA	ALF30172	NL70_08610	hypothetical protein	NA	NA	NA	NA	NA	NA	0.221819	0.252205	NA	NA	0.214447	0.492738	0.277331	NA	NA	NA	COG5508	S	Function unknown
UPI0000057BE9	ALF30160	NL70_08540	ATP synthase F0F1 subunit epsilon	1.07418	0.71839	0.813472	0.435982	1.0859	0.705857	1.04336	0.826499	0.863341	0.509332	0.842888	0.468304	0.995346	0.982542	0.654748	0.162398	COG0355	C	Energy production and conversion	K02114	ko00190;ko01100	Oxidative phosphorylation;Metabolic pathways
UPI0000057BEB	ALF30158	NL70_08530	GntR family transcriptional regulator	0.81802	0.576705	0.775746	0.389768	0.487564	0.0763058	0.622487	0.180974	1.08688	0.778348	0.920244	0.826535	1.57558	0.0508052	0.709347	0.275108	COG1802	K	Transcription
UPI0000057BF0	ALF30154	NL70_08510	ABC transporter permease	0.981767	0.879734	3.81359	0.115459	6.51995	0.247795	5.14744	0.295943	3.97907	0.20327	4.02138	0.308306	2.81744	0.435632	10.5934	0.00143918	COG4177	E	Amino acid transport and metabolism	K01998	ko02010;ko02024	ABC transporters;Quorum sensing
UPI0000057BF3	ALF30153	NL70_08495	membrane protein	0.955534	0.846573	0.54691	NA	0.635137	0.100939	NA	NA	0.445305	NA	0.683764	0.196228	0.204147	NA	0.684721	0.292278
UPI0000057BFE	ALF30674	NL70_08445	GlcG protein	1.06604	0.0622805	1.27548	3.67e-06	1.18098	0.00105974	1.29954	0.000189981	1.21783	1.48e-05	1.15855	0.00222538	1.6277	6.5e-08	1.21953	0.000157764	COG3193	R	General function prediction only
UPI0000057C02	ALF30143	NL70_08425	ferredoxin	0.898906	0.272994	1.19195	0.0539788	1.14529	0.0995966	0.52111	0.005828	0.615075	0.00126361	0.557559	0.00549112	0.968108	0.724153	1.01279	0.858453
UPI0000057C0A	ALF30138	thiN	thiamine pyrophosphokinase	1.23582	NA	1.37592	NA	1.20607	NA	1.0036	NA	1.10998	NA	1.0725	NA	0.984331	NA	0.393837	NA	COG1564	H	Coenzyme transport and metabolism	K00949	ko00730;ko01100	Thiamine metabolism;Metabolic pathways
UPI0000057C17	ALF30668	NL70_08325	hypothetical protein	NA	NA	NA	NA	NA	NA	NA	NA	NA	NA	NA	NA	NA	NA	NA	NA	COG5570	S	Function unknown
UPI0000057C1C	ALF30122	NL70_08295	phenylacetic acid degradation protein	1.09447	NA	0.606945	NA	1.16429	NA	1.20196	NA	0.951551	NA	1.0288	NA	1.14958	NA	1.01505	NA	COG2050	Q	Secondary metabolites biosynthesis, transport and catabolism
UPI0000057C25	ALF30115	NL70_08250	cell division protein ZapA	1.08271	0.282764	1.00678	0.958596	1.34099	0.00938376	1.51131	0.000178071	1.48465	0.000177247	1.34782	0.000769822	1.09644	0.150163	1.19671	0.0340314	COG3027	S	Function unknown
UPI0000057C2A	ALF30111	NL70_08230	2Fe-2S ferredoxin	0.636449	0.241747	NA	NA	0.48386	NA	NA	NA	0.740515	0.385754	NA	NA	1.27872	0.212578	1.21216	0.43145	COG3543	S	Function unknown
UPI0000057C2B	ALF30110	NL70_08225	biotin biosynthesis protein BioY	NA	NA	NA	NA	NA	NA	NA	NA	NA	NA	NA	NA	NA	NA	NA	NA	COG1268	R	General function prediction only	K03523	ko02010	ABC transporters
UPI0000057C2E	ALF30108	rpmE	50S ribosomal protein L31	0.976261	0.471575	0.938812	0.091559	0.892545	0.0496454	0.679343	7.14e-05	0.889627	0.0154434	0.874548	0.0276421	0.543765	5.11e-06	0.691775	7.09e-05	COG0254	J	Translation, ribosomal structure and biogenesis	K02909	ko03010	Ribosome
UPI0000057C30	ALF30106	NL70_08200	hypothetical protein	1.07284	0.37696	1.22754	0.0434618	1.45997	0.011588	1.21819	0.0637185	1.52402	0.241641	1.47685	0.196687	1.05006	0.555512	1.30655	0.0101962	COG1360	N	Cell motility	K02557	ko02030;ko02040	Bacterial chemotaxis;Flagellar assembly
UPI0000057C34	ALF30102	thiE	thiamine-phosphate pyrophosphorylase	1.02812	0.935317	0.725049	0.435059	0.417434	0.0611937	0.376594	0.0492394	0.377181	0.0491774	0.38841	0.0523759	0.438715	0.0686017	0.377198	0.0491767	COG0352	H	Coenzyme transport and metabolism	K00788	ko00730;ko01100	Thiamine metabolism;Metabolic pathways
UPI0000057C37	ALF30100	NL70_08160	Holliday junction resolvase	0.890485	0.837271	NA	NA	1.70842	NA	1.21587	0.212969	1.14296	0.477094	0.897224	0.810442	1.35373	0.0955071	1.52372	0.129676	COG0817	L	Replication, recombination and repair	K01159	ko03440	Homologous recombination
UPI0000057C52	ALF30075	NL70_08025	secretion protein HylD	1.01114	0.874999	0.296293	NA	NA	NA	NA	NA	NA	NA	0.725814	0.00825009	0.55639	0.00763683	0.433823	NA	COG0845	M	Cell wall/membrane/envelope biogenesis
UPI0000057C5B	ALF30066	NL70_07980	DNA gyrase subunit B	1.3431	0.353695	1.96383	0.0136228	1.79966	0.0235274	1.97887	0.0103729	1.63018	0.0558906	1.74632	0.0301075	1.04222	0.879605	1.75334	0.0300285
UPI0000057C63	ALF30057	NL70_07930	hypothetical protein	0.623342	0.00975417	0.947757	0.407356	0.844745	0.36427	0.727277	0.0102891	0.809751	0.000976388	0.954469	0.417594	1.11344	0.0307154	0.844659	0.0578279
UPI0000057C65	ALF30056	NL70_07920	RNA polymerase sigma 70	0.795891	0.119542	0.256576	9.42e-05	1.27171	0.355699	2.47449	8.28e-05	4.54338	0.0770927	6.19468	0.0292759	4.66766	2.29e-07	1.17696	0.0232078	COG0568	K	Transcription
UPI0000057C6C	ALF30050	NL70_07885	membrane protein	0.82241	0.726908	1.315	0.515279	1.42094	0.315083	0.302198	0.213968	1.37428	0.529744	0.783908	0.671337	0.201346	NA	1.5298	0.155748	COG1238	S	Function unknown
UPI0000057C73	ALF30045	NL70_07840	sugar ABC transporter permease	0.978188	0.827441	0.879049	0.228931	0.734206	0.0697625	0.855981	0.185447	0.865315	0.243367	0.968454	0.559751	0.532633	5.76e-05	1.09834	0.0849492	COG1172	G	Carbohydrate transport and metabolism	K17206	ko02010	ABC transporters
UPI0000057C87	ALF30028	NL70_07730	ABC transporter ATP-binding protein	0.854479	0.483234	0.303435	0.000585828	0.422291	0.00487403	0.337231	0.00125804	0.376708	0.00554397	0.274532	0.00122397	0.40321	0.00273576	0.285296	0.000509806	COG3842	E	Amino acid transport and metabolism	K11076	ko02010	ABC transporters
UPI0000057C91	ALF30019	NL70_07670	flagellar export protein FliJ	1.04444	0.680861	NA	NA	0.541155	0.00422986	0.188308	NA	0.604069	0.047406	1.39067	0.0651619	0.446557	0.00406191	0.85965	0.274568
UPI0000057C92	ALF30018	ctrA	chemotaxis protein CheY	1.20551	0.0370953	0.479009	0.000482794	0.920374	0.345626	0.792525	0.034816	1.01817	0.823333	1.03989	0.616389	0.92575	0.38683	0.730942	0.0165128	COG0745	TK	Multiple classes	K13584	ko02020	Two-component system
UPI0000057C94	ALF30016	NL70_07655	hypothetical protein	1.08474	0.11726	1.60038	0.00383213	0.825558	0.00458292	1.40713	0.00292136	1.45945	3.27e-05	1.73642	9.64e-07	1.33177	0.00707846	1.50889	4.19e-05	COG5400	S	Function unknown
UPI0000057C96	ALF30013	NL70_07640	hypothetical protein	0.90235	0.634937	NA	NA	0.646054	0.0532137	0.61804	0.0188635	0.709835	0.0966872	1.10335	0.466264	1.23953	0.0907635	0.809791	0.27085
UPI0000057CA1	ALF30003	NL70_07580	peptide ABC transporter ATP-binding protein	NA	NA	NA	NA	NA	NA	NA	NA	NA	NA	NA	NA	NA	NA	NA	NA	COG1123	R	General function prediction only	K12372	ko02010	ABC transporters
UPI0000057CA2	ALF30002	NL70_07575	hemolysin	0.90758	0.259399	0.728912	0.0184271	1.02124	0.808931	0.754526	0.0295185	0.897132	0.437585	0.716121	0.0120715	0.614155	0.0107522	0.933552	0.55519	COG4175	E	Amino acid transport and metabolism	K02000	ko02010	ABC transporters
UPI0000057CB0	ALF30652	NL70_07510	DNA mismatch repair protein MutT	NA	NA	NA	NA	NA	NA	NA	NA	NA	NA	NA	NA	NA	NA	NA	NA	COG1051	F	Nucleotide transport and metabolism
UPI0000057CB8	ALF29982	NL70_07470	hypothetical protein	0.835348	0.28936	1.30526	0.0843528	1.2191	0.120234	1.46163	0.00921051	1.17189	0.215672	1.18275	0.177922	1.55607	0.00354293	1.1984	0.156826	COG3816	S	Function unknown
UPI0000057CD3	ALF29959	NL70_07335	diacylglyceryl transferase	1.74262	0.0635259	1.50465	0.281924	1.26251	0.54667	1.33807	0.464504	1.10461	0.801424	1.02435	0.961241	0.783775	0.595965	1.38854	0.383891	COG0682	M	Cell wall/membrane/envelope biogenesis
UPI0000057CD9	ALF30645	NL70_07300	MarR family transcriptional regulator	0.454664	0.10242	0.524951	0.140402	0.867642	0.734777	0.599309	0.200217	0.854015	0.715659	0.760095	0.477792	0.610624	0.251019	0.722689	0.432913
UPI0000057D00	ALF29922	NL70_07115	hypothetical protein	1.03258	0.463333	0.563222	1.19e-06	0.953711	0.414672	1.04503	0.288614	1.13911	0.00786594	1.06529	0.211724	1.01021	0.780687	0.941758	0.168391	COG5453	S	Function unknown
UPI0000057D0A	ALF29912	NL70_07055	hypothetical protein	NA	NA	0.988281	NA	1.17914	NA	1.26619	NA	1.18925	NA	1.14358	NA	1.47313	NA	0.921907	NA
UPI0000057D0D	ALF29909	phnA	PhnA protein	1.25098	0.433929	0.566791	0.0437747	0.854718	0.443435	1.10548	0.653388	0.852111	0.437949	1.62804	0.0609596	0.852489	0.436599	0.667653	0.1018	COG2824	P	Inorganic ion transport and metabolism	K06193	ko01120	Microbial metabolism in diverse environments
UPI0000057D17	ALF30637	NL70_06995	hypothetical protein	1.49081	0.0493194	1.90378	0.00547157	1.62991	0.0109852	2.01261	0.00455621	1.6804	0.0164493	1.72418	0.00785821	1.29733	0.219789	1.30207	0.138798	COG5586	S	Function unknown
UPI0000057D23	ALF29894	NL70_06945	manganese transporter	1.43978	0.0115457	0.883194	0.208508	1.4573	0.359592	1.67382	2.46e-05	1.21386	0.392759	1.55114	0.00502722	0.583825	4.28e-06	1.07697	0.000536707	COG1914	P	Inorganic ion transport and metabolism
UPI0000057D25	ALF30636	NL70_06940	16S rRNA methyltransferase	1.13809	0.0391783	1.25647	0.0330662	1.12067	0.300222	3.0148	0.034865	1.60456	0.066653	1.32156	0.000840875	1.24353	0.2693	1.43059	0.00697955	COG0275	M	Cell wall/membrane/envelope biogenesis
UPI0000057D32	ALF29881	NL70_06875	cell division protein FtsA	0.857162	0.197046	0.300408	0.00381652	0.56583	0.0079402	0.285613	0.000104074	0.846516	0.12062	2.48144	0.0177635	0.399899	0.000362057	0.751992	0.0281832	COG0849	D	Cell cycle control, cell division, chromosome partitioning
UPI0000057D44	ALF29864	NL70_06780	hypothetical protein	NA	NA	NA	NA	NA	NA	1.02612	NA	NA	NA	NA	NA	NA	NA	NA	NA
UPI0000057D4B	ALF29857	NL70_06745	diacylglycerol kinase	1.40307	0.520496	1.80219	0.0895952	1.66675	0.145072	1.84314	0.0955703	1.75273	0.130875	2.02024	0.0421076	1.2039	0.732927	1.35148	0.56837	COG0262	H	Coenzyme transport and metabolism	K00287	ko00670;ko00790;ko01100	One carbon pool by folate;Folate biosynthesis;Metabolic pathways
UPI0000057D60	ALF29840	NL70_06640	isomerase	1.26916	0.0362717	1.39352	0.0140445	1.39979	0.00934248	1.66818	0.000511857	1.4134	0.0059688	1.27341	0.0317911	1.24452	0.0543885	1.35462	0.0116121	COG0384	R	General function prediction only	K06998	ko02024	Quorum sensing
UPI0000057D67	ALF29835	NL70_06610	cobalt ABC transporter permease	1.08612	0.867261	0.788068	0.601945	0.829848	0.732666	0.792927	0.682247	0.732607	0.42206	0.843623	0.637463	NA	NA	0.376062	0.177823	COG0619	P	Inorganic ion transport and metabolism	K02008	ko02010	ABC transporters
UPI0000057D6C	ALF29831	NL70_06590	urea transporter	NA	NA	NA	NA	NA	NA	NA	NA	NA	NA	NA	NA	NA	NA	NA	NA	COG4413	E	Amino acid transport and metabolism
UPI0000057D6E	ALF29829	NL70_06580	urease accessory protein UreG	0.949403	0.762222	0.373849	0.00142616	0.779506	0.25046	0.591064	0.0109096	0.81012	0.276515	0.85052	0.233081	0.595176	0.0115927	1.08633	0.475845	COG0378	OK	Multiple classes
UPI0000057D72	ALF30627	ureB	urease subunit beta	0.896189	0.448582	NA	NA	9.17992	0.513888	0.853255	0.755605	1.39847	0.0555786	2.09861	0.0583783	0.553082	0.00264461	0.746676	0.149466	COG0832	E	Amino acid transport and metabolism	K01429	ko00220;ko00230;ko01100;ko01120	Arginine biosynthesis;Purine metabolism;Metabolic pathways;Microbial metabolism in diverse environments
UPI0000057D73	ALF29827	NL70_06555	urease subunit gamma	1.29594	0.00430264	0.611157	0.00123573	1.00028	0.997236	0.983953	0.873654	1.16888	0.0276715	1.54161	0.000266313	0.904445	0.306404	0.850518	0.259613	COG0831	E	Amino acid transport and metabolism	K01430	ko00220;ko00230;ko01100;ko01120	Arginine biosynthesis;Purine metabolism;Metabolic pathways;Microbial metabolism in diverse environments
UPI0000057D90	ALF29809	NL70_06425	membrane protein	1.03994	0.86286	0.940764	0.758193	0.788579	0.26737	0.659604	0.11611	0.52457	0.0555916	0.401043	0.0187847	0.461441	0.0310427	0.51519	0.0512738	COG0392	S	Function unknown
UPI0000057D9B	ALF29799	NL70_06365	acyl-CoA dehydrogenase	1.40017	0.568004	0.204558	0.22244	NA	NA	1.7594	0.279341	1.03382	0.950676	1.35554	0.542374	1.45969	0.476847	0.83151	0.806828	COG1960	I	Lipid transport and metabolism	K00248	ko00071;ko00280;ko00650;ko01100;ko01110;ko01200;ko01212	Fatty acid degradation;Valine, leucine and isoleucine degradation;Butanoate metabolism;Metabolic pathways;Biosynthesis of secondary metabolites;Carbon metabolism;Fatty acid metabolism
UPI0000057D9F	ALF29795	NL70_06345	adenosylcobinamide kinase	1.31593	0.604456	0.0487196	NA	1.42955	0.610444	0.474987	0.56803	1.9267	0.30882	1.05221	0.933018	2.28255	0.0976445	1.3323	0.712781	COG2087	H	Coenzyme transport and metabolism	K02231	ko00860;ko01100	Porphyrin and chlorophyll metabolism;Metabolic pathways
UPI0000057DA6	ALF29788	NL70_06310	antifreeze protein	NA	NA	NA	NA	NA	NA	NA	NA	NA	NA	NA	NA	NA	NA	NA	NA	COG2073	H	Coenzyme transport and metabolism	K05934	ko00860;ko01100	Porphyrin and chlorophyll metabolism;Metabolic pathways
UPI0000057DAA	ALF29784	NL70_06290	uroporphyrin-III methyltransferase	1.23562	0.0520639	1.00971	0.939305	1.30656	0.0866127	1.9514	0.00275006	2.295	0.152608	1.52347	0.0110514	1.11951	0.458959	1.27271	0.0673635	COG0007	H	Coenzyme transport and metabolism	K02303	ko00860;ko01100;ko01110	Porphyrin and chlorophyll metabolism;Metabolic pathways;Biosynthesis of secondary metabolites
UPI0000057DB8	ALF29769	NL70_06210	hypothetical protein	NA	NA	NA	NA	NA	NA	NA	NA	NA	NA	NA	NA	NA	NA	NA	NA	COG2003	L	Replication, recombination and repair
UPI0000057DE7	ALF29726	NL70_05945	50S ribosomal protein L29	0.973095	0.441816	0.898169	0.020851	0.947092	0.154533	0.647631	3.89e-05	0.840476	0.00344331	0.934181	0.13222	0.584304	1.46e-05	0.945351	0.168116				K02904	ko03010	Ribosome
UPI0000057DF1	ALF29716	NL70_05895	50S ribosomal protein L30	0.999759	0.994889	1.00799	0.817528	0.847768	0.00631557	0.655489	1.58e-05	0.837916	0.00303558	0.938754	0.124562	0.527809	3.06e-06	0.939749	0.0683309	COG1841	J	Translation, ribosomal structure and biogenesis	K02907	ko03010	Ribosome
UPI0000057DFF	ALF29704	NL70_05830	alanyl-tRNA synthetase	1.03741	0.340453	1.06235	0.110515	1.0405	0.0402965	1.03234	0.460089	1.71144	0.129646	1.06532	0.0816823	1.32286	0.381355	1.0938	0.0278835	COG0013	J	Translation, ribosomal structure and biogenesis	K01872	ko00970	Aminoacyl-tRNA biosynthesis
UPI0000057E04	ALF29699	NL70_05805	RNA methyltransferase	1.63856	0.234901	1.43562	0.400147	1.79712	0.172069	1.19799	0.661285	1.10372	0.808482	0.795207	0.601106	1.20522	0.629963	0.897776	0.808656	COG0565	J	Translation, ribosomal structure and biogenesis
UPI0000057E05	ALF29698	NL70_05800	glutamate racemase	1.16514	0.270591	0.256549	0.00172547	1.445	0.0353848	1.36381	0.0659231	1.22974	0.241491	1.26049	0.140644	1.1287	0.409874	1.09238	0.520935	COG0796	M	Cell wall/membrane/envelope biogenesis	K01776	ko00471;ko01100	D-Glutamine and D-glutamate metabolism;Metabolic pathways
UPI0000057E0A	ALF29694	NL70_05775	acetyl-CoA carboxylase	1.1722	0.41008	0.171459	0.0368249	1.15593	0.510366	0.980436	0.934558	1.10602	0.631146	0.871202	0.522221	1.09861	0.606068	0.846671	0.434558	COG4770	I	Lipid transport and metabolism	K01965	ko00280;ko00630;ko00640;ko01100;ko01120;ko01130;ko01200	Valine, leucine and isoleucine degradation;Glyoxylate and dicarboxylate metabolism;Propanoate metabolism;Metabolic pathways;Microbial metabolism in diverse environments;Biosynthesis of antibiotics;Carbon metabolism
UPI0000057E0E	ALF29689	NL70_05750	7-cyano-7-deazaguanine reductase	1.14889	0.0460461	0.662279	0.00105674	0.950024	0.538089	1.01963	0.772772	0.980286	0.741198	1.09708	0.134831	1.17618	0.0264656	0.890467	0.164709	COG0780	R	General function prediction only	K09457	ko00790;ko01100	Folate biosynthesis;Metabolic pathways
UPI0000057E14	ALF30610	NL70_05720	hypothetical protein	NA	NA	NA	NA	NA	NA	NA	NA	NA	NA	NA	NA	NA	NA	NA	NA	COG1434	S	Function unknown
UPI0000057E1A	ALF29679	clpA	Clp protease ClpX	1.2955	0.351491	0.726557	0.000100803	1.0161	0.631531	2.71937	0.00300227	1.55012	9.7e-06	1.07388	0.096732	1.35622	7.39e-05	1.03039	0.385028	COG0542	O	Posttranslational modification, protein turnover, chaperones
UPI0000057E25	ALF29670	NL70_05635	UDP pyrophosphate synthase	0.735059	0.129952	0.95406	0.890155	0.936347	0.654589	1.06044	0.821506	1.16764	0.406209	1.53641	0.239858	0.866009	0.682955	0.801552	0.167042	COG0020	I	Lipid transport and metabolism	K00806	ko00900;ko01110	Terpenoid backbone biosynthesis;Biosynthesis of secondary metabolites
UPI0000057E45	ALF29642	NL70_05480	radical SAM protein	0.977566	0.523031	0.333107	9.63e-07	0.998087	0.960888	0.271245	9e-07	0.707984	0.000114442	0.33917	9.74e-07	1.20296	0.00152615	0.959005	0.313957	COG0320	H	Coenzyme transport and metabolism	K03644	ko00785;ko01100	Lipoic acid metabolism;Metabolic pathways
UPI0000057E47	ALF29640	NL70_05470	short-chain dehydrogenase	1.36493	4.01e-05	0.287339	1.03e-05	0.891571	0.0227833	2.15819	1.23e-06	1.45993	6.34e-05	1.57332	3.37e-05	0.948837	0.158105	1.28855	0.397717	COG1028	IQR	Multiple classes
UPI0000057E52	ALF29630	NL70_05420	RNA-binding protein Hfq	1.37288	0.206859	1.61328	0.0591576	1.65309	0.0534325	1.7101	0.0361673	1.58813	0.0697956	1.47087	0.126614	0.573728	0.156464	1.52433	0.100683	COG1923	R	General function prediction only	K03666	ko02024;ko03018	Quorum sensing;RNA degradation
UPI0000057E55	ALF29628	NL70_05405	Clp protease ATP-binding protein	1.01185	0.17468	0.645241	9.43e-10	0.724828	1.17e-07	0.71029	7.78e-08	0.881096	7.02e-07	1.02664	0.434667	0.961789	0.12818	0.966707	0.0733641	COG1219	O	Posttranslational modification, protein turnover, chaperones
UPI0000057E5D	ALF29621	NL70_05365	MarC family transcriptional regulator	NA	NA	NA	NA	NA	NA	NA	NA	NA	NA	NA	NA	NA	NA	NA	NA	COG2095	U	Intracellular trafficking, secretion, and vesicular transport
UPI0000057E60	ALF29619	NL70_05350	phosphopantetheine adenylyltransferase	1.10747	0.298523	1.42883	0.00253446	0.95308	0.598498	1.23784	0.160143	1.24282	0.0697446	0.982536	0.838755	1.73226	8.6e-05	0.671062	0.00588269	COG0669	H	Coenzyme transport and metabolism	K00954	ko00770;ko01100	Pantothenate and CoA biosynthesis;Metabolic pathways
UPI0000057E78	ALF29605	NL70_05235	GTP cyclohydrolase	1.15756	0.0313983	0.773328	0.00431226	0.788223	0.0110766	1.38857	0.000290773	1.09973	0.205236	1.31044	0.000877419	1.55082	0.000114701	1.02146	0.702319	COG0302	H	Coenzyme transport and metabolism	K01495	ko00790;ko01100	Folate biosynthesis;Metabolic pathways
UPI0000057E79	ALF29604	NL70_05230	nitrogen fixation protein NifU	1.10935	0.124209	0.490238	0.000144485	1.08628	0.206679	1.09199	0.4538	1.21332	0.0517926	0.910472	0.186781	1.12852	0.159961	1.02983	0.638981	COG0822	C	Energy production and conversion
UPI0000057E7A	ALF29603	NL70_05225	membrane protein	0.775668	0.207717	NA	NA	0.5629	0.0132606	0.737505	0.100294	0.831067	0.186624	0.809536	0.242432	0.361026	0.00637617	0.600015	0.0105747	COG0759	S	Function unknown
UPI0000057E8E	ALF29586	NL70_05125	Ala-tRNA(Pro) hydrolase	1.11081	0.00288161	0.465921	5.53e-07	1.21359	0.00646739	0.767779	0.000335557	1.11938	0.0036744	1.02325	0.550748	1.0368	0.392263	0.962566	0.503297	COG2872	R	General function prediction only
UPI0000057E96	ALF29579	NL70_05085	xanthine phosphoribosyltransferase	0.478827	NA	NA	NA	NA	NA	11.9883	NA	NA	NA	0.589726	NA	NA	NA	NA	NA	COG0503	F	Nucleotide transport and metabolism	K00769	ko00230;ko01100;ko01110	Purine metabolism;Metabolic pathways;Biosynthesis of secondary metabolites
UPI0000057E97	ALF29578	NL70_05080	DNA mismatch repair protein MutT	0.117108	NA	1.3449	NA	2.88934	NA	0.0391556	NA	0.058864	0.489051	0.0603873	NA	0.0422989	NA	0.012343	NA
UPI0000057E9F	ALF29574	NL70_05045	molecular chaperone DnaK	1.07304	0.289949	0.2185	2.3e-05	0.924814	0.284557	1.15617	0.204552	1.12112	0.252817	1.08879	0.261926	0.767044	0.0161352	1.05408	0.544883	COG1734	T	Signal transduction mechanisms
UPI0000057EA5	ALF30589	NL70_05015	dienelactone hydrolase	1.07836	0.598232	1.71759	0.0114372	0.680258	0.0598053	1.41224	0.171442	1.1412	0.114295	1.29651	0.0124301	0.824739	0.56492	1.02192	0.830244	COG1539	H	Coenzyme transport and metabolism	K01633	ko00790;ko01100	Folate biosynthesis;Metabolic pathways
UPI0000057EBC	ALF29545	glnB	nitrogen regulatory protein P-II 1	1.14889	0.0399603	1.91059	2.28e-05	1.10398	0.115067	1.39461	0.000678054	1.3365	0.000874936	1.08157	0.206483	1.32992	0.00109161	1.23887	0.0100725	COG0347	E	Amino acid transport and metabolism	K04751	ko02020	Two-component system
UPI0000057EC8	ALF29534	NL70_04830	D-alanyl-D-alanine carboxypeptidase	0.988999	0.964944	1.51622	0.17702	0.260481	NA	1.3566	0.279775	1.36787	0.21318	1.31597	0.382174	1.84883	0.0307355	0.906768	0.738683	COG1686	M	Cell wall/membrane/envelope biogenesis	K07258	ko00550;ko01100	Peptidoglycan biosynthesis;Metabolic pathways
UPI0000057ECA	ALF29533	NL70_04820	arsenate reductase	1.13204	0.00962652	0.128383	5.84e-07	1.22306	0.00504962	1.16305	0.00485905	1.26263	0.00168206	1.21654	0.00774334	1.03403	0.427144	1.09616	0.0432443	COG1393	P	Inorganic ion transport and metabolism
UPI0000057EE2	ALF30585	NL70_04655	fumarate hydratase	0.952469	0.0191006	0.710189	3e-06	0.92938	0.0276543	0.868477	0.000519448	0.871396	0.00126628	0.645085	1.02e-06	0.916875	0.019563	0.906822	0.00130365	COG1951	C	Energy production and conversion	K01676	ko00020;ko00620;ko01100;ko01110;ko01120;ko01130;ko01200	Citrate cycle (TCA cycle);Pyruvate metabolism;Metabolic pathways;Biosynthesis of secondary metabolites;Microbial metabolism in diverse environments;Biosynthesis of antibiotics;Carbon metabolism
UPI0000057EEF	ALF29496	tolC	transporter	0.92117	0.438073	1.15059	0.230026	0.951205	0.673325	0.675453	0.0338177	0.699146	0.0220666	0.895625	0.360374	0.410133	0.0010012	0.574415	0.00437765	COG1538	MU	Multiple classes	K12340	ko01501;ko01503;ko02020;ko03070	beta-Lactam resistance;Cationic antimicrobial peptide (CAMP) resistance;Two-component system;Bacterial secretion system
UPI0000057EF7	ALF29489	NL70_04545	glycosyl transferase family A	1.14092	0.0132283	0.500199	0.000227066	0.832061	0.0037853	1.23729	0.0121394	1.18031	0.000153586	1.19836	0.00584526	0.815222	0.000794694	1.0099	0.848627	COG1216	R	General function prediction only
UPI0000057EFD	ALF30582	iscS	cysteine desulfurase	1.08027	0.432696	1.19248	0.0820612	1.54106	0.118074	1.78706	0.231529	1.11145	0.299505	1.23473	0.14305	2.38741	0.120499	1.06526	0.491402	COG1104	E	Amino acid transport and metabolism	K04487	ko00730;ko01100;ko04122	Thiamine metabolism;Metabolic pathways;Sulfur relay system
UPI0000057F13	ALF29462	NL70_04395	NADH dehydrogenase	0.865456	0.00055855	1.01102	0.438398	0.973132	0.170088	0.529199	1.57e-07	1.00892	0.577661	0.639095	3.87e-06	0.873525	0.000246079	1.01412	0.495888	COG3761	C	Energy production and conversion
UPI0000057F14	ALF29461	NL70_04390	GCN5 family acetyltransferase	0.648481	0.148904	0.620144	0.123872	0.571813	0.0907798	0.571558	0.0935847	0.749654	0.329524	0.60094	0.109492	0.696486	0.243398	0.631717	0.133506
UPI0000057F19	ALF29456	NL70_04360	hypothetical protein	1.3926	0.00983115	1.22755	0.0812388	0.174304	2.3e-05	5.98811	7.79e-07	1.43998	0.0103157	6.68373	1.79e-06	NA	NA	0.647881	0.018357
UPI0000057F25	ALF29445	tatA	preprotein translocase subunit SecA	0.915036	0.122577	0.974818	0.818274	1.26544	0.046877	1.15515	0.181644	0.868742	0.00785196	0.866886	0.270396	0.378208	0.000113121	0.871704	0.0855949	COG1826	U	Intracellular trafficking, secretion, and vesicular transport	K03116	ko03060;ko03070	Protein export;Bacterial secretion system
UPI0000057F2C	ALF29438	NL70_04255	heme biosynthesis protein HemY	0.978082	0.858995	0.293461	0.00104947	0.415544	0.0055197	0.541965	0.0286983	0.646836	0.146021	0.485989	0.00833885	0.825045	0.32696	0.641394	0.0268192	COG0316	S	Function unknown
UPI0000057F32	ALF29433	NL70_04230	uracil-DNA glycosylase	71.2762	0.40789	64.9157	0.476531	73.4794	NA	3.86911	0.116487	23.7384	0.465509	13.7495	0.262069	2.71147	0.141465	15.2894	0.471166	COG1573	L	Replication, recombination and repair
UPI0000057F53	ALF30572	NL70_04065	major facilitator transporter	0.952016	NA	0.94743	0.762086	0.969118	0.777064	NA	NA	0.766373	NA	NA	NA	NA	NA	0.8166	0.400082	COG2814	G	Carbohydrate transport and metabolism
UPI0000057F59	ALF29400	NL70_04030	hypothetical protein	1.2034	0.0716581	1.42037	0.0109874	1.14115	0.176242	1.27954	0.101317	1.38129	0.0922203	1.478	0.000953343	0.924662	0.0704654	1.51932	0.00192469
UPI0000057F65	ALF29388	nuoK	NADH-quinone oxidoreductase subunit K	0.723227	0.00629042	0.790096	0.021078	1.05241	0.457774	0.914671	0.464313	0.863671	0.0857025	0.487904	0.000291155	0.653152	0.00285221	0.696506	0.0063933	COG0713	C	Energy production and conversion	K00340	ko00190;ko01100	Oxidative phosphorylation;Metabolic pathways
UPI0000057F6A	ALF29383	nuoF	NADH dehydrogenase	0.771513	0.000915802	0.812335	0.00760084	1.00295	0.932038	0.606058	1.03e-05	0.956426	0.149191	0.491337	2.84e-06	1.04667	0.209084	0.949307	0.0853137	COG1894	C	Energy production and conversion	K00335	ko00190;ko01100	Oxidative phosphorylation;Metabolic pathways
UPI0000057F6B	ALF29382	nuoE	NADH dehydrogenase	0.842495	0.000630045	0.781836	3.73e-05	1.09942	0.00687746	0.772291	0.00014068	0.953361	0.0784216	0.508193	2.99e-07	1.05891	0.0808752	0.915404	0.0152445	COG1905	C	Energy production and conversion	K00334	ko00190;ko01100	Oxidative phosphorylation;Metabolic pathways
UPI0000057F6F	ALF29378	nuoA	NADH:ubiquinone oxidoreductase subunit A	0.931348	0.0651418	0.919107	0.0443905	0.799769	0.175072	0.877916	0.0782483	0.882405	0.086433	0.62869	0.00033863	0.700562	5.72e-05	0.818908	0.0013852	COG0838	C	Energy production and conversion	K00330	ko00190;ko01100	Oxidative phosphorylation;Metabolic pathways
UPI0000057F71	ALF29376	NL70_03900	hypothetical protein	0.33648	0.30522	0.304189	0.284412	0.248442	0.25286	0.407291	0.358612	0.31741	0.293319	0.240892	0.441984	0.244425	0.250468	0.317525	0.293011
UPI0000057F88	ALF29355	NL70_03780	ubiquinol-cytochrome C chaperone	0.780337	0.412009	0.499433	0.00498999	0.462272	0.00347671	0.681981	0.039111	0.540852	0.0237419	0.473838	0.00772074	0.51385	0.00543021	0.54077	0.0148124	COG5452	S	Function unknown
UPI0000057FB8	ALF29315	NL70_03530	ETC complex I subunit	0.915943	0.0435913	1.02818	0.449034	1.06165	0.113018	0.519931	6.71e-06	1.11253	0.0226071	0.660246	7.2e-05	0.773966	0.000526781	1.06152	0.114967
UPI0000057FCD	ALF29300	NL70_03430	CDP-diacylglycerol--glycerol-3-phosphate 3-phosphatidyltransferase	0.0620632	0.289513	0.0768213	0.2963	0.0701783	0.293206	0.087337	0.301232	0.0653653	0.291001	0.0556747	0.286623	0.0439309	0.281362	0.0633401	0.290058	COG0558	I	Lipid transport and metabolism	K08744	ko00564;ko01100	Glycerophospholipid metabolism;Metabolic pathways
UPI0000057FD2	ALF29295	NL70_03405	diguanylate cyclase	NA	NA	NA	NA	NA	NA	NA	NA	NA	NA	NA	NA	NA	NA	NA	NA	COG2318	S	Function unknown
UPI0000057FE4	ALF29279	NL70_03320	hypothetical protein	1.2542	0.657761	0.387727	0.0010378	1.17121	0.792654	0.538104	0.0698114	0.70574	0.0747113	0.684876	0.0645651	0.605491	0.0792619	0.406801	0.0179747	COG2135	S	Function unknown
UPI0000057FEC	ALF29274	NL70_03285	hydrolase	0.772473	0.652233	0.901496	0.812043	0.458864	0.170763	0.742546	0.573478	0.995904	0.992667	0.653437	0.347819	1.08635	0.846252	0.829784	0.752877	COG1896	R	General function prediction only
UPI0000057FED	ALF29273	NL70_03280	tyrosine protein phosphatase	1.15033	NA	NA	NA	0.719301	0.523551	1.55332	0.038959	1.18521	0.320129	1.33437	0.0827369	2.16484	0.00900527	1.12955	0.464355	COG5350	R	General function prediction only
UPI0000057FFC	ALF29258	NL70_03205	DNA polymerase	1.00415	0.988998	1.23834	0.502303	1.42775	0.204203	0.594143	0.16133	0.665645	0.333221	0.439805	0.205007	1.44177	0.0901813	1.481	0.0759798	COG1573	L	Replication, recombination and repair
UPI0000058012	ALF29239	NL70_03085	DNA polymerase	0.944691	0.535909	1.32037	0.302746	2.42105	0.269116	1.4491	0.352802	1.50677	0.453187	0.910287	0.621146	2.34684	0.00014485	2.0959	0.092956	COG1573	L	Replication, recombination and repair
UPI0000058016	ALF29235	pleC	histidine kinase	NA	NA	8.37298	NA	0.666421	0.0987205	0.915942	0.910441	0.739225	0.459903	0.448775	0.0412022	NA	NA	1.583	0.636925	COG0642	T	Signal transduction mechanisms	K07716	ko02020	Two-component system
UPI000005801D	ALF29229	NL70_03030	cytochrome C biogenesis protein CcmF	0.753148	0.103849	0.772021	0.204095	0.64316	0.0121982	0.511716	0.0409841	0.853711	0.151691	0.749859	0.143787	1.11043	0.39099	1.17281	0.177274	COG1138	O	Posttranslational modification, protein turnover, chaperones
UPI000005801E	ALF29228	NL70_03025	CyCJ cytochrome-c biosynthesis protein	0.97055	0.55048	0.817935	0.00864186	0.580031	0.00109337	1.01626	0.782593	0.89783	0.196487	0.609395	0.000949333	0.816738	0.00956237	1.0163	0.740805	COG2332	O	Posttranslational modification, protein turnover, chaperones
UPI0000058021	ALF29225	NL70_03010	histidine kinase	1.12913	0.836614	1.93678	0.0190562	1.74734	0.291377	1.48188	0.210265	1.08426	0.81112	1.11292	0.741292	1.11546	0.730468	1.25863	0.577868	COG0642	T	Signal transduction mechanisms
UPI0000058049	ALF29180	NL70_02770	cytochrome C biogenesis protein CcmH	NA	NA	1.91665	NA	1.42067	NA	1.30341	NA	NA	NA	1.37702	NA	1.22393	NA	1.63049	NA	COG3654	R	General function prediction only
UPI0000058054	ALF30542	NL70_02720	xylose isomerase	3.28545	0.0553943	3.20305	0.0951447	1.16153	0.572187	1.86001	0.390508	4.3982	0.0529355	1.94731	0.425499	1.70552	0.451065	4.10024	0.0265209	COG2115	G	Carbohydrate transport and metabolism	K01805	ko00040;ko00051;ko01100	Pentose and glucuronate interconversions;Fructose and mannose metabolism;Metabolic pathways
UPI000005806F	ALF29150	NL70_02580	perosamine synthetase wbkB	0.704693	0.189722	NA	NA	0.902529	0.730287	0.427395	0.0467551	0.695417	0.148682	0.46791	0.0312762	0.464192	0.0462009	0.728818	0.173511
UPI0000058078	ALF29146	NL70_02545	glycoside hydrolase	NA	NA	NA	NA	NA	NA	NA	NA	NA	NA	NA	NA	NA	NA	NA	NA	COG0472	M	Cell wall/membrane/envelope biogenesis
UPI000005808D	ALF29127	NL70_02440	hypothetical protein	1.31476	0.49478	1.14713	0.783448	0.710287	0.525695	1.83938	0.132922	1.66718	0.217184	1.60392	0.284168	1.23701	0.589321	1.35604	0.393111
UPI0000058095	ALF29119	NL70_02400	30S ribosomal protein S7	1.13268	0.509633	0.811169	NA	1.12046	0.865027	0.362468	NA	0.532687	0.0354614	1.3157	0.342034	1.03309	0.916557	0.599455	NA	COG4233	OC	Multiple classes
UPI0000058097	ALF29117	NL70_02390	ribonuclease H	0.962612	0.901148	0.3232	NA	0.628993	0.316859	0.894007	0.738237	0.923732	0.810274	1.0025	0.992764	1.2475	0.399562	0.892806	0.819473	COG0328	L	Replication, recombination and repair	K03469	ko03030	DNA replication
UPI00000580AF	ALF29098	NL70_02285	30S ribosomal protein S18	0.909985	0.00807421	0.861609	0.00749005	1.12916	0.301066	1.00367	0.878967	1.23075	7.44e-05	0.968921	0.77401	1.54141	3.08e-05	1.2155	0.0644676	COG0238	J	Translation, ribosomal structure and biogenesis	K02963	ko03010	Ribosome
UPI00000580B3	ALF29095	NL70_02265	DNA helicase	0.99942	0.995731	0.532434	0.00304962	0.833612	0.122664	0.825748	0.107864	0.829023	0.170163	1.00932	0.928848	0.616752	0.0059489	0.981105	0.851939	COG0305	L	Replication, recombination and repair	K02314	ko03030	DNA replication
UPI00000580CC	ALF29075	NL70_02135	cold-shock protein	5.4731	0.00556234	5.10806	0.0538911	NA	NA	5.76878	0.0303085	8.46931	1.64e-06	4.50778	0.0327927	2.68591	0.122821	0.412134	0.000903848	COG1278	K	Transcription
UPI00000580E4	ALF29056	NL70_02025	methyltransferase	0.641532	NA	1.18883	0.137492	1.02149	NA	1.43774	0.00308186	1.22531	0.114832	1.32634	0.0382915	1.39207	0.03893	1.21919	0.100985	COG4123	R	General function prediction only
UPI00000580EF	ALF29047	NL70_01970	ATP F0F1 synthase subunit C	0.910448	0.0146983	0.939115	0.0775199	1.01008	0.685772	1.00625	NA	NA	NA	0.845488	0.023431	0.619738	NA	0.980008	0.45477				K02110	ko00190;ko01100	Oxidative phosphorylation;Metabolic pathways
UPI00000580F1	ALF29045	NL70_01960	ATP synthase I	1.27107	0.106034	1.16773	0.167283	0.95814	0.782977	0.833733	0.224232	0.915717	0.760775	0.916699	0.338306	0.630326	0.00769101	1.31929	0.141198	COG5336	S	Function unknown
UPI0000058102	ALF29030	ccoN	peptidase S41	1.20108	0.00320402	0.58669	0.000189799	0.582147	3.85e-05	0.555664	0.000150714	0.614739	2.32e-05	0.475199	6.51e-06	0.518836	0.000331196	0.640762	0.0111827	COG3278	O	Posttranslational modification, protein turnover, chaperones	K00404	ko00190;ko01100;ko02020	Oxidative phosphorylation;Metabolic pathways;Two-component system
UPI0000058103	ALF29029	ccoO	peptidase S41	1.15572	0.0421716	0.369531	4.66e-05	0.449019	0.000214659	0.497595	0.000461807	0.527158	0.000278992	0.341894	4.12e-05	0.437065	0.000167104	0.282888	2.4e-05	COG2993	C	Energy production and conversion	K00405	ko00190;ko01100;ko02020	Oxidative phosphorylation;Metabolic pathways;Two-component system
UPI0000058125	ALF30515	NL70_01695	hypothetical protein	1.10262	0.468531	0.671596	0.072842	1.01936	0.886779	2.68821	0.00141896	2.61547	0.00576807	1.31651	0.0564516	1.05955	0.660619	0.895332	0.447296
UPI000005812D	ALF28994	NL70_01660	LuxR family transcriptional regulator	0.964111	0.60443	1.11293	0.0444198	0.949219	0.377147	0.663693	0.0194483	0.713067	0.0406335	0.640024	0.00843488	0.614534	0.00125752	0.943806	0.349911	COG2197	TK	Multiple classes
UPI0000058134	ALF30512	NL70_01625	membrane protein	1.01747	0.761269	1.09296	0.124873	0.872323	0.180087	1.17339	NA	0.952745	0.561671	1.14507	NA	NA	NA	0.976319	0.76645
UPI000005814B	ALF28966	NL70_01505	carbon monoxide dehydrogenase	1.10665	0.42477	0.654885	0.0601815	1.05025	0.728457	0.890126	0.501684	0.939193	0.736	0.917182	0.559583	0.970655	0.892917	0.617749	0.033541	COG3427	S	Function unknown
UPI0000058157	ALF28955	NL70_01445	urease accessory protein UreG	1.01031	0.809359	0.511904	0.000140675	1.01162	0.89339	1.07978	0.118561	1.17687	0.00502274	1.10901	0.0476819	1.39179	0.000169259	0.786076	0.10501	COG0378	OK	Multiple classes
UPI000005815B	ALF28952	ureB	urease subunit beta	0.814037	0.572545	0.673185	0.196398	0.73571	0.29854	0.669433	0.225292	0.663081	0.215522	0.462208	0.055204	0.674927	0.198492	0.607818	0.128334	COG0832	E	Amino acid transport and metabolism	K01429	ko00220;ko00230;ko01100;ko01120	Arginine biosynthesis;Purine metabolism;Metabolic pathways;Microbial metabolism in diverse environments
UPI0000058169	ALF28942	NL70_01350	hypothetical protein	1.24278	0.153444	1.43883	0.00706606	1.5281	0.000863908	1.45052	0.00736273	1.6161	0.0203257	1.51621	0.103947	NA	NA	1.41329	0.0326136	COG5328	S	Function unknown
UPI0000058174	ALF28931	NL70_01290	hypothetical protein	1.14456	0.0715706	1.7004	9.16e-05	1.52281	0.000140537	1.58514	0.00114365	1.3282	0.0408357	1.4934	0.00967955	1.1622	0.0631969	1.58627	0.00014092
UPI0000058186	ALF28913	NL70_01195	hypothetical protein	NA	NA	0.667933	NA	0.875902	NA	NA	NA	NA	NA	NA	NA	NA	NA	NA	NA
UPI0000058193	ALF28903	NL70_01140	L-rhamnose 1-epimerase	0.511375	0.160628	0.596247	0.177232	1.50091	0.356645	1.23561	0.614734	1.34954	0.508675	0.716933	0.402988	1.71756	0.0412241	0.380489	0.0752094	COG3254	S	Function unknown
UPI00000581BD	ALF28866	cysQ	3'-5'-bisphosphate nucleotidase	1.06995	0.77447	0.586564	0.0986735	2.79366	0.37506	1.27318	0.241449	3.20531	0.244291	1.05918	0.799559	4.26828	0.164827	1.0639	0.827445	COG1218	P	Inorganic ion transport and metabolism	K01082	ko00920;ko01100;ko01120;ko01130	Sulfur metabolism;Metabolic pathways;Microbial metabolism in diverse environments;Biosynthesis of antibiotics
UPI00000581C8	ALF28857	NL70_00875	oxidoreductase	NA	NA	NA	NA	NA	NA	NA	NA	NA	NA	NA	NA	NA	NA	NA	NA	COG3749	S	Function unknown
UPI00000581DF	ALF28840	NL70_00765	hypothetical protein	1.45952	2.71e-06	0.0218436	NA	0.990512	0.798713	2.10378	1.51e-07	1.63233	8.69e-07	1.66905	1.17e-06	0.715642	3.75e-05	0.985214	0.705451	COG1544	J	Translation, ribosomal structure and biogenesis
UPI00000581E2	ALF28838	NL70_00755	ABC transporter ATP-binding protein	1.07377	0.242853	1.08368	0.171751	1.05432	0.320538	2.49947	0.195182	1.15667	0.153859	1.21725	0.136313	1.30968	0.00378829	1.95395	0.233506	COG1137	R	General function prediction only	K06861	ko02010	ABC transporters
UPI00000581F0	ALF28830	glnD	protein-PII uridylyltransferase	1.96507	0.041524	0.837176	0.404772	1.66153	0.0976468	1.70963	0.00868392	1.43307	0.0686068	1.30186	0.148177	1.06742	0.721283	1.1754	0.365857	COG2844	O	Posttranslational modification, protein turnover, chaperones	K00990	ko02020	Two-component system
UPI00000581F5	ALF28827	NL70_00665	ErfK/YbiS/YcfS/YnhG family protein	0.336259	NA	NA	NA	NA	NA	NA	NA	NA	NA	NA	NA	0.240422	NA	NA	NA	COG1376	S	Function unknown
UPI0000058208	ALF28810	NL70_00575	outer membrane autotransporter barrel domain-containing protein	1.18947	0.00985875	2.25471	3.77e-08	1.7638	0.00084015	2.55326	2.32e-06	1.96951	6.97e-05	1.42	0.0260213	0.833826	0.00323504	1.42594	0.000219393	COG3637	M	Cell wall/membrane/envelope biogenesis
UPI0000058217	ALF28798	NL70_00500	hypothetical protein	0.65223	NA	NA	NA	NA	NA	NA	NA	NA	NA	NA	NA	NA	NA	NA	NA
UPI000005821C	ALF28792	NL70_00470	thiol:disulfide interchange protein	0.907919	0.0442311	0.957291	0.246141	0.931558	0.429211	0.866737	0.118648	0.757006	0.0624712	0.573302	6e-05	0.848748	0.00968383	0.752446	0.00107845
UPI000005821D	ALF28791	NL70_00465	transcriptional regulator	1.16428	NA	1.00007	0.998905	0.755143	0.0159097	1.14016	0.0594892	0.87171	0.0371917	0.785947	NA	0.523093	0.000989063	1.10645	0.22044				K02196	ko02010	ABC transporters
UPI0000058226	ALF28783	NL70_00420	membrane protein	3.86559	0.348232	0.290641	NA	0.665954	0.545488	1.56337	0.398957	1.1777	0.613086	1.99699	0.065752	2.12317	0.0218821	2.7143	0.019515	COG0670	R	General function prediction only
UPI000005823B	ALF28762	NL70_00300	hypothetical protein	NA	NA	NA	NA	NA	NA	NA	NA	NA	NA	NA	NA	NA	NA	NA	NA
UPI000005827D	ALF30471	NL70_10355	5-hydroxymethyluracil DNA glycosylase	0.95715	0.394442	0.00248472	NA	0.837814	0.0660576	1.20936	0.0247755	1.02061	0.804639	0.799889	0.00240301	0.330088	0.00149256	0.983802	0.914262	COG0266	L	Replication, recombination and repair	K10563	ko03410	Base excision repair
UPI000005828B	ALF30457	NL70_10285	methyltransferase	NA	NA	NA	NA	NA	NA	NA	NA	NA	NA	NA	NA	NA	NA	NA	NA	COG2813	J	Translation, ribosomal structure and biogenesis
UPI0000058296	ALF30448	NL70_10230	Cro/Cl family transcriptional regulator	1.16264	0.545108	0.853573	0.617403	1.03325	0.877705	0.463311	0.0453237	0.778191	0.512045	1.28979	0.253048	0.92778	0.735424	0.555384	0.18037
UPI00000582BB	ALF30417	NL70_10055	50S ribosomal protein L35	0.951217	0.383682	0.849292	0.021354	0.958305	0.495028	0.475732	4.46e-05	0.882774	0.0498858	0.871324	0.0417516	0.802565	0.00905673	0.636164	0.000258017	COG0291	J	Translation, ribosomal structure and biogenesis	K02916	ko03010	Ribosome
UPI00000582C9	ALF30405	NL70_09975	thioredoxin	1.04608	0.213565	0.648752	1.16e-05	0.978111	0.364661	0.89162	0.0039508	1.11206	0.00438438	0.981948	0.59081	0.988665	0.666136	0.971969	0.319764	COG3118	O	Posttranslational modification, protein turnover, chaperones
UPI00000582D9	ALF30392	NL70_09905	peptide chain release factor I	35.5538	NA	5.4569	NA	14.8684	NA	3.5771	NA	5.45518	NA	4.73374	NA	0.742457	NA	2.94873	NA	COG1186	J	Translation, ribosomal structure and biogenesis
UPI00000582E5	ALF30381	NL70_09850	XRE family transcriptional regulator	1.55756	NA	0.480123	NA	NA	NA	1.75197	NA	3.1584	NA	2.1986	NA	1.78205	NA	1.77916	NA
UPI00000582F3	ALF30905	NL70_11460	molybdate ABC transporter permease	NA	NA	NA	NA	NA	NA	NA	NA	NA	NA	NA	NA	NA	NA	NA	NA	COG4149	P	Inorganic ion transport and metabolism	K02018	ko02010	ABC transporters
UPI0000058303	ALF30893	NL70_11390	membrane protein	2.20066	0.0344382	2.03705	0.152193	2.09821	0.0603309	3.66452	0.115495	1.6138	0.304392	2.26705	0.175116	3.41814	0.258221	1.48002	0.0304453	COG1585	OU	Multiple classes
UPI000005830F	ALF30884	NL70_11330	conjugal transfer protein TraJ	1.14196	0.0910172	1.04238	0.702226	NA	NA	1.16112	0.136423	0.907909	0.331521	1.13016	0.0976316	0.64213	0.000620262	1.14016	0.0642957	COG3736	U	Intracellular trafficking, secretion, and vesicular transport	K03203	ko03070	Bacterial secretion system
UPI0000058319	ALF30876	NL70_11280	molecular chaperone	0.677013	0.000811178	0.0738062	NA	0.940848	0.334779	18.3247	8.47e-09	2.09341	7.82e-06	0.701549	0.00161137	5.91435	3.4e-08	0.980317	0.717981	COG0071	O	Posttranslational modification, protein turnover, chaperones
UPI0000058321	ALF30871	cpdR	MFS transporter	1.09158	0.0052431	1.25439	0.00631463	0.958779	0.309078	0.512155	0.0021287	0.716489	0.119378	0.861073	0.43589	0.612924	0.0257351	0.966939	0.338419	COG2204	T	Signal transduction mechanisms	K13589	ko02020	Two-component system
UPI0000058322	ALF30870	NL70_11245	chemotaxis protein CheY	0.958151	NA	0.605669	NA	0.779549	NA	0.905206	NA	1.1104	NA	0.964754	NA	6.04251	NA	0.777683	NA	COG4566	T	Signal transduction mechanisms
UPI000005832A	ALF30865	NL70_11215	shikimate dehydrogenase	NA	NA	NA	NA	NA	NA	NA	NA	NA	NA	NA	NA	NA	NA	NA	NA	COG0169	E	Amino acid transport and metabolism	K00014	ko00400;ko01100;ko01110;ko01130;ko01230	Phenylalanine, tyrosine and tryptophan biosynthesis;Metabolic pathways;Biosynthesis of secondary metabolites;Biosynthesis of antibiotics;Biosynthesis of amino acids
UPI000005833E	ALF30847	entB	isochorismatase	6.66235	1.15e-08	0.619696	0.022308	0.480683	0.00938668	2.52057	0.000146121	0.797492	0.302119	52.7811	1.53e-09	0.495951	0.00710214	0.65874	0.0140002	COG1535	Q	Secondary metabolites biosynthesis, transport and catabolism	K01252	ko01053;ko01110;ko01130	Biosynthesis of siderophore group nonribosomal peptides;Biosynthesis of secondary metabolites;Biosynthesis of antibiotics
UPI0000058340	ALF30845	NL70_11105	4'-phosphopantetheinyl transferase	NA	NA	NA	NA	NA	NA	NA	NA	NA	NA	NA	NA	NA	NA	NA	NA	COG2977	Q	Secondary metabolites biosynthesis, transport and catabolism	K02362	ko01053;ko01110;ko01130	Biosynthesis of siderophore group nonribosomal peptides;Biosynthesis of secondary metabolites;Biosynthesis of antibiotics
UPI0000058341	ALF30844	NL70_11100	peptidase	NA	NA	NA	NA	NA	NA	NA	NA	NA	NA	NA	NA	NA	NA	NA	NA	COG5664	O	Posttranslational modification, protein turnover, chaperones
UPI0000058349	ALF30836	NL70_11060	hypothetical protein	0.786901	NA	NA	NA	NA	NA	NA	NA	NA	NA	0.827251	0.14718	NA	NA	NA	NA
UPI0000058351	ALF30830	livF	leucine/isoleucine/valine transporter ATP-binding subunit	1.49896	0.187168	NA	NA	0.449259	0.27809	1.26788	0.585763	1.11304	0.750363	1.53495	0.117322	1.54648	NA	1.11537	NA	COG0410	E	Amino acid transport and metabolism	K01996	ko02010;ko02024	ABC transporters;Quorum sensing
UPI000005835C	ALF30821	NL70_10965	bicyclomycin resistance protein	1.23164	0.206941	1.43744	0.015529	1.22475	0.0876097	1.53367	0.0131118	1.36533	0.027437	1.30227	0.0652535	1.12305	0.284255	1.43667	0.00581829	COG0715	P	Inorganic ion transport and metabolism
UPI0000058363	ALF30815	NL70_10930	GntR family transcriptional regulator	NA	NA	NA	NA	NA	NA	NA	NA	NA	NA	NA	NA	NA	NA	NA	NA	COG2188	K	Transcription
UPI0000058371	ALF30802	NL70_10865	hypothetical protein	2.10417	0.0697857	1.83574	0.127229	1.97742	0.214496	2.12462	0.190519	3.64617	0.0404034	1.026	0.944645	NA	NA	2.0521	0.175093	COG0161	H	Coenzyme transport and metabolism
UPI000005839E	ALF30763	NL70_10655	Fur family transcriptional regulator	1.16738	0.44809	NA	NA	1.24196	0.287777	1.94602	0.00246128	1.5365	0.0544356	1.24439	0.396835	1.33879	0.370403	1.62071	0.0374562	COG0735	P	Inorganic ion transport and metabolism	K09823	ko02024	Quorum sensing
UPI00000583C9	ALF30728	NL70_10420	acetoin dehydrogenase	1.70914	0.155306	0.594197	0.000990566	1.11975	0.0726521	1.08529	0.222417	1.40031	0.33086	1.3511	0.384617	0.845154	0.03451	1.18515	0.0189718	COG0508	C	Energy production and conversion	K00627	ko00010;ko00020;ko00620;ko01100;ko01110;ko01120;ko01130;ko01200	Glycolysis / Gluconeogenesis;Citrate cycle (TCA cycle);Pyruvate metabolism;Metabolic pathways;Biosynthesis of secondary metabolites;Microbial metabolism in diverse environments;Biosynthesis of antibiotics;Carbon metabolism
UPI00000583DC	ALF31794	NL70_15845	hypothetical protein	1.06158	0.643532	0.961302	0.753481	0.99878	0.994029	1.10548	0.439111	0.887189	0.379948	1.12665	0.445448	NA	NA	0.968725	0.824861	COG3247	S	Function unknown
UPI00000583F0	ALF31639	NL70_15755	UDP pyrophosphate phosphatase	NA	NA	NA	NA	NA	NA	NA	NA	NA	NA	NA	NA	NA	NA	NA	NA	COG1968	V	Defense mechanisms	K06153	ko00550	Peptidoglycan biosynthesis
UPI00000583F1	ALF31638	NL70_15750	3-beta hydroxysteroid dehydrogenase	0.868767	2.99e-05	0.952733	0.0308907	0.863129	5.61e-05	0.555846	4.72e-08	0.887051	3.91e-05	0.615244	7.26e-07	0.649633	1.55e-05	1.0183	0.33798	COG0702	MG	Multiple classes	K00329	ko00190	Oxidative phosphorylation
UPI0000058415	ALF31020	NL70_12130	glutathione S-transferase	0.601254	0.155807	0.862682	0.583141	0.85693	0.568474	0.941922	0.814532	0.923221	0.759833	0.813594	0.471229	0.870518	0.62281	0.836408	0.576694	COG0625	O	Posttranslational modification, protein turnover, chaperones	K00799	ko00480	Glutathione metabolism
UPI0000058419	ALF31024	NL70_12150	hypothetical protein	0.965817	0.648474	0.994711	0.972273	1.44644	0.108233	0.821009	0.0955181	0.700751	0.0187811	1.15515	0.470195	0.639501	0.00377584	0.743777	0.0829427
UPI0000058420	ALF31031	NL70_12195	sulfoxide reductase catalytic subunit YedY	0.734827	0.000143326	1.07566	0.196644	0.707874	0.000118651	0.95102	0.254131	1.15325	0.00926407	1.04979	0.175358	1.64522	6.92e-05	0.74618	0.000738261	COG2041	R	General function prediction only
UPI000005842B	ALF31041	NL70_12245	2-deoxy-D-gluconate 3-dehydrogenase	1.08785	0.729232	1.62988	0.125968	1.16223	0.517698	1.5102	0.104924	1.12715	0.624102	1.2895	0.273082	1.61538	0.0376759	3.72314	3.11e-05	COG1028	IQR	Multiple classes	K00065	ko00040	Pentose and glucuronate interconversions
UPI0000058437	ALF31051	NL70_12300	nodulation protein NodN	0.590061	0.044275	0.565553	0.0653336	0.788992	0.235052	1.03798	0.849881	0.39146	6.22e-07	0.371858	4.57e-07	0.425151	6.7e-07	0.354774	3.45e-07	COG2030	I	Lipid transport and metabolism
UPI000005843E	ALF31056	NL70_12325	glyoxalase	0.738247	0.428712	0.605404	0.412482	0.531456	0.219398	0.647053	0.233631	0.60593	0.26744	0.43344	0.097498	0.508534	0.106978	0.29131	0.0935889
UPI0000058465	ALF31091	NL70_12525	alanine racemase	1.23987	0.813484	2.44439	0.0972056	1.88728	0.44062	1.46356	0.576107	1.38303	0.649702	1.11533	0.900215	1.66709	0.485012	2.08805	0.2048	COG0787	M	Cell wall/membrane/envelope biogenesis	K01775	ko00473;ko01100;ko01502	D-Alanine metabolism;Metabolic pathways;Vancomycin resistance
UPI000005846E	ALF31100	NL70_12575	GntR family transcriptional regulator	5.02565	NA	0.950623	0.605578	1.01513	0.903915	2.65203	0.492929	3.25229	0.391206	1.01429	0.846462	2.10214	0.442605	1.11538	0.570441	COG2188	K	Transcription
UPI0000058478	ALF31716	NL70_12625	ArsR family transcriptional regulator	0.879916	0.207513	1.64706	4.94e-05	1.2659	0.0243483	1.39916	0.0372994	1.34087	0.020968	1.30044	0.00236516	1.15356	0.413318	1.24604	0.163079
UPI0000058482	ALF31111	NL70_12680	hypothetical protein	1.17418	0.0804352	0.59185	0.00734749	1.39156	0.00336623	1.45361	0.0154351	1.65194	0.000395376	0.952474	0.685551	1.5795	0.000569716	1.17874	0.0799928	COG2835	S	Function unknown
UPI00000584A0	ALF31136	NL70_12825	sugar ABC transporter permease	1.34785	NA	1.68804	NA	0.962454	NA	1.8872	NA	1.37491	NA	1.52712	NA	NA	NA	1.78736	NA	COG1172	G	Carbohydrate transport and metabolism	K17203	ko02010	ABC transporters
UPI00000584AE	ALF31149	NL70_12900	transporter	0.874077	0.279759	NA	NA	0.857047	0.310486	0.424382	0.00535463	0.649045	0.0263102	0.61367	0.0437714	NA	NA	0.945605	0.668547	COG3586	S	Function unknown
UPI00000584B8	ALF31157	NL70_12950	hypothetical protein	NA	NA	NA	NA	NA	NA	NA	NA	NA	NA	NA	NA	NA	NA	NA	NA
UPI00000584D9	ALF31183	nikD	nickel ABC transporter ATP-binding protein	0.456058	NA	2.65683	NA	1.78827	NA	1.09449	NA	1.46725	NA	1.46403	NA	1.01344	NA	1.15413	NA	COG0444	EP	Multiple classes	K15587	ko02010	ABC transporters
UPI00000584DA	ALF31184	nikE	nickel ABC transporter ATP-binding protein	1.00104	0.992209	1.27665	0.594784	1.52328	0.0719405	2.01815	0.234561	1.27229	0.574143	1.93839	0.123516	0.960369	0.649147	1.30113	0.0113463	COG1124	EP	Multiple classes	K10824	ko02010	ABC transporters
UPI00000584E9	ALF31198	NL70_13200	peptide ABC transporter permease	NA	NA	NA	NA	NA	NA	NA	NA	NA	NA	NA	NA	NA	NA	NA	NA	COG1173	EP	Multiple classes	K02034	ko02024	Quorum sensing
UPI00000584F6	ALF31210	NL70_13265	hypothetical protein	1.11458	0.576435	1.06518	NA	0.970697	NA	1.31646	NA	1.01475	NA	NA	NA	1.5701	NA	1.25368	NA
UPI00000584F7	ALF31211	NL70_13270	MarR family transcriptional regulator	NA	NA	NA	NA	NA	NA	NA	NA	NA	NA	NA	NA	NA	NA	NA	NA
UPI000005850B	ALF31227	NL70_13360	hypothetical protein	0.788763	0.134007	1.24997	0.211537	1.16717	0.106338	0.906419	0.204174	0.471666	0.0035231	0.852859	0.272277	0.684848	0.0492835	1.34996	0.0746443	COG0251	J	Translation, ribosomal structure and biogenesis
UPI0000058517	ALF31242	NL70_13435	lectin	0.868038	0.0934924	0.497092	0.000418908	0.310633	0.000596165	0.559814	0.00169385	0.784754	0.0178351	1.01126	0.87657	1.0908	0.233654	0.698806	0.0200934
UPI000005851B	ALF31246	NL70_13455	RpiR family transcriptional regulator	1.73143	0.127038	1.28041	0.454694	0.641575	0.185993	1.09583	0.745768	1.34488	0.437828	0.691401	0.21285	1.68703	0.122745	0.528236	0.235985	COG1737	K	Transcription
UPI0000058532	ALF31266	NL70_13565	MFS transporter	1.81551	NA	0.983616	NA	1.90778	NA	NA	NA	1.79299	NA	2.08165	NA	NA	NA	0.961064	NA
UPI000005853A	ALF31275	NL70_13615	oxidoreductase	1.30049	0.000171932	0.129853	2.24e-07	0.69923	0.000404793	0.798328	0.094812	0.990149	0.916374	1.22688	0.279682	1.07427	0.101546	0.768847	0.000538629	COG3453	S	Function unknown
UPI000005854B	ALF31290	NL70_13695	iron ABC transporter ATP-binding protein	1.09395	NA	0.70972	NA	NA	NA	1.01648	NA	0.55286	NA	3.92336	NA	0.600614	NA	0.760322	NA	COG4604	P	Inorganic ion transport and metabolism	K02013	ko02010	ABC transporters
UPI0000058557	ALF31302	NL70_13760	membrane protein	1.09887	0.893873	0.262018	NA	0.304568	NA	0.431372	NA	0.567256	0.629747	2.11655	0.119263	NA	NA	0.167386	NA
UPI0000058574	ALF31320	NL70_13885	3-oxoacid CoA-transferase	0.641495	NA	NA	NA	NA	NA	NA	NA	NA	NA	0.236908	NA	NA	NA	NA	NA	COG2057	I	Lipid transport and metabolism	K01032	ko00362;ko01100;ko01120	Benzoate degradation;Metabolic pathways;Microbial metabolism in diverse environments
UPI0000058578	ALF31329	NL70_13935	hypothetical protein	NA	NA	NA	NA	NA	NA	NA	NA	NA	NA	NA	NA	NA	NA	NA	NA
UPI000005857C	ALF31332	NL70_13965	endonuclease V	NA	NA	NA	NA	NA	NA	NA	NA	NA	NA	NA	NA	NA	NA	NA	NA
UPI000005857F	ALF31336	NL70_13990	DNA polymerase IV	NA	NA	NA	NA	NA	NA	NA	NA	NA	NA	NA	NA	NA	NA	NA	NA	COG0389	L	Replication, recombination and repair
UPI000005858A	ALF31346	NL70_14050	DNA processing protein DprA	0.565981	0.700424	NA	NA	0.458296	0.528833	0.321417	0.342977	0.671506	0.683597	3.91237	0.244309	1.25797	0.852333	0.441602	0.427361	COG0758	LU	Multiple classes
UPI0000058596	ALF31357	NL70_14115	DNA helicase	0.341739	0.29969	1.09903	0.918804	0.435724	0.368144	1.15435	0.86929	1.81042	0.441895	2.70521	0.128434	3.58607	0.00480737	0.447415	0.378061	COG3920	T	Signal transduction mechanisms
UPI00000585A0	ALF31363	NL70_14170	fosmidomycin resistance protein	0.933215	0.735751	0.542617	0.0514215	0.917039	0.773257	0.842558	0.40107	1.06082	0.743242	0.714666	0.0508845	0.912869	0.632293	0.993849	0.965094
UPI00000585A7	ALF31369	NL70_14205	quinone oxidoreductase	1.21013	NA	NA	NA	1.11727	NA	0.331344	NA	0.244536	NA	1.08106	NA	0.387674	NA	1.27251	NA	COG0604	CR	Multiple classes
UPI00000585A9	ALF31371	NL70_14215	ABC transporter	1.08918	0.687995	1.67722	0.654059	26.9925	0.478051	6.69463	0.561079	0.808954	0.172803	0.828564	0.377351	0.884657	0.454361	1.68676	0.576553	COG3845	R	General function prediction only
UPI00000585AE	ALF31374	NL70_14235	ribosomal protein S12 methylthiotransferase	0.723138	0.01024	0.341127	6.7e-05	0.931708	0.383483	0.341974	0.000119178	0.755478	0.0119522	0.0591364	8.39e-06	0.971011	0.764468	0.886877	0.147183	COG0621	J	Translation, ribosomal structure and biogenesis
UPI00000585B1	ALF31377	NL70_14250	antibiotic biosynthesis monooxygenase	1.018	0.867229	2.6098	3.51e-06	1.01698	0.872023	1.7543	0.000432426	1.20717	0.0971822	1.65256	0.000551909	1.06493	0.531237	1.10742	0.338637	COG2329	R	General function prediction only
UPI00000585BA	ALF31384	NL70_14295	transposase	NA	NA	NA	NA	NA	NA	NA	NA	NA	NA	NA	NA	NA	NA	NA	NA
UPI00000585CA	ALF31392	NL70_14350	hypothetical protein	0.271622	0.261805	0.591078	0.534932	0.0916481	0.375277	1.27974	0.773056	0.629301	0.656447	2.14845	0.301876	0.672128	0.665625	1.54607	0.61128	COG5455	S	Function unknown
UPI00000585DB	ALF31409	NL70_14440	glycerol-3-phosphate ABC transporter ATPase	0.0630995	NA	0.0269303	NA	NA	NA	0.046792	NA	0.0356095	NA	NA	NA	0.0465158	NA	0.0311159	NA	COG3839	G	Carbohydrate transport and metabolism	K10111	ko02010	ABC transporters
UPI00000585E3	ALF31416	NL70_14480	membrane protein	0.755562	0.151231	0.542125	0.0155085	0.864427	0.0838211	0.839939	0.496595	0.743436	0.112422	0.821822	0.320224	0.613951	0.0255619	0.710402	0.0824142
UPI00000585EA	ALF31422	NL70_14510	monovalent cation/H+ antiporter subunit G	NA	NA	NA	NA	NA	NA	NA	NA	NA	NA	NA	NA	NA	NA	NA	NA	COG1320	P	Inorganic ion transport and metabolism
UPI00000585F0	ALF31428	NL70_14540	hydroxyacylglutathione hydrolase	0.785731	0.314306	1.17215	0.498086	1.29416	0.287062	1.36121	0.249871	1.30538	0.337597	0.786427	0.316227	0.467287	0.042844	1.08338	0.77498	COG4529	S	Function unknown	K01069	ko00620	Pyruvate metabolism
UPI00000585F1	ALF31429	NL70_14545	nitroreductase	0.88314	0.039474	2.20283	1.99e-07	1.43334	8.23e-05	1.81752	8.17e-07	1.32546	0.00235855	0.999877	0.997871	1.34979	0.000363158	1.26517	0.000622568	COG3560	R	General function prediction only
UPI00000585F2	ALF31430	NL70_14550	molybdopterin adenylyltransferase	1.15458	0.00125488	1.22868	0.0005314	1.30898	0.00118455	1.20294	0.0184198	1.2021	0.00202251	1.25172	0.00471752	1.5509	2.08e-06	1.24528	0.000158765	COG0521	H	Coenzyme transport and metabolism	K03831	ko04122	Sulfur relay system
UPI00000585F3	ALF31431	NL70_14555	hypothetical protein	0.939678	0.709965	0.0589832	NA	0.82761	0.284366	0.592989	0.00914761	1.03544	0.78219	1.00754	0.951713	0.818849	0.307994	0.506204	0.0174719
UPI00000585F4	ALF31432	NL70_14560	biotin synthase	1.18536	NA	0.207408	NA	0.795745	NA	0.951068	0.710213	1.63802	0.149082	NA	NA	2.35445	0.0207026	0.895584	0.32595	COG0502	H	Coenzyme transport and metabolism	K01012	ko00780;ko01100	Biotin metabolism;Metabolic pathways
UPI00000585FC	ALF31439	NL70_14605	sodium:alanine symporter	1.25337	0.37715	1.02827	0.91	1.58165	0.0222061	1.58143	0.0402123	1.3389	0.197058	1.52718	0.0435688	1.12485	0.589375	1.2902	0.16903	COG1115	E	Amino acid transport and metabolism
UPI000005860A	ALF31452	NL70_14670	ABC transporter substrate-binding protein	1.58554	0.159276	1.42352	0.432201	1.40709	0.465159	1.16369	0.789072	1.42629	0.430177	0.737537	0.62485	0.424206	0.164405	0.331541	0.116093	COG0715	P	Inorganic ion transport and metabolism
UPI0000058611	ALF31460	NL70_14710	TetR family transcriptional regulator	0.655192	0.506681	1.08387	0.780214	NA	NA	NA	NA	1.48116	0.00255978	0.654802	NA	NA	NA	0.303655	NA
UPI0000058614	ALF31462	NL70_14720	GntR family transcriptional regulator	1.55772	0.300176	0.93048	0.790738	0.878601	0.621021	0.992803	0.976393	1.85959	0.179594	1.14748	0.740071	0.758435	0.339989	1.14067	0.780324	COG1802	K	Transcription
UPI0000058616	ALF31767	NL70_14730	membrane protein	0.785225	0.305609	0.903127	0.714561	0.975175	0.917028	0.720665	0.306738	0.679767	0.259794	NA	NA	0.475149	NA	0.910299	0.694164
UPI0000058660	ALF31510	NL70_14995	FTR1 family iron permease	NA	NA	NA	NA	NA	NA	NA	NA	NA	NA	NA	NA	NA	NA	NA	NA	COG0672	P	Inorganic ion transport and metabolism
UPI0000058688	ALF31541	NL70_15170	spermidine/putrescine ABC transporter substrate-binding protein	1.21854	0.0951901	1.52765	0.00164123	1.28595	0.0600411	1.57032	0.000760072	1.64914	0.000221219	1.224	0.056522	1.20016	0.076138	1.38049	0.00327026	COG0687	E	Amino acid transport and metabolism	K02055	ko02024	Quorum sensing
UPI0000058690	ALF31546	nrdI	ribonucleotide reductase stimulatory protein	0.915632	0.557606	NA	NA	1.71196	0.00179962	1.21504	0.180203	0.913238	0.582693	1.61013	0.0522206	0.95266	0.751354	1.78012	0.0327804	COG1780	F	Nucleotide transport and metabolism
UPI00000586A6	ALF31559	narI	nitrate reductase	0.862988	0.141872	0.721016	0.0898927	0.884525	0.264927	0.278005	0.000170508	0.779257	0.014678	NA	NA	0.370564	0.0880935	0.567262	0.0540815	COG2181	C	Energy production and conversion	K00374	ko00910;ko01120;ko02020	Nitrogen metabolism;Microbial metabolism in diverse environments;Two-component system
UPI00000586A8	ALF31561	NL70_15305	hypothetical protein	0.762301	NA	NA	NA	0.480552	NA	NA	NA	0.671485	NA	NA	NA	NA	NA	0.510424	0.00143382
UPI00000586AC	ALF31566	NL70_15330	protease	1.39294	0.000103937	NA	NA	NA	NA	NA	NA	0.0723855	4.27e-07	NA	NA	NA	NA	NA	NA	COG0826	O	Posttranslational modification, protein turnover, chaperones
UPI00000586AF	ALF31569	NL70_15345	ABC transporter permease	1.22957	0.0674798	0.558725	0.00617223	0.471848	0.00225842	0.460927	0.00664139	0.421388	0.0053555	0.673764	0.0219976	0.511764	0.00352428	0.552141	0.00530759	COG0600	P	Inorganic ion transport and metabolism
UPI00000586B6	ALF31573	NL70_15375	copper chaperone	1.11904	0.760761	NA	NA	NA	NA	NA	NA	NA	NA	NA	NA	NA	NA	NA	NA	COG4314	C	Energy production and conversion
UPI00000586B9	ALF31575	NL70_15390	carbohydrate-binding protein	1.26802	0.498252	NA	NA	NA	NA	NA	NA	NA	NA	NA	NA	NA	NA	NA	NA	COG3420	P	Inorganic ion transport and metabolism
UPI00000586C9	ALF31586	nirK	nitrite reductase	4.444	5.63e-07	0.640943	0.0139022	NA	NA	0.365627	0.0167023	1.93693	0.000479162	0.321272	0.00117799	0.639947	0.0164601	NA	NA	COG2132	Q	Secondary metabolites biosynthesis, transport and catabolism	K00368	ko00910;ko01120	Nitrogen metabolism;Microbial metabolism in diverse environments
UPI00000586CC	ALF31589	NL70_15475	lipase	1.03252	0.178633	0.630243	1.81e-05	0.945384	0.0558068	0.994273	0.843876	1.04663	0.394445	0.967915	0.494926	0.696734	0.000288332	0.916866	0.0228716
UPI00000586D2	ALF31595	NL70_15505	ATPase AAA	2.28668	2.15e-06	NA	NA	NA	NA	0.486158	0.000371883	1.75614	4.19e-05	0.230875	3.1e-05	0.134957	1.56e-05	NA	NA	COG0714	R	General function prediction only
UPI00000586D4	ALF31597	norC	cytochrome C	2.47492	2.5e-06	0.0446431	0.000272457	NA	NA	0.44432	0.000596605	1.91231	2.07e-06	0.229279	2.11e-06	0.0805632	NA	NA	NA				K02305	ko00910;ko01120	Nitrogen metabolism;Microbial metabolism in diverse environments
UPI00000586E3	ALF31012	NL70_12090	transcriptional regulator	1.54432	0.000677848	0.771033	0.117566	0.644835	0.00173826	0.899317	0.357923	1.21619	0.206203	0.795987	0.414071	1.22669	0.252389	0.636104	0.107076	COG0745	TK	Multiple classes
UPI00000586E6	ALF31010	NL70_12080	MerR family transcriptional regulator	NA	NA	NA	NA	NA	NA	NA	NA	NA	NA	NA	NA	NA	NA	NA	NA	COG0789	K	Transcription
UPI00000586EB	ALF31007	NL70_12055	IclR family transcriptional regulator	0.757157	0.269238	4.64883	0.358486	6.30051	0.360744	8.8936	0.122596	17.3002	1.02e-07	12.0701	0.126043	11.8928	0.144572	7.63989	0.314344	COG1414	K	Transcription
UPI00000586F1	ALF31002	NL70_12030	tetraacyldisaccharide 4'-kinase	0.564927	0.00807429	0.700355	0.0315897	0.6275	0.142152	0.51669	0.00892337	0.856302	0.517978	0.73582	0.250077	0.521723	0.00567516	1.09718	0.623694	COG1663	M	Cell wall/membrane/envelope biogenesis	K00912	ko00540;ko01100	Lipopolysaccharide biosynthesis;Metabolic pathways
UPI00000586F4	ALF30999	NL70_12015	inositol monophosphatase	1.02759	0.751364	1.55063	0.000507828	1.4828	0.00104564	1.34823	0.0131155	1.07229	0.412192	1.43165	0.00981039	0.799153	0.0498956	1.08122	0.351982
UPI0000058718	ALF30968	NL70_11835	hypothetical protein	2.30798	0.00118122	NA	NA	NA	NA	0.164674	0.0157767	1.5278	0.0354748	0.838323	0.401397	NA	NA	0.82541	0.266371	COG2841	S	Function unknown
UPI000005871F	ALF30965	citE	aldolase	1.10331	0.386988	1.17097	0.334648	1.09988	0.530741	1.4591	0.0203931	1.55494	0.0520388	1.24496	0.298439	1.36655	0.00766913	1.22934	0.148632	COG2301	G	Carbohydrate transport and metabolism	K01644	ko02020	Two-component system
UPI0000058721	ALF30963	NL70_11795	carnitine dehydratase	1.3867	0.310683	1.78651	0.105044	1.56853	0.148873	2.06139	0.0669418	3.27851	0.00136593	1.56099	0.143317	1.90558	0.32172	1.37886	0.311435	COG1804	C	Energy production and conversion
UPI0000058722	ALF30962	NL70_11790	LysR family transcriptional regulator	0.973763	0.95234	1.5691	0.169244	1.15017	0.712167	2.08606	0.380226	1.29736	0.543253	1.40972	0.179469	1.5533	0.0630665	1.40022	0.215493	COG0583	K	Transcription
UPI0000058731	ALF30952	NL70_11715	hydroxypyruvate isomerase	1.13519	0.102369	0.556393	6.61e-05	0.64338	0.000385716	0.888451	0.130729	1.25481	0.00229032	1.24642	0.00899824	2.08059	3.66e-06	0.621094	0.000283297	COG3622	G	Carbohydrate transport and metabolism	K01816	ko00630;ko01100	Glyoxylate and dicarboxylate metabolism;Metabolic pathways
UPI000005874A	ALF30928	NL70_11585	TetR family transcriptional regulator	2.02928	0.477676	1.21277	0.230895	1.38723	0.0422074	1.40174	0.0366368	1.18371	0.264996	1.29534	0.138954	1.70363	0.00363862	1.16207	0.619625	COG1309	K	Transcription
UPI000005CD34	ALF30846	entA	2,3-dihydroxybenzoate-2,3-dehydrogenase	4.47618	NA	NA	NA	NA	NA	35.1229	NA	0.466502	NA	37.2293	NA	116.352	NA	0.400765	NA	COG1028	IQR	Multiple classes	K00216	ko01053;ko01110;ko01130	Biosynthesis of siderophore group nonribosomal peptides;Biosynthesis of secondary metabolites;Biosynthesis of antibiotics
UPI00000AF3F9	ALF31417	cydB	cytochrome d ubiquinol oxidase subunit 2	0.93305	0.409675	0.866112	0.106433	0.935747	0.469121	0.641234	0.149999	0.64089	0.0448331	0.660201	0.114912	0.574487	0.013915	0.650928	0.00211435	COG1294	C	Energy production and conversion	K00426	ko00190;ko01100;ko02020	Oxidative phosphorylation;Metabolic pathways;Two-component system
UPI00000AF470	ALF29973	NL70_07410	ubiquinol-cytochrome C reductase	1.19764	0.0236097	0.841258	0.061085	0.78013	0.128904	0.790282	0.0300963	0.936538	0.383217	0.570041	0.00108908	0.764925	0.0274996	0.808724	0.0303728	COG0723	C	Energy production and conversion	K00411	ko00190;ko01100;ko02020	Oxidative phosphorylation;Metabolic pathways;Two-component system
UPI00000B0173	ALF30723	NL70_10390	CoA-transferase	NA	NA	NA	NA	NA	NA	NA	NA	NA	NA	NA	NA	NA	NA	NA	NA	COG1804	C	Energy production and conversion
UPI00000B0593	ALF28951	ureA	urease subunit gamma	0.990661	0.860344	1.58554	0.000113069	1.31175	0.00107968	1.39998	0.00032146	1.29488	0.00646387	1.00265	0.967556	1.22234	0.0107459	1.17031	0.0182465	COG0831	E	Amino acid transport and metabolism	K01430	ko00220;ko00230;ko01100;ko01120	Arginine biosynthesis;Purine metabolism;Metabolic pathways;Microbial metabolism in diverse environments
UPI00000B0A47	ALF29253	NL70_03170	porin	0.88637	0.194087	0.933938	0.335947	1.08065	0.43748	0.753318	0.00789079	0.74287	0.00618893	0.741884	0.00557413	0.533793	0.000693294	0.730252	0.00488472
UPI00000B0D7A	ALF31131	NL70_12785	triosephosphate isomerase	1.02256	0.221757	1.39794	1.86e-06	1.10125	0.00219688	2.23309	1.87e-07	1.00383	0.812302	1.05258	0.0532873	1.0676	0.00980433	1.05255	0.0114959	COG0149	G	Carbohydrate transport and metabolism	K01803	ko00010;ko00051;ko00562;ko01100;ko01110;ko01120;ko01130;ko01200;ko01230	Glycolysis / Gluconeogenesis;Fructose and mannose metabolism;Inositol phosphate metabolism;Metabolic pathways;Biosynthesis of secondary metabolites;Microbial metabolism in diverse environments;Biosynthesis of antibiotics;Carbon metabolism;Biosynthesis of amino acids
UPI00000B2140	ALF31667	NL70_10485	AsnC family transcriptional regulator	NA	NA	NA	NA	NA	NA	NA	NA	NA	NA	NA	NA	NA	NA	NA	NA	COG1802	K	Transcription
UPI00000B3C0E	ALF30736	NL70_10465	peptide ABC transporter	NA	NA	NA	NA	NA	NA	NA	NA	NA	NA	NA	NA	NA	NA	NA	NA	COG0601	EP	Multiple classes	K02033	ko02024	Quorum sensing
UPI00000B5598	ALF31519	NL70_15045	LysR family transcriptional regulator	NA	NA	1.81436	NA	0.842118	NA	0.331713	NA	1.87571	NA	0.688174	NA	0.835674	NA	0.8708	NA	COG0583	K	Transcription
UPI00000B603C	ALF29595	NL70_05180	3-demethylubiquinone-9 3-methyltransferase	0.871865	0.462737	0.338251	0.00500103	0.696285	0.0944333	0.663048	0.0734701	0.664173	0.0700444	0.883768	0.500852	0.682137	0.0833552	0.844748	0.344352	COG4976	R	General function prediction only	K00568	ko00130;ko01100;ko01110	Ubiquinone and other terpenoid-quinone biosynthesis;Metabolic pathways;Biosynthesis of secondary metabolites
UPI00000B6DAF	ALF31025	NL70_12155	IclR family transcriptional regulator	0.871653	0.270633	0.58077	0.00110266	1.01599	0.906682	0.907656	0.661719	0.98247	0.863772	0.882855	0.322252	0.746873	0.0160245	1.30742	0.0183424	COG1414	K	Transcription
UPI00000B6E43	ALF30727	NL70_10415	IclR family transcriptional regulator	1.24224	0.073688	0.304289	5.77e-05	1.15295	0.295563	0.635934	0.00192153	0.803641	0.0292219	0.919041	0.492349	0.649382	0.0693973	0.854504	0.0875701	COG1414	K	Transcription
UPI00000B7178	ALF30880	NL70_11310	type VI secretion protein	0.870777	0.118348	0.677089	0.00543627	1.2402	0.0485317	0.87899	0.117199	0.866384	0.0547467	0.847082	0.0613196	0.831967	0.0504868	0.129615	NA	COG2885	M	Cell wall/membrane/envelope biogenesis
UPI00000B83D4	ALF31132	NL70_12790	DeoR faimly transcriptional regulator	0.154461	0.159747	0.575371	0.455937	0.151273	0.159552	0.383019	0.291368	0.174494	0.168977	0.158936	0.16265	0.0994443	0.137736	0.062214	0.124948	COG1349	KG	Multiple classes
UPI00000B858D	ALF30069	NL70_07995	ABC transporter ATPase	3.9238	0.00505301	1.73242	0.234337	1.40264	0.680891	2.97626	0.00660142	1.00786	0.989702	11.9152	3.95e-06	1.26995	0.636858	0.911893	0.876923	COG0811	U	Intracellular trafficking, secretion, and vesicular transport
UPI00000B8BD2	ALF29770	NL70_06215	membrane protein	1.50082	0.672581	0.702384	0.524873	0.704575	0.554429	0.577873	0.404848	0.657219	0.49424	1.3166	0.536328	0.687182	0.532786	1.041	0.925618	COG3637	M	Cell wall/membrane/envelope biogenesis
UPI00000BAEB8	ALF29966	NL70_07375	peptidyl-tRNA hydrolase	0.76057	0.22742	0.862879	0.488385	0.757748	0.212163	0.925762	0.635976	0.806176	0.207283	1.15918	0.761799	1.50485	0.209648	0.781661	0.15496	COG0193	J	Translation, ribosomal structure and biogenesis
UPI00000BC958	ALF31737	NL70_13475	glycine cleavage system protein H	1.25315	0.131579	0.678508	0.0698991	1.20577	0.213363	0.662374	0.057653	1.22127	0.177372	0.765934	0.186989	1.12674	0.428513	1.0322	0.88433	COG0509	E	Amino acid transport and metabolism	K02437	ko00260;ko00630;ko01100;ko01110;ko01130	Glycine, serine and threonine metabolism;Glyoxylate and dicarboxylate metabolism;Metabolic pathways;Biosynthesis of secondary metabolites;Biosynthesis of antibiotics
UPI00000BCAA5	ALF31398	NL70_14380	alpha-ketoglutarate-dependent dioxygenase	NA	NA	NA	NA	NA	NA	NA	NA	NA	NA	NA	NA	NA	NA	NA	NA	COG3145	L	Replication, recombination and repair
UPI00000BCC1F	ALF30746	NL70_10525	ABC transporter substrate-binding protein	NA	NA	NA	NA	NA	NA	NA	NA	NA	NA	NA	NA	NA	NA	NA	NA	COG0687	E	Amino acid transport and metabolism	K11077	ko02010	ABC transporters
UPI00000BCF98	ALF30787	NL70_10775	flagellin	NA	NA	NA	NA	NA	NA	NA	NA	NA	NA	NA	NA	NA	NA	NA	NA	COG1344	N	Cell motility	K02406	ko02020;ko02040	Two-component system;Flagellar assembly
UPI00000DC6B1	ALF31181	NL70_13105	nickel transporter permease NikB	1.24579	0.012563	2.06481	3.03e-05	2.03035	2.6e-05	1.70021	0.00060855	1.77185	0.000418506	1.27178	0.0850235	1.19185	0.0751545	2.13745	2.84e-05	COG0601	EP	Multiple classes	K15585	ko02010	ABC transporters
UPI00000DC988	ALF30883	NL70_11325	type IV secretion protein VirB9	NA	NA	NA	NA	NA	NA	NA	NA	NA	NA	NA	NA	NA	NA	NA	NA	COG3504	U	Intracellular trafficking, secretion, and vesicular transport	K03204	ko03070	Bacterial secretion system
UPI00000DD187	ALF28731	NL70_00105	CHRD domain-containing protein	NA	NA	NA	NA	NA	NA	NA	NA	NA	NA	NA	NA	NA	NA	NA	NA
UPI00000DD18C	ALF28737	NL70_00145	LysR family transcriptional regulator	6.35495	0.382369	1.17115	NA	8.69912	0.286568	4.46006	0.310371	7.58705	0.271036	1.61958	0.202649	NA	NA	1.7553	0.1382	COG0583	K	Transcription
UPI00000DD19F	ALF28751	NL70_00235	lipoprotein	0.907091	0.485002	0.505288	0.00604588	0.421116	0.00303902	0.492292	0.00563574	0.533185	0.00790667	0.410009	0.00318807	1.13646	0.295967	0.453233	0.00419909	COG1376	S	Function unknown
UPI00000DD1A2	ALF28753	NL70_00250	signal peptide protein	1.654	4.09e-07	0.359364	2.49e-05	0.247335	4.48e-07	0.484207	9.91e-06	0.37656	7.12e-05	0.622526	1.27e-05	0.591996	2.1e-05	0.446886	8.59e-07	COG4549	S	Function unknown
UPI00000DD1AB	ALF28761	NL70_00295	hypothetical protein	NA	NA	NA	NA	NA	NA	NA	NA	NA	NA	NA	NA	NA	NA	NA	NA
UPI00000DD1BA	ALF28779	NL70_00400	2'-5' RNA ligase	1.29127	0.0518521	NA	NA	0.700353	NA	3.29682	2.48e-05	5.13887	1.39e-05	1.45468	0.00480368	0.749703	0.100389	0.938251	0.486647	COG1514	J	Translation, ribosomal structure and biogenesis
UPI00000DD1BC	ALF28781	NL70_00410	ABC transporter	0.734382	0.122923	1.09072	0.618214	1.00006	0.999726	1.13412	0.508262	0.998524	0.992928	1.00557	0.974183	2.11467	0.00179878	0.682368	0.114255	COG4181	Q	Secondary metabolites biosynthesis, transport and catabolism
UPI00000DD1E4	ALF28828	NL70_00670	iron transporter	1.00169	0.918612	0.529112	2.36e-07	0.993511	0.850229	1.22556	2.3e-05	0.988692	0.531312	1.03062	0.385305	1.12265	0.000202173	0.980596	0.430569	COG0694	O	Posttranslational modification, protein turnover, chaperones
UPI00000DD1F8	ALF30495	NL70_00775	NADH oxidase	0.981138	0.927868	0.298575	0.0257324	1.08234	0.707915	18.4059	2.71e-05	17.8616	1.49e-06	0.583081	0.124307	2.17101	0.000958376	1.58713	0.0318673	COG5568	S	Function unknown
UPI00000DD1FF	ALF28847	NL70_00805	membrane protein	0.654125	NA	0.734957	NA	NA	NA	0.681264	NA	0.561259	NA	0.341665	NA	NA	NA	NA	NA	COG2860	S	Function unknown
UPI00000DD206	ALF28855	NL70_00860	nitrite reductase	NA	NA	NA	NA	NA	NA	NA	NA	NA	NA	NA	NA	NA	NA	NA	NA
UPI00000DD215	ALF28869	NL70_00945	DeoR faimly transcriptional regulator	3.20199	0.364119	0.765944	0.0275218	1.31759	0.00632514	2.84163	0.343055	1.02737	0.759042	2.81113	0.349993	0.889052	0.186584	7.24718	0.0222651	COG1349	KG	Multiple classes
UPI00000DD218	ALF28871	adhP	alcohol dehydrogenase	0.791227	0.0653936	0.137913	9.18e-05	0.175732	9.23e-05	0.227841	0.000132916	0.371187	0.00039989	0.201589	9.45e-05	0.307658	0.000225311	0.179457	9.12e-05	COG1064	R	General function prediction only	K13953	ko00010;ko00071;ko00350;ko00625;ko00626;ko01100;ko01110;ko01120;ko01130;ko01220	Glycolysis / Gluconeogenesis;Fatty acid degradation;Tyrosine metabolism;Chloroalkane and chloroalkene degradation;Naphthalene degradation;Metabolic pathways;Biosynthesis of secondary metabolites;Microbial metabolism in diverse environments;Biosynthesis of antibiotics;Degradation of aromatic compounds
UPI00000DD227	ALF28885	NL70_01040	transcriptional regulator	0.616165	0.34208	0.539255	0.260836	0.645711	0.375452	0.617893	0.340758	0.571759	0.290607	0.536469	0.256112	0.902746	0.800994	0.558659	0.276872	COG0789	K	Transcription
UPI00000DD23E	ALF28946	NL70_01370	hypothetical protein	0.554202	0.0325827	0.220364	0.0271457	0.481508	0.174566	0.902297	0.567204	0.412886	0.0572071	0.766694	0.172757	NA	NA	1.1611	0.404409
UPI00000DD24F	ALF28962	NL70_01485	TetR family transcriptional regulator	0.834692	NA	0.851948	0.30854	0.889324	0.549686	1.11783	0.430587	0.742201	0.0867813	1.01475	0.924884	0.526558	0.16346	0.59415	0.0411581	COG1309	K	Transcription
UPI00000DD260	ALF28981	NL70_01580	GcrA cell cycle regulator	1.09014	0.0574361	0.560882	0.000176765	0.932781	0.127807	0.902719	0.038121	0.919825	0.0661278	0.970116	0.489854	0.868608	0.0140592	0.96628	0.388126	COG5352	S	Function unknown
UPI00000DD284	ALF29015	ylbA	hypothetical protein	1.25126	0.260675	0.905861	0.700018	1.12191	0.599088	0.804696	0.413882	1.10475	0.661611	0.78545	0.339793	0.707784	0.198498	0.503976	0.0593297	COG3257	R	General function prediction only	K14977	ko00230;ko01120	Purine metabolism;Microbial metabolism in diverse environments
UPI00000DD28D	ALF29023	NL70_01845	cytochrome oxidase maturation protein Cbb3	1.14414	NA	NA	NA	NA	NA	NA	NA	NA	NA	NA	NA	NA	NA	NA	NA	COG3197	P	Inorganic ion transport and metabolism
UPI00000DD291	ALF29028	ccoQ	nitrogen fixation protein FixQ	1.14001	0.0134978	0.59251	0.00010259	0.619474	0.000196266	0.536616	0.00357856	0.485157	6.43e-05	0.423952	0.000254628	0.366574	0.000175915	0.547227	7.24e-06				K00407	ko00190;ko01100;ko02020	Oxidative phosphorylation;Metabolic pathways;Two-component system
UPI00000DD292	ALF30521	NL70_01885	Fur family transcriptional regulator	2.8312	0.000225913	NA	NA	1.3791	0.210422	1.55316	0.0275041	4.51019	4.21e-06	6.13778	7.84e-07	NA	NA	2.16374	0.00140569	COG0735	P	Inorganic ion transport and metabolism
UPI00000DD294	ALF29032	NL70_01895	DSBA oxidoreductase	1.08808	0.560976	1.24959	0.207166	1.10939	0.703779	1.44473	0.154363	1.14896	0.338508	1.17908	0.301662	0.536852	0.0347394	1.30819	0.063314	COG1651	O	Posttranslational modification, protein turnover, chaperones
UPI00000DD2A0	ALF29046	NL70_01965	ATP synthase F0F1 subunit A	1.06394	0.559859	1.327	0.139283	1.18922	0.21705	1.36212	0.0137513	1.31197	0.064833	1.34342	0.283571	1.13497	0.457592	1.58708	0.0792519	COG0356	C	Energy production and conversion	K02108	ko00190;ko01100	Oxidative phosphorylation;Metabolic pathways
UPI00000DD2AD	ALF29057	NL70_02030	hypothetical protein	NA	NA	NA	NA	NA	NA	NA	NA	NA	NA	NA	NA	NA	NA	NA	NA
UPI00000DD2B3	ALF29062	NL70_02070	plasmid stabilization protein ParE	0.498499	0.43493	0.795353	0.699426	0.674098	0.608852	0.659076	0.521955	0.837108	0.758466	0.530615	0.384096	0.590101	0.446826	0.599776	0.455278
UPI00000DD2C8	ALF29087	NL70_02205	hemolysin	1.06783	NA	NA	NA	NA	NA	NA	NA	NA	NA	NA	NA	NA	NA	NA	NA	COG1189	J	Translation, ribosomal structure and biogenesis
UPI00000DD2CF	ALF29092	NL70_02240	CDP-diacylglycerol--serine O-phosphatidyltransferase	3.87892	NA	1.01149	0.988728	1.82938	0.127247	0.495144	0.375379	1.04699	NA	NA	NA	0.766377	0.82298	1.12595	0.882758	COG1183	I	Lipid transport and metabolism	K17103	ko00260;ko00564;ko01100;ko01110	Glycine, serine and threonine metabolism;Glycerophospholipid metabolism;Metabolic pathways;Biosynthesis of secondary metabolites
UPI00000DD2D6	ALF30532	NL70_02270	cyclopropane-fatty-acyl-phospholipid synthase	0.768903	0.000300711	1.14916	0.045691	1.40496	8.34e-05	1.72821	1.04e-05	1.48441	2.61e-05	1.42292	0.000121106	0.782872	0.00171687	1.34365	1.43e-05	COG2230	M	Cell wall/membrane/envelope biogenesis
UPI00000DD2E7	ALF29118	NL70_02395	alkyl hydroperoxide reductase	1.15239	0.250681	1.00468	0.971148	1.20163	0.112453	1.43955	0.0173185	1.38275	0.0167679	1.31395	0.030321	1.36924	0.0176768	1.50713	0.00644031	COG0678	O	Posttranslational modification, protein turnover, chaperones
UPI00000DD30C	ALF29167	NL70_02685	mannose-6-phosphate isomerase	0.981391	0.623534	0.0992125	1.25e-07	1.0503	0.251788	1.01357	0.702364	1.01914	0.753436	1.06297	0.0926831	0.860657	0.00151192	1.00763	0.826337	COG2942	G	Carbohydrate transport and metabolism	K01809	ko00051;ko00520;ko01100;ko01110	Fructose and mannose metabolism;Amino sugar and nucleotide sugar metabolism;Metabolic pathways;Biosynthesis of secondary metabolites
UPI00000DD31D	ALF29181	NL70_02775	AbrB family transcriptional regulator	NA	NA	NA	NA	NA	NA	NA	NA	NA	NA	NA	NA	NA	NA	NA	NA
UPI00000DD32C	ALF30545	NL70_02860	cysteine desufuration protein SufE	1.24448	0.402406	0.555456	0.150317	0.988505	0.967193	1.52474	0.104003	1.32684	0.269892	1.25349	0.405488	1.4846	0.120483	0.985729	0.963693	COG2166	R	General function prediction only
UPI00000DD333	ALF29203	NL70_02890	hypothetical protein	NA	NA	0.795454	0.340714	0.772699	NA	0.752762	0.455717	0.329398	NA	NA	NA	0.841427	NA	0.700627	0.158403	COG5436	S	Function unknown
UPI00000DD344	ALF30547	NL70_03000	hypothetical protein	0.909959	NA	1.06451	NA	0.458946	NA	0.803661	NA	0.69877	NA	0.673707	NA	0.305294	NA	0.635377	NA
UPI00000DD34B	ALF29232	NL70_03045	PhoB family transcriptional regulator	1.268	0.116079	1.03163	0.838412	1.39792	0.0357931	1.26316	0.192635	1.31676	0.0911545	1.13439	0.433643	1.6096	0.00938199	1.0183	0.904287	COG0745	TK	Multiple classes
UPI00000DD357	ALF29246	NL70_03120	glycerol-3-phosphate ABC transporter ATP-binding protein	0.933395	0.626188	0.819398	0.216243	0.519573	0.022227	0.730449	0.0847348	0.945106	0.702827	0.881265	0.39948	0.652791	0.055456	0.780018	0.213369	COG4731	S	Function unknown
UPI00000DD35F	ALF30550	NL70_03155	integrase	NA	NA	NA	NA	NA	NA	NA	NA	NA	NA	NA	NA	NA	NA	NA	NA	COG4974	L	Replication, recombination and repair
UPI00000DD370	ALF29272	NL70_03275	DNA recombination protein RecO	1.14644	0.671469	NA	NA	1.33745	0.171574	1.1773	0.451703	1.30606	0.21799	1.19092	0.463347	1.17803	0.474581	1.39052	0.12535	COG1381	L	Replication, recombination and repair	K03584	ko03440	Homologous recombination
UPI00000DD377	ALF29281	NL70_03330	hydrolase	1.33059	9.15e-05	NA	NA	0.19035	2.77e-08	0.651523	4.88e-06	1.80973	9.02e-08	1.56019	3.34e-05	0.275212	6.96e-08	0.877129	0.00202721
UPI00000DD391	ALF30558	NL70_03480	hypothetical protein	0.982666	0.898834	0.978039	0.874833	0.689013	0.0336995	1.51251	0.00601555	1.25074	0.0618911	1.43747	0.0104288	1.15678	0.23501	1.05312	0.688103
UPI00000DD399	ALF29312	NL70_03510	3-oxoacyl-ACP reductase	1.27639	0.000215497	1.51845	8.2e-07	1.35614	0.00114659	2.16687	8.57e-05	1.40449	7.7e-05	1.36227	0.00104796	1.35915	0.00941234	1.18085	0.00010652	COG1028	IQR	Multiple classes
UPI00000DD39D	ALF30560	NL70_03540	hypothetical protein	1.11465	0.173818	0.583074	0.00145552	0.96532	0.628074	0.507493	0.000199274	0.825096	0.0457445	1.17236	0.0580214	0.757617	0.0386673	0.910516	0.314008
UPI00000DD3A1	ALF29319	NL70_03560	Cro/Cl family transcriptional regulator	0.577224	0.128675	0.174925	0.0333508	0.979368	0.955017	0.377226	0.0410187	0.652113	0.241268	0.558349	0.117837	0.483334	0.0978558	0.657971	0.203078	COG4933	S	Function unknown
UPI00000DD3B6	ALF29337	NL70_03670	zinc-finger domain protein	0.658563	0.0863909	0.311113	0.0036256	0.673142	0.115057	0.590523	0.0350743	0.830814	0.344949	0.702206	0.113965	0.65156	0.095371	0.852063	0.451424	COG4391	S	Function unknown
UPI00000DD3B7	ALF30564	ppk	polyphosphate kinase	0.849071	0.466012	0.63969	0.115284	0.686133	0.154163	0.948787	0.801294	0.959017	0.844077	0.990087	0.960586	0.799578	0.335362	0.872676	0.545908	COG0855	P	Inorganic ion transport and metabolism	K00937	ko00190;ko03018	Oxidative phosphorylation;RNA degradation
UPI00000DD3BD	ALF29344	NL70_03710	membrane protein	0.980507	0.479984	0.605499	5.29e-06	0.729718	7.9e-05	1.07693	0.339878	1.16366	0.0019829	1.00029	0.996501	1.23793	0.0457453	1.32039	8.42e-05	COG1714	S	Function unknown
UPI00000DD3D7	ALF29365	NL70_03845	heme A synthase	0.941881	0.0714314	0.950293	0.647738	0.817854	0.0453983	0.887939	0.00775106	0.813666	0.00195601	0.606505	0.00040544	0.60906	6.51e-06	0.879612	0.0109684	COG1612	O	Posttranslational modification, protein turnover, chaperones	K02259	ko00190;ko00860;ko01100;ko01110;ko02020	Oxidative phosphorylation;Porphyrin and chlorophyll metabolism;Metabolic pathways;Biosynthesis of secondary metabolites;Two-component system
UPI00000DD3E7	ALF29384	nuoG	NADH dehydrogenase	0.84391	3.62e-05	0.949441	0.00804088	1.05648	0.11424	0.347909	8.3e-09	0.937984	0.021854	0.487912	4.77e-08	1.04183	0.0381667	1.09709	0.00829372	COG1034	C	Energy production and conversion	K00336	ko00190;ko01100	Oxidative phosphorylation;Metabolic pathways
UPI00000DD3E8	ALF29385	nuoH	NADH:ubiquinone oxidoreductase subunit H	0.77322	0.0388989	1.051	0.0466631	1.07498	0.378554	0.936784	0.545561	0.92497	0.522881	0.535208	0.000340613	0.90674	0.00109113	0.887941	0.27967	COG1005	C	Energy production and conversion	K00337	ko00190;ko01100	Oxidative phosphorylation;Metabolic pathways
UPI00000DD3EA	ALF29387	nuoJ	NADH:ubiquinone oxidoreductase subunit J	0.756486	0.0154193	1.10341	0.118205	1.03848	0.670996	0.845419	0.0409454	0.889726	0.184061	0.576331	0.000883931	0.842694	0.0822966	1.03902	0.689535	COG0839	C	Energy production and conversion	K00339	ko00190;ko01100	Oxidative phosphorylation;Metabolic pathways
UPI00000DD3F8	ALF29404	NL70_04055	tRNA 2-thiocytidine biosynthesis protein TtcA	1.35896	0.172941	0.410399	0.0478698	1.24129	0.345698	0.895565	0.683562	1.11354	0.648443	0.861407	0.567934	0.698019	0.235158	0.940811	0.808917	COG0037	D	Cell cycle control, cell division, chromosome partitioning
UPI00000DD40F	ALF29429	NL70_04210	hypothetical protein	NA	NA	NA	NA	NA	NA	NA	NA	NA	NA	NA	NA	NA	NA	NA	NA	COG3313	R	General function prediction only
UPI00000DD410	ALF29430	NL70_04215	cobalamin synthase	1.351	0.450941	1.65624	0.333749	2.19668	0.133365	1.63641	0.308775	1.33911	0.436904	0.947901	0.800955	1.25772	0.513534	1.16306	0.496323	COG0368	H	Coenzyme transport and metabolism	K02233	ko00860;ko01100	Porphyrin and chlorophyll metabolism;Metabolic pathways
UPI00000DD415	ALF29437	NL70_04250	hypothetical protein	1.04071	0.464246	1.19585	0.0230168	1.21265	0.00809744	1.95671	5.03e-06	1.36003	0.000533523	1.12409	0.111343	2.2665	2.39e-05	1.29741	0.00126316	COG2979	S	Function unknown
UPI00000DD428	ALF29463	NL70_04400	glycosyl hydrolase family 5	1.09381	0.727447	2.63878	0.00413241	1.1488	0.601402	2.6986	0.0170632	1.99496	0.398648	1.75655	0.30326	2.22614	0.00167762	2.2723	0.0229207	COG4765	S	Function unknown
UPI00000DD443	ALF29492	NL70_04565	FeS assembly scaffold SufA	0.843352	0.294123	0.0686001	NA	0.643364	0.00602523	0.937766	0.718514	0.635419	0.0663517	0.559849	0.00197518	0.76473	0.124293	0.579966	0.00240568	COG0316	S	Function unknown
UPI00000DD445	ALF29494	NL70_04575	heavy metal-binding protein	1.29492	0.000492452	1.20339	0.00629964	0.378725	6.18e-06	2.82865	2.17e-07	2.52512	7.75e-07	1.12183	0.158421	0.943545	0.268798	0.296749	2.93e-06
UPI00000DD459	ALF29510	NL70_04690	integrase	NA	NA	NA	NA	NA	NA	NA	NA	NA	NA	NA	NA	NA	NA	NA	NA
UPI00000DD45D	ALF29519	NL70_04740	hypothetical protein	0.968427	0.818019	1.55522	0.0117742	1.20807	0.171907	0.767499	0.216266	0.970159	0.845947	1.07028	0.644925	0.797659	0.174635	1.49607	0.011066	COG3422	S	Function unknown
UPI00000DD473	ALF29543	NL70_04880	ATPase	0.998523	0.933793	0.936406	0.102679	0.910933	0.000123127	0.872459	0.00032619	1.25618	0.511327	1.58901	0.174534	1.54514	2.37e-08	0.89531	0.000375123	COG5387	O	Posttranslational modification, protein turnover, chaperones
UPI00000DD498	ALF29580	NL70_05090	universal stress protein	1.03779	0.437025	1.39719	0.00271308	1.0531	0.26934	1.83003	8.96e-05	1.82329	2.05e-06	1.19979	0.00999466	1.1153	0.0600865	1.16742	0.0102794
UPI00000DD4B0	ALF30595	NL70_05245	Patatin	0.892284	0.640967	1.3528	0.106602	1.38163	0.104751	1.5418	0.0488815	1.08041	0.725604	1.43965	0.102343	0.947812	0.792177	1.32703	0.188977	COG1752	R	General function prediction only
UPI00000DD4DB	ALF29648	NL70_05510	cell division protein	1.00973	0.942751	0.372664	0.0245877	0.437319	NA	0.843294	0.232548	1.12603	0.33887	0.968538	0.805997	0.412498	NA	0.838315	0.197411	COG2919	D	Cell cycle control, cell division, chromosome partitioning
UPI00000DD4E9	ALF29661	NL70_05575	LexA family transcriptional regulator	0.894917	0.290302	0.639242	0.00556309	0.878018	0.179498	1.59369	0.0991749	0.884385	0.22148	1.11989	0.236677	1.10497	0.492474	0.872577	0.217079	COG1974	KT	Multiple classes
UPI00000DD500	ALF29682	NL70_05710	lysophospholipase	1.38609	0.263452	0.2897	0.000134534	0.992409	0.958554	0.86934	0.314096	1.12608	0.467133	1.05552	0.57249	1.05351	0.662073	1.01934	0.839536	COG5458	S	Function unknown
UPI00000DD507	ALF29687	NL70_05740	hypothetical protein	1.51616	0.27096	NA	NA	1.06662	0.741628	NA	NA	0.647731	NA	1.20654	0.637092	NA	NA	1.44722	0.158849
UPI00000DD513	ALF29700	NL70_05810	glutamine amidotransferase	1.05824	0.346521	1.08878	0.178687	1.06904	0.268286	1.55691	7.69e-05	1.58182	0.00113897	1.2877	0.00214817	1.52561	0.000133274	1.10982	0.101187	COG0693	R	General function prediction only
UPI00000DD546	ALF29767	NL70_06200	XRE family transcriptional regulator	1.03568	0.776536	1.30197	0.473022	0.867279	0.338167	2.05099	0.0666149	1.43036	0.0228696	1.32848	0.134904	1.84797	0.00411204	1.19023	0.415595	COG1489	R	General function prediction only
UPI00000DD551	ALF29782	NL70_06280	aminotransferase	1.26432	0.693073	1.20216	0.73489	1.13365	0.814632	0.712679	0.554067	0.655881	0.487757	1.84632	0.143011	1.88576	0.122872	1.5413	0.297476	COG0079	E	Amino acid transport and metabolism	K02225	ko00860;ko01100	Porphyrin and chlorophyll metabolism;Metabolic pathways
UPI00000DD559	ALF29790	NL70_06320	membrane protein	NA	NA	NA	NA	NA	NA	NA	NA	NA	NA	0.544983	NA	0.368005	NA	NA	NA	COG0730	R	General function prediction only
UPI00000DD56D	ALF30621	NL70_06450	thiosulfate transporter subunit	1.2447	0.00141801	1.74243	1.01e-05	0.719704	0.00139997	1.1456	0.0207247	0.969844	0.521316	1.05507	0.283731	1.10399	0.0596038	0.890066	0.0476569	COG4150	P	Inorganic ion transport and metabolism	K02048	ko00920;ko02010	Sulfur metabolism;ABC transporters
UPI00000DD573	ALF29818	NL70_06490	ABC transporter ATP-binding protein	NA	NA	NA	NA	NA	NA	NA	NA	NA	NA	NA	NA	NA	NA	NA	NA	COG1129	G	Carbohydrate transport and metabolism
UPI00000DD585	ALF30628	NL70_06575	urease accessory protein UreF	1.35093	0.00260709	NA	NA	1.38086	0.000937974	0.57187	0.004666	1.06237	0.38844	1.28806	0.00511237	0.641777	0.00763123	1.22144	0.0456682	COG0830	O	Posttranslational modification, protein turnover, chaperones
UPI00000DD5BD	ALF29892	NL70_06930	cell division protein	1.0473	0.694741	0.495639	0.00207762	NA	NA	1.05019	0.649432	1.29203	0.11591	1.03152	0.75725	0.682305	0.0373234	0.891093	0.356992	COG0768	M	Cell wall/membrane/envelope biogenesis	K03587	ko00550;ko01501	Peptidoglycan biosynthesis;beta-Lactam resistance
UPI00000DD5C2	ALF29899	NL70_06970	glycoside hydrolase	0.995402	0.878267	0.845216	0.0248083	0.90119	0.016718	0.366668	0.000830023	0.66194	0.0128544	0.965319	0.85982	1.03525	0.562706	0.815524	0.00123708	COG3757	M	Cell wall/membrane/envelope biogenesis
UPI00000DD5CA	ALF29905	NL70_07015	lysophospholipase	0.779025	0.64852	1.06554	0.526067	0.280713	NA	1.3481	0.230645	1.18971	0.221204	0.941025	0.873002	1.20824	0.137773	0.635878	0.00369875	COG2267	I	Lipid transport and metabolism
UPI00000DD5CE	ALF29908	NL70_07035	NADH oxidase	NA	NA	1.00437	NA	NA	NA	0.493758	NA	NA	NA	NA	NA	0.879487	NA	NA	NA	COG1018	C	Energy production and conversion
UPI00000DD5E7	ALF29933	NL70_07180	glutathione S-transferase	0.998035	0.956749	1.25951	0.000342843	0.999817	0.996972	1.63178	1.2e-05	1.13771	0.00949277	1.03496	0.325004	1.08608	0.0604923	0.998396	0.961665	COG0625	O	Posttranslational modification, protein turnover, chaperones	K00799	ko00480	Glutathione metabolism
UPI00000DD60B	ALF29972	NL70_07405	cytochrome B	0.962558	0.70736	0.7585	0.0541974	0.703628	0.0215941	0.693931	0.0195584	0.673187	0.0136633	0.466583	0.00156378	0.518621	0.0022795	0.691041	0.0205314	COG1290	C	Energy production and conversion	K00412	ko00190;ko01100;ko02020	Oxidative phosphorylation;Metabolic pathways;Two-component system
UPI00000DD60E	ALF29977	NL70_07435	hypothetical protein	NA	NA	NA	NA	NA	NA	NA	NA	NA	NA	NA	NA	NA	NA	NA	NA
UPI00000DD617	ALF29989	NL70_07505	membrane protein	0.89245	0.667834	0.158101	0.0316311	NA	NA	NA	NA	0.23076	0.00438205	0.0767868	NA	NA	NA	NA	NA	COG3047	M	Cell wall/membrane/envelope biogenesis
UPI00000DD641	ALF30033	NL70_07755	hypothetical protein	1.29368	0.0465909	0.957216	0.810102	1.08949	0.71695	1.97552	0.0799777	1.14982	0.639439	1.7321	0.0503883	1.38946	0.510329	0.738876	0.227341
UPI00000DD64C	ALF30040	NL70_07800	hypothetical protein	1.74151	NA	NA	NA	NA	NA	NA	NA	NA	NA	NA	NA	NA	NA	NA	NA
UPI00000DD665	ALF30068	NL70_07990	hypothetical protein	0.94961	NA	NA	NA	NA	NA	0.727545	NA	0.427846	NA	0.736305	NA	NA	NA	NA	NA
UPI00000DD66C	ALF30077	NL70_08035	transcriptional regulator	0.939031	0.352112	0.73539	0.11677	1.25223	0.207933	1.02849	0.800135	0.96223	0.836965	0.690706	0.237268	0.618477	0.0288457	0.595753	0.0618406	COG1522	K	Transcription
UPI00000DD677	ALF30085	NL70_08085	sodium transporter	0.834743	0.440764	1.42078	0.28286	0.725188	0.296724	1.09759	0.616571	1.17481	0.223439	1.32038	0.304514	0.396338	0.00318102	1.77474	0.00434533	COG0385	R	General function prediction only
UPI00000DD692	ALF30666	NL70_08255	tropomyosin	1.00232	0.993569	0.98269	0.869684	1.00715	0.973267	0.861603	0.443304	1.56638	0.0090697	1.36408	0.0370445	1.03598	0.75159	0.938264	0.677767
UPI00000DD6A2	ALF30131	NL70_08350	2-hydroxy-6-oxo-2,4-heptadienoate hydrolase	1.03183	NA	0.654957	NA	NA	NA	1.2341	NA	1.19704	NA	1.02164	NA	0.885273	NA	0.575352	NA
UPI00000DD6B4	ALF30142	NL70_08420	CarD family transcriptional regulator	1.02466	0.742928	0.420738	8.55e-06	0.804659	0.00367922	0.652072	0.000147775	0.711443	0.000663573	0.767831	0.00132056	1.02346	0.679688	0.976757	0.61875	COG1329	K	Transcription
UPI00000DD6BA	ALF30675	NL70_08455	peptidoglycan transglycosylase	NA	NA	NA	NA	NA	NA	NA	NA	NA	NA	NA	NA	NA	NA	NA	NA	COG0744	M	Cell wall/membrane/envelope biogenesis	K03814	ko00550	Peptidoglycan biosynthesis
UPI00000DD6D1	ALF30167	NL70_08580	lipoprotein	0.877729	0.0616097	0.84469	0.0112752	1.01816	0.776444	0.636236	0.00113317	0.81189	0.000354271	0.877344	0.092288	0.955079	0.209584	0.794292	0.00929455	COG5468	S	Function unknown
UPI00000DD6D5	ALF30171	NL70_08600	Usg family protein	NA	NA	NA	NA	NA	NA	NA	NA	NA	NA	NA	NA	NA	NA	NA	NA	COG5425	E	Amino acid transport and metabolism
UPI00000DD6E8	ALF30184	NL70_08690	hypothetical protein	NA	NA	1.01822	0.89863	0.627567	0.152217	0.971972	NA	0.779462	NA	1.44304	NA	NA	NA	1.02268	0.918732
UPI00000DD6F6	ALF30200	NL70_08780	50S ribosomal protein L27	0.870793	0.139619	0.793676	0.031825	0.761827	0.0119812	0.541666	0.000332327	0.856921	0.280318	0.779121	0.0118586	0.761036	0.0640694	0.822304	0.0281633	COG0211	J	Translation, ribosomal structure and biogenesis	K02899	ko03010	Ribosome
UPI00000DD708	ALF30692	NL70_08915	glutaredoxin	0.864537	0.612383	1.09177	0.653153	1.30814	0.155899	2.21247	0.000662314	2.06565	0.00293433	1.49737	0.0624096	1.88629	0.0049202	1.61859	0.0259015	COG0695	O	Posttranslational modification, protein turnover, chaperones
UPI00000DD71D	ALF30237	NL70_09050	isopropylmalate isomerase	0.899955	0.0300663	0.235203	5.63e-07	0.953191	0.249409	0.346492	1.7e-06	0.891827	0.0267055	0.305295	9.75e-07	0.905533	0.0503552	0.895246	0.0267876	COG0065	E	Amino acid transport and metabolism	K01703	ko00290;ko00660;ko01100;ko01110;ko01210;ko01230	Valine, leucine and isoleucine biosynthesis;C5-Branched dibasic acid metabolism;Metabolic pathways;Biosynthesis of secondary metabolites;2-Oxocarboxylic acid metabolism;Biosynthesis of amino acids
UPI00000DD72C	ALF30257	dapF	diaminopimelate epimerase	0.936079	0.18477	0.393513	2.92e-05	1.00401	0.955682	0.9969	0.946029	1.00145	0.982084	0.879416	0.0396925	1.17416	0.0104311	0.932716	0.343801	COG0253	E	Amino acid transport and metabolism	K01778	ko00300;ko01100;ko01110;ko01120;ko01130;ko01230	Lysine biosynthesis;Metabolic pathways;Biosynthesis of secondary metabolites;Microbial metabolism in diverse environments;Biosynthesis of antibiotics;Biosynthesis of amino acids
UPI00000DD72D	ALF30258	NL70_09170	2-methylthioadenine synthase	0.636921	0.0697296	NA	NA	1.04689	0.823161	0.990987	NA	0.503431	0.0275722	NA	NA	1.28086	0.145267	0.921006	0.700696	COG0621	J	Translation, ribosomal structure and biogenesis
UPI00000DD73D	ALF30275	NL70_09260	LysR family transcriptional regulator	NA	NA	NA	NA	NA	NA	NA	NA	NA	NA	NA	NA	NA	NA	NA	NA	COG0583	K	Transcription
UPI00000DD73F	ALF30276	NL70_09265	amino acid ABC transporter substrate-binding protein	NA	NA	NA	NA	NA	NA	NA	NA	NA	NA	NA	NA	NA	NA	NA	NA	COG0834	ET	Multiple classes
UPI00000DD74B	ALF30291	NL70_09355	6-pyruvoyl tetrahydrobiopterin synthase	1.51171	0.10133	1.73213	0.0550261	1.57835	0.070348	1.26133	0.368108	1.36392	0.23737	1.38265	0.200148	1.58804	0.070164	1.76545	0.0286921	COG0720	H	Coenzyme transport and metabolism	K01737	ko00790;ko01100	Folate biosynthesis;Metabolic pathways
UPI00000DD75B	ALF30307	NL70_09440	gamma-glutamyl cyclotransferase	2.6945	0.0928543	NA	NA	3.1625	0.133346	3.67404	0.0998153	2.64351	0.152684	1.83408	0.293039	0.962658	0.755595	0.647657	NA	COG3703	P	Inorganic ion transport and metabolism
UPI00000DD75C	ALF30308	NL70_09450	membrane protein	0.851709	0.0911401	1.11957	0.0660506	0.769534	0.00756547	0.890366	0.530719	0.685872	0.00025375	0.884228	0.392259	0.618787	0.000197418	0.881877	0.375316
UPI00000DD76D	ALF30327	NL70_09545	membrane protein	0.813846	0.23394	1.29525	0.368461	0.478836	NA	0.649775	0.180669	0.692857	0.056774	0.777484	0.116407	NA	NA	1.40317	0.319536	COG1738	S	Function unknown
UPI00000DD777	ALF30338	NL70_09610	shikimate kinase	1.13941	0.70774	1.16192	0.41693	0.830732	0.4609	1.01606	0.952172	1.07211	0.82524	1.01397	0.966509	NA	NA	0.627373	0.0672917	COG0703	E	Amino acid transport and metabolism	K00891	ko00400;ko01100;ko01110;ko01130;ko01230	Phenylalanine, tyrosine and tryptophan biosynthesis;Metabolic pathways;Biosynthesis of secondary metabolites;Biosynthesis of antibiotics;Biosynthesis of amino acids
UPI00000DD78E	ALF30363	holA	DNA polymerase III subunit delta	1.27739	0.300568	1.27317	0.341154	1.8112	0.00849913	1.55017	0.0260732	1.36183	0.104133	1.69763	0.0177642	1.32567	0.134164	1.64195	0.0314055	COG1466	L	Replication, recombination and repair	K02340	ko00230;ko00240;ko01100;ko03030;ko03430;ko03440	Purine metabolism;Pyrimidine metabolism;Metabolic pathways;DNA replication;Mismatch repair;Homologous recombination
UPI00000DD795	ALF30708	NL70_09800	phosphate kinase	1.14823	0.563528	1.15585	0.530038	1.22738	0.451482	0.863358	0.547727	1.01355	0.946944	0.93433	0.754884	1.62402	0.299574	1.02156	0.930223	COG1806	S	Function unknown
UPI00000DD798	ALF30376	NL70_09820	DNA polymerase III subunit epsilon	1.32021	0.0336707	0.347984	0.00269679	1.43791	0.00748394	0.952062	0.68422	1.24353	0.0884511	1.14506	0.268228	0.877267	0.312129	0.9506	0.744673	COG0847	L	Replication, recombination and repair	K02342	ko00230;ko00240;ko01100;ko03030;ko03430;ko03440	Purine metabolism;Pyrimidine metabolism;Metabolic pathways;DNA replication;Mismatch repair;Homologous recombination
UPI00000DD7A8	ALF30398	NL70_09940	serine kinase	1.1655	0.0342203	1.05348	0.85881	0.959961	0.506147	0.964989	0.780006	1.99076	0.0910078	0.906278	0.317532	1.10374	0.793847	0.879381	0.0794443	COG1925	G	Carbohydrate transport and metabolism
UPI00000DD7B4	ALF30412	NL70_10015	hypothetical protein	NA	NA	NA	NA	0.823391	NA	NA	NA	NA	NA	NA	NA	NA	NA	NA	NA	COG1451	R	General function prediction only
UPI00000DD7B5	ALF30712	NL70_10020	membrane protein	1.10795	0.0562672	1.40803	0.0302623	1.59653	0.00875071	2.89823	0.00271354	1.7324	0.0420696	1.01574	0.855003	10.5256	2.63e-09	1.82608	4.54e-05
UPI00000DD7CD	ALF30436	phoB	chemotaxis protein CheY	1.45874	0.029625	NA	NA	0.898823	0.686685	1.45833	0.033187	1.40349	0.0121193	1.10381	0.286261	1.48988	0.00186593	1.05352	0.762145	COG0745	TK	Multiple classes	K07657	ko02020	Two-component system
UPI00000DD7D2	ALF30439	NL70_10185	DNA-binding protein	0.976107	0.615673	1.0937	0.0206599	0.934578	0.103494	1.15687	0.017726	0.979288	0.572342	0.620393	5.62e-05	0.930499	0.273068	1.03471	0.605526	COG0783	P	Inorganic ion transport and metabolism
UPI00000DD7D5	ALF30442	NL70_10200	acyl-phosphate glycerol 3-phosphate acyltransferase	1.39658	0.317184	2.11645	0.0355075	1.50713	0.015617	1.79818	0.0192359	1.02985	0.894956	1.03944	0.828006	1.05497	0.692247	1.36554	0.0674321	COG0204	I	Lipid transport and metabolism	K00655	ko00561;ko00564;ko01100;ko01110	Glycerolipid metabolism;Glycerophospholipid metabolism;Metabolic pathways;Biosynthesis of secondary metabolites
UPI00000DD7FD	ALF30852	NL70_11140	HupC	0.886716	NA	0.734151	NA	NA	NA	1.05204	0.370354	1.07874	NA	NA	NA	1.26608	0.0986415	1.15536	0.765158	COG4117	C	Energy production and conversion
UPI00000DD810	ALF31681	NL70_11240	ATPase	1.82861	NA	1.83595	0.151317	0.927205	NA	15.4172	0.483133	74.4133	0.0854866	94.8471	NA	0.471741	NA	NA	NA	COG4191	T	Signal transduction mechanisms
UPI00000DD811	ALF30872	NL70_11260	N-formylglutamate amidohydrolase	0.768984	NA	NA	NA	1.00741	NA	1.0333	0.793074	1.08505	0.699809	1.68764	0.0578372	0.913153	0.802886	1.46395	0.038131	COG3741	E	Amino acid transport and metabolism
UPI00000DD813	ALF30874	NL70_11270	lysophospholipase	0.703755	0.138159	0.44612	0.0103343	0.48206	0.00456901	0.508186	0.00899084	0.617239	0.0183788	0.755885	0.0621058	0.260382	0.000460843	0.562425	0.00809891	COG2267	I	Lipid transport and metabolism	K01048	ko00564	Glycerophospholipid metabolism
UPI00000DD814	ALF30875	NL70_11275	antifreeze protein	1.07418	0.0174096	1.83978	1.51e-05	0.695413	0.0006115	1.05755	0.458507	1.11113	0.20371	1.4031	4.2e-06	0.782976	0.00104699	0.812892	0.00161231
UPI00000DD81B	ALF31683	gltD	glutamate synthase	0.882592	0.000320829	0.968897	0.171028	1.12432	0.000762642	0.309909	1.88e-07	0.933582	0.0844305	0.476383	2.02e-06	0.878819	0.00110226	1.00316	0.855914	COG0493	ER	Multiple classes	K00266	ko00250;ko00910;ko01100;ko01110;ko01120;ko01130;ko01230	Alanine, aspartate and glutamate metabolism;Nitrogen metabolism;Metabolic pathways;Biosynthesis of secondary metabolites;Microbial metabolism in diverse environments;Biosynthesis of antibiotics;Biosynthesis of amino acids
UPI00000DD824	ALF30892	NL70_11385	D-arabinose 5-phosphate	0.679361	0.131932	0.69123	0.145283	0.908669	0.776402	0.985314	0.950232	0.671989	0.12542	0.68093	0.133214	0.982726	0.957964	0.643716	0.104385	COG0794	M	Cell wall/membrane/envelope biogenesis	K06041	ko00540;ko01100	Lipopolysaccharide biosynthesis;Metabolic pathways
UPI00000DD833	ALF30909	NL70_11485	delayed-early response protein/equilibrative nucleoside transporter	NA	NA	0.857579	NA	NA	NA	0.873458	0.573244	NA	NA	NA	NA	NA	NA	0.980952	NA	COG2215	R	General function prediction only
UPI00000DD837	ALF30913	NL70_11505	ornithine decarboxylase	NA	NA	NA	NA	NA	NA	NA	NA	NA	NA	NA	NA	NA	NA	NA	NA	COG0019	E	Amino acid transport and metabolism	K01581	ko00330;ko00480;ko01100;ko01110;ko01130	Arginine and proline metabolism;Glutathione metabolism;Metabolic pathways;Biosynthesis of secondary metabolites;Biosynthesis of antibiotics
UPI00000DD848	ALF30929	NL70_11590	LuxR family transcriptional regulator	1.88251	0.02225	0.34376	NA	3.62073	0.113014	1.33819	0.383588	1.81172	0.0398381	2.22761	0.0135565	1.41072	0.191541	1.39475	0.316359	COG2771	K	Transcription
UPI00000DD853	ALF30942	NL70_11660	phosphoesterase	NA	NA	NA	NA	NA	NA	NA	NA	NA	NA	NA	NA	NA	NA	NA	NA
UPI00000DD85D	ALF31691	NL70_11690	transcriptional regulator	1.15199	0.583216	0.798903	0.287737	1.10271	0.706284	1.044	0.842705	0.923823	0.544685	0.826337	0.170842	0.486842	0.00479724	1.36007	0.0388726
UPI00000DD85F	ALF30948	NL70_11695	MFS transporter	0.907353	0.330034	0.953769	0.661629	0.975318	0.797752	3.27781	0.000197088	1.83915	0.00846626	1.16988	0.102837	1.59559	0.00388297	0.906835	0.43678	COG2271	G	Carbohydrate transport and metabolism
UPI00000DD860	ALF30949	NL70_11700	aldolase	1.08492	0.0551957	0.763687	0.00111832	0.617042	0.00311218	0.701809	0.000109905	0.871273	0.00896441	1.08466	0.0901131	1.64381	3.9e-06	0.453432	6.08e-05	COG0235	G	Carbohydrate transport and metabolism
UPI00000DD861	ALF30950	NL70_11705	NAD-dependent epimerase	0.956144	0.869757	0.631767	0.229101	0.805586	0.477055	0.662992	0.289697	0.774196	0.454384	1.15528	0.57258	1.33097	0.244692	0.46118	0.0993191	COG0451	MG	Multiple classes
UPI00000DD86F	ALF30964	meh	metal-binding domain containing of MaoC dehydratase	2.62952	0.198989	2.20644	0.326514	1.51162	0.341024	1.62528	0.00476713	2.06033	0.183192	1.24991	0.0453252	1.32559	0.213098	3.89037	0.0626017	COG3777	S	Function unknown	K09709	ko01120;ko01200	Microbial metabolism in diverse environments;Carbon metabolism
UPI00000DD875	ALF31696	NL70_11830	cytochrome C	1.81216	0.006611	0.175525	0.000140979	NA	NA	0.109082	9.03e-05	0.458964	0.00902924	0.489976	0.00204405	0.151479	0.00411771	0.0484207	NA	COG3474	C	Energy production and conversion	K08738	ko00920;ko01100;ko01120;ko02020	Sulfur metabolism;Metabolic pathways;Microbial metabolism in diverse environments;Two-component system
UPI00000DD878	ALF30970	NL70_11845	GntR family transcriptional regulator	1.32728	0.0245935	1.25833	0.147787	1.26321	0.101386	1.52797	0.00201553	1.29353	0.0671997	1.53069	0.0051874	1.33726	0.0195183	1.31685	0.0239241	COG2186	K	Transcription
UPI00000DD880	ALF31697	NL70_11880	3-methyladenine DNA glycosylase	1.46309	NA	NA	NA	1.03126	NA	NA	NA	NA	NA	0.759427	NA	NA	NA	NA	NA	COG2818	L	Replication, recombination and repair	K01246	ko03410	Base excision repair
UPI00000DD883	ALF30983	fumC	fumarate hydratase	1.52112	2.08e-05	1.28804	0.00115344	1.07882	0.130611	1.38491	0.00056181	1.05159	0.269358	2.29693	7.06e-07	1.04065	0.672686	0.996538	0.946301	COG0114	C	Energy production and conversion	K01679	ko00020;ko00620;ko01100;ko01110;ko01120;ko01130;ko01200	Citrate cycle (TCA cycle);Pyruvate metabolism;Metabolic pathways;Biosynthesis of secondary metabolites;Microbial metabolism in diverse environments;Biosynthesis of antibiotics;Carbon metabolism
UPI00000DD88C	ALF30989	NL70_11955	hypothetical protein	0.722375	0.0259322	0.67019	0.0280932	0.565399	0.00913097	0.456972	0.000742395	0.664621	0.0162016	0.607215	0.0201147	1.03656	0.781667	0.507554	0.00364649
UPI00000DD8A9	ALF31601	NL70_15535	calcium-binding protein	2.43745	5e-06	NA	NA	NA	NA	0.319487	1.07e-05	1.13009	0.117648	0.243025	4.36e-07	0.107889	NA	NA	NA
UPI00000DD8B2	ALF31591	NL70_15485	universal stress protein	1.48303	0.000981732	0.517899	0.0208248	0.687291	0.221773	0.560716	0.00311507	0.810174	0.165661	0.928337	0.761101	0.760861	0.184467	0.857994	0.117687
UPI00000DD8C2	ALF31576	nosZ	nitrous-oxide reductase	1.98699	2.36e-08	0.0128485	2.26e-06	0.011389	5.43e-08	0.110691	2.66e-09	0.222578	5.95e-09	0.307976	2.42e-08	0.20765	5.44e-09	NA	NA	COG4263	C	Energy production and conversion	K00376	ko00910;ko01120	Nitrogen metabolism;Microbial metabolism in diverse environments
UPI00000DD8D6	ALF31554	ftrB	transcriptional regulator	0.951451	0.379136	0.610985	0.000614377	0.633021	0.0002833	0.659001	0.00693688	0.817253	0.0080709	0.857764	0.011449	0.72772	0.00796536	0.672136	0.000288154	COG0664	T	Signal transduction mechanisms
UPI00000DD8D7	ALF31553	NL70_15265	transcriptional regulator	1.11439	0.493651	1.39638	0.116013	1.47345	0.0530822	1.50558	0.0620948	1.83721	0.00752519	1.2993	0.214179	1.77056	0.00256908	1.61745	0.125091	COG1609	K	Transcription
UPI00000DD8E3	ALF31779	NL70_15220	glutaredoxin	0.616715	0.243347	NA	NA	0.261616	NA	NA	NA	NA	NA	0.652388	0.106823	NA	NA	0.704813	0.233057	COG0695	O	Posttranslational modification, protein turnover, chaperones
UPI00000DD8EB	ALF31543	NL70_15185	hypothetical protein	1.06503	0.833305	0.0273573	NA	0.493453	0.0752937	0.865586	0.679805	0.846326	0.497314	1.38506	0.179118	1.07776	0.788617	0.334102	0.0201561
UPI00000DD907	ALF31515	NL70_15020	phenylacetic acid degradation protein	0.774143	0.220137	0.648446	0.0825356	0.772991	0.0590977	0.81345	0.103196	0.820676	0.12905	0.799471	0.0515463	0.829376	0.229733	0.814213	0.0753832	COG2050	Q	Secondary metabolites biosynthesis, transport and catabolism
UPI00000DD91D	ALF31512	NL70_15005	membrane protein	2.07319	2.97e-08	1.09602	0.101179	0.869516	0.0117244	1.49076	0.00344932	1.39288	1.04e-05	3.06213	3.77e-06	0.715583	0.000355757	0.852357	0.00187025	COG3470	P	Inorganic ion transport and metabolism
UPI00000DD91E	ALF31511	NL70_15000	hypothetical protein	2.31959	0.102503	NA	NA	NA	NA	NA	NA	NA	NA	3.62935	0.067739	NA	NA	0.635231	0.162535
UPI00000DD923	ALF31505	NL70_14965	GntR family transcriptional regulator	1.08142	0.731915	1.27037	0.246496	1.97223	0.151109	1.1899	0.407662	1.83692	0.183946	2.25001	0.152328	1.29734	0.248797	1.25754	0.276665	COG1802	K	Transcription
UPI00000DD92B	ALF31498	NL70_14925	glucose-methanol-choline oxidoreductase	NA	NA	NA	NA	NA	NA	1.57933	NA	0.851586	NA	NA	NA	NA	NA	NA	NA	COG2303	E	Amino acid transport and metabolism
UPI00000DD931	ALF31492	NL70_14895	peptide ABC transporter ATP-binding protein	0.771362	NA	0.958308	NA	0.793893	0.64062	NA	NA	NA	NA	0.850723	0.791836	1.72343	0.477656	NA	NA	COG4608	E	Amino acid transport and metabolism	K02032	ko02024	Quorum sensing
UPI00000DD952	ALF31475	NL70_14795	transcriptional regulator	1.03547	NA	0.572607	NA	0.666624	NA	0.529553	NA	0.794381	NA	0.754472	NA	0.861186	NA	0.999992	NA	COG0583	K	Transcription
UPI00000DD963	ALF31454	NL70_14680	ABC transporter permease	NA	NA	NA	NA	NA	NA	NA	NA	NA	NA	NA	NA	NA	NA	NA	NA	COG0600	P	Inorganic ion transport and metabolism
UPI00000DD96E	ALF31440	NL70_14610	hypothetical protein	NA	NA	NA	NA	NA	NA	NA	NA	NA	NA	NA	NA	NA	NA	NA	NA
UPI00000DD972	ALF31437	NL70_14595	homoserine O-succinyltransferase	0.984986	0.781477	1.12272	0.120216	1.05091	0.710785	1.60109	0.00203033	1.11857	0.113154	0.895615	0.292705	0.845798	0.207409	1.29977	0.00544038	COG1897	E	Amino acid transport and metabolism	K00651	ko00270;ko00920;ko01100;ko01110;ko01230	Cysteine and methionine metabolism;Sulfur metabolism;Metabolic pathways;Biosynthesis of secondary metabolites;Biosynthesis of amino acids
UPI00000DD97D	ALF31425	NL70_14525	monovalent cation/H+ antiporter subunit D	NA	NA	2.13672	NA	NA	NA	1.02099	NA	NA	NA	0.945706	NA	0.681718	NA	NA	NA	COG0651	CP	Multiple classes
UPI00000DD97E	ALF31424	NL70_14520	monovalent cation/H+ antiporter subunit E	NA	NA	NA	NA	NA	NA	NA	NA	NA	NA	NA	NA	NA	NA	NA	NA	COG1863	P	Inorganic ion transport and metabolism
UPI00000DD983	ALF31418	cydA	cytochrome d terminal oxidase subunit 1	0.978263	0.567625	0.844023	0.0170663	0.829342	0.0039478	1.05624	0.602351	0.706996	0.000561131	0.829231	0.0111392	0.626715	7.65e-05	0.730128	0.0132546	COG1271	C	Energy production and conversion	K00425	ko00190;ko01100;ko02020	Oxidative phosphorylation;Metabolic pathways;Two-component system
UPI00000DD986	ALF31415	NL70_14475	phage tail protein	1.00682	0.972195	1.51182	0.354532	0.897894	0.75161	2.0708	0.504225	0.903619	0.796029	1.41232	0.022839	1.32075	0.315885	1.99425	0.0981101	COG2188	K	Transcription
UPI00000DD999	ALF31395	NL70_14365	ABC transporter	0.453915	0.192099	0.588977	0.362277	0.701773	0.519185	1.1666	0.801595	2.08441	0.0850914	0.497533	0.266424	0.979643	0.972084	1.2958	0.473525	COG0601	EP	Multiple classes	K15581	ko01501;ko02010;ko02024	beta-Lactam resistance;ABC transporters;Quorum sensing
UPI00000DD9AB	ALF31379	NL70_14260	prolyl-tRNA synthetase	0.887923	0.48131	0.0687373	0.0087554	0.662011	0.0408425	1.31169	0.313399	1.53789	0.0918446	1.40221	0.142113	0.818034	0.215318	0.737418	0.115314	COG2606	S	Function unknown
UPI00000DD9AD	ALF31376	NL70_14245	(2Fe-2S)-binding protein	NA	NA	NA	NA	NA	NA	NA	NA	NA	NA	NA	NA	NA	NA	NA	NA
UPI00000DD9C4	ALF31353	NL70_14095	hypothetical protein	NA	NA	NA	NA	NA	NA	NA	NA	NA	NA	NA	NA	NA	NA	NA	NA
UPI00000DD9D4	ALF31337	NL70_13995	nucleoside diphosphate kinase regulator	1.26981	NA	1.38919	NA	1.31432	NA	1.83993	NA	1.89995	NA	1.36212	NA	1.36674	NA	1.53846	NA	COG0782	K	Transcription
UPI00000DD9EF	ALF31313	pcaG	protocatechuate 3,4-dioxygenase	NA	NA	0.885454	NA	1.1316	NA	NA	NA	0.946595	NA	NA	NA	NA	NA	0.610172	0.204003	COG3485	Q	Secondary metabolites biosynthesis, transport and catabolism	K00448	ko00362;ko00624;ko01100;ko01120;ko01220	Benzoate degradation;Polycyclic aromatic hydrocarbon degradation;Metabolic pathways;Microbial metabolism in diverse environments;Degradation of aromatic compounds
UPI00000DD9FF	ALF31300	NL70_13750	hypothetical protein	1.44318	0.00252799	0.799038	0.23359	0.0829129	NA	2.84946	9.11e-07	1.77297	0.000588929	3.73438	0.000850454	NA	NA	0.420021	NA
UPI00000DDA24	ALF31264	NL70_13555	alkyl hydroperoxide reductase	1.16241	0.0239817	0.633133	0.0003663	1.13832	0.0705223	0.888535	0.0728275	1.26336	0.00260352	1.22495	0.00547764	1.18708	0.0143886	1.01075	0.854153	COG0450	O	Posttranslational modification, protein turnover, chaperones
UPI00000DDA47	ALF31228	NL70_13365	membrane protein	NA	NA	NA	NA	NA	NA	NA	NA	NA	NA	NA	NA	NA	NA	NA	NA	COG0395	G	Carbohydrate transport and metabolism
UPI00000DDA4C	ALF31224	NL70_13345	ABC transporter permease	NA	NA	NA	NA	NA	NA	NA	NA	NA	NA	NA	NA	NA	NA	NA	NA	COG0609	P	Inorganic ion transport and metabolism	K02015	ko02010	ABC transporters
UPI00000DDA55	ALF31734	NL70_13295	hypothetical protein	NA	NA	NA	NA	NA	NA	NA	NA	NA	NA	NA	NA	NA	NA	NA	NA
UPI00000DDA65	ALF31195	NL70_13185	hypothetical protein	0.792313	0.147661	1.64911	0.00688082	1.09299	0.363732	1.53398	0.0261915	1.53939	0.000930091	1.93846	9.51e-05	1.03163	0.814358	1.3081	0.0140278
UPI00000DDA7B	ALF31728	NL70_13015	camphor resistance protein CrcB	NA	NA	NA	NA	NA	NA	NA	NA	NA	NA	NA	NA	NA	NA	NA	NA	COG0239	D	Cell cycle control, cell division, chromosome partitioning
UPI00000DDAA5	ALF31130	rpiB	ribose 5-phosphate isomerase	1.02673	0.0594824	1.1727	2.62e-06	1.17894	0.00107284	2.0559	1.9e-07	1.02978	0.0127809	1.14175	0.0132171	1.08006	0.0440496	1.05373	0.0619282	COG0698	G	Carbohydrate transport and metabolism	K01808	ko00030;ko00051;ko01100;ko01110;ko01120;ko01130;ko01200;ko01230	Pentose phosphate pathway;Fructose and mannose metabolism;Metabolic pathways;Biosynthesis of secondary metabolites;Microbial metabolism in diverse environments;Biosynthesis of antibiotics;Carbon metabolism;Biosynthesis of amino acids
UPI00000DDAAB	ALF31125	NL70_12750	magnesium transporter	1.00947	0.959434	2.27652	0.000369461	1.42335	0.103453	0.852251	0.428365	0.820164	0.367536	0.858781	0.499376	1.74148	0.0238444	1.12151	0.548798	COG2239	P	Inorganic ion transport and metabolism
UPI00000DDAAF	ALF31118	NL70_12715	organic hydroperoxide resistance protein	1.07171	0.380527	0.830589	0.0738119	0.599232	0.00216941	2.35262	2.57e-05	1.08171	0.406126	1.40481	0.00701196	0.845999	0.0898521	0.553598	0.000984661	COG1764	O	Posttranslational modification, protein turnover, chaperones
UPI00000DDAB0	ALF31117	NL70_12710	MarR family transcriptional regulator	NA	NA	NA	NA	NA	NA	NA	NA	NA	NA	NA	NA	NA	NA	NA	NA	COG1846	K	Transcription
UPI00000DDAB5	ALF31720	NL70_12675	ATP-dependent protease	1.08899	0.457585	1.26001	0.065228	1.33894	0.0310408	2.02427	0.000140312	1.50326	0.00423328	1.09445	0.435131	1.65039	0.00153089	1.10649	0.376964	COG2802	R	General function prediction only
UPI00000DDACA	ALF31094	NL70_12545	CbbBc protein	0.78572	0.176617	0.540039	0.00968756	0.869524	0.424097	1.39113	0.628259	0.889864	0.455292	0.594383	0.0141655	0.97959	0.898671	1.2628	0.384853	COG0243	C	Energy production and conversion
UPI00000DDAD1	ALF31086	NL70_12500	N-formimino-L-glutamate deiminase	1.23414	0.248978	1.82492	0.00370665	1.41315	0.0658379	2.79822	5.38e-05	2.08712	0.00289903	1.12103	0.541085	1.46311	0.0465222	0.994533	0.98111	COG0402	FR	Multiple classes
UPI00000DDAD8	ALF31079	NL70_12460	ABC transporter ATP-binding protein	1.40729	0.33484	2.54445	0.0715172	1.43955	0.26595	1.77087	0.105299	2.15549	0.135371	2.20929	0.0965365	1.37886	0.439528	1.44431	0.331182	COG1129	G	Carbohydrate transport and metabolism	K10548	ko02010	ABC transporters
UPI00000DDAE1	ALF31070	NL70_12400	D-aminopeptidase	1.05639	0.628528	1.19498	0.0242907	1.28948	0.0171643	1.18228	0.25103	1.08077	0.0516153	1.64624	0.480052	1.04034	0.68595	1.07315	0.517695	COG1680	V	Defense mechanisms
UPI00000DDAE5	ALF31066	NL70_12375	LysR family transcriptional regulator	NA	NA	NA	NA	NA	NA	NA	NA	NA	NA	NA	NA	NA	NA	NA	NA	COG0583	K	Transcription
UPI00000DDAE7	ALF31064	NL70_12365	amino acid ABC transporter ATP-binding protein	NA	NA	NA	NA	NA	NA	NA	NA	NA	NA	NA	NA	NA	NA	NA	NA	COG0411	E	Amino acid transport and metabolism	K01995	ko02010;ko02024	ABC transporters;Quorum sensing
UPI00000DDAF4	ALF31050	NL70_12295	HAD family hydrolase	1.12592	0.44576	0.403546	0.00670635	1.09315	0.558288	1.27214	0.120846	1.21209	0.222319	1.15134	0.354862	1.5222	0.0170487	1.02665	0.862004	COG0637	R	General function prediction only
UPI00000DDAFA	ALF31706	NL70_12265	acetyltransferase	0.970947	NA	0.868653	NA	0.844776	NA	NA	NA	0.61385	NA	1.13967	NA	0.988993	NA	NA	NA
UPI00000DDB05	ALF31030	NL70_12190	sulfite oxidase	1.01607	NA	1.23901	0.00352638	NA	NA	NA	NA	0.935888	0.0877503	1.07955	NA	NA	NA	1.12841	NA	COG2717	S	Function unknown
UPI00000DDB0C	ALF31023	NL70_12145	TonB-dependent receptor	0.988359	NA	NA	NA	NA	NA	NA	NA	NA	NA	NA	NA	NA	NA	NA	NA	COG1629	P	Inorganic ion transport and metabolism
UPI00000DDB0E	ALF31021	NL70_12135	extradiol dioxygenase	1.01907	0.985596	2.44441	0.204083	0.280903	0.363623	0.635686	0.63623	1.18222	0.855354	1.0783	0.93873	0.372296	0.423671	2.11616	0.292291
UPI00000DDB12	ALF31612	NL70_15595	peptide ABC transporter ATP-binding protein	1.01742	0.920493	2.70971	0.595148	1.0885	0.684637	1.6353	0.614005	1.58127	0.594245	0.757728	0.00922453	0.62822	0.000702126	3.55441	0.134449	COG1123	R	General function prediction only	K02032	ko02024	Quorum sensing
UPI00000DDB15	ALF31617	fabG	3-ketoacyl-ACP reductase	1.01546	0.909742	1.50251	0.225364	1.16223	0.270653	1.91858	0.115667	1.21365	0.141687	1.39728	0.296251	1.09367	0.501309	1.05934	0.683399	COG1028	IQR	Multiple classes	K00059	ko00061;ko00780;ko01040;ko01100;ko01212	Fatty acid biosynthesis;Biotin metabolism;Biosynthesis of unsaturated fatty acids;Metabolic pathways;Fatty acid metabolism
UPI00000DDB24	ALF31630	NL70_15705	hypothetical protein	1.00045	0.995351	1.19191	0.619172	0.908854	0.393504	1.22607	0.225389	0.541226	0.144733	1.12945	0.148159	0.721718	NA	1.4345	0.00491321
UPI00000DDB2B	ALF31642	NL70_15770	oxidoreductase	0.926546	0.573205	1.17377	0.272169	0.86062	0.30599	1.50375	0.0089177	1.10318	0.4424	1.31699	0.0801796	1.22066	0.146876	1.14402	0.292175	COG0451	MG	Multiple classes
UPI00000DDB32	ALF31650	NL70_15820	universal stress protein	NA	NA	NA	NA	NA	NA	NA	NA	NA	NA	NA	NA	NA	NA	NA	NA	COG0589	T	Signal transduction mechanisms
UPI00000DDB36	ALF31653	NL70_15835	diguanylate cyclase	1.04749	0.451024	1.09984	0.124898	1.03119	0.687541	1.81042	3.08e-05	1.17491	0.0950756	1.29203	0.0113161	1.43256	0.00142083	1.07209	0.235545	COG3568	R	General function prediction only
UPI00000DDB75	ALF30790	NL70_10790	sugar ABC transporter substrate-binding protein	0.926055	0.605148	4.57279	0.00122284	0.836123	0.200335	0.707213	0.193582	1.22161	0.0656581	0.706012	0.0270671	0.809245	0.187822	0.89492	0.654567	COG4213	G	Carbohydrate transport and metabolism	K10543	ko02010	ABC transporters
UPI00000DDB79	ALF31672	NL70_10805	AraC family transcriptional regulator	NA	NA	NA	NA	NA	NA	NA	NA	NA	NA	NA	NA	NA	NA	NA	NA	COG2207	K	Transcription
UPI00000DDB91	ALF31675	NL70_10970	ATP-binding protein	1.07253	0.660592	0.841145	0.216332	1.2389	0.0402413	1.58368	0.00110387	1.14564	0.622482	1.35094	0.0451011	1.17549	0.408224	1.27114	0.1593	COG1116	P	Inorganic ion transport and metabolism
UPI00000E479B	ALF30053	NL70_07905	glutamyl-Q tRNA(Asp) ligase	0.751574	0.189148	1.22018	0.263092	1.01411	0.940456	0.653992	0.269471	1.01624	0.967371	0.773644	0.421259	0.698135	0.154722	0.747149	0.355084	COG0008	J	Translation, ribosomal structure and biogenesis
UPI0000125D2A	ALF30315	NL70_09485	porin	0.939711	0.0418565	1.09884	0.0340207	0.906091	NA	1.12319	0.0372355	0.958593	0.37189	1.33338	0.00145542	0.120053	NA	1.15353	0.0173132	COG0580	G	Carbohydrate transport and metabolism
UPI0000125E41	ALF29366	NL70_03850	N-acetyl-gamma-glutamyl-phosphate reductase	1.05365	0.316514	1.09866	0.0514764	1.79638	0.26415	2.05328	0.176901	2.34254	0.0777729	1.74757	0.237742	1.27997	0.000783505	1.69541	0.209502	COG0002	E	Amino acid transport and metabolism	K00145	ko00220;ko01100;ko01110;ko01130;ko01210;ko01230	Arginine biosynthesis;Metabolic pathways;Biosynthesis of secondary metabolites;Biosynthesis of antibiotics;2-Oxocarboxylic acid metabolism;Biosynthesis of amino acids
UPI0000125EBC	ALF31108	NL70_12640	arginase	1.0124	0.94223	1.13494	0.329569	1.30508	0.0727111	1.51067	0.00999354	1.49323	0.00927365	1.25511	0.0978502	1.1644	0.256249	1.15319	0.265065	COG0010	E	Amino acid transport and metabolism	K01476	ko00220;ko00330;ko01100;ko01110;ko01130;ko01230	Arginine biosynthesis;Arginine and proline metabolism;Metabolic pathways;Biosynthesis of secondary metabolites;Biosynthesis of antibiotics;Biosynthesis of amino acids
UPI0000129140	ALF31768	NL70_14745	peptide deformylase	0.607356	0.130534	1.12721	0.0995277	1.23731	0.10248	1.11891	0.412508	1.14615	0.238914	0.457434	0.00163312	0.782245	0.0680094	1.15632	0.0468009	COG0242	J	Translation, ribosomal structure and biogenesis
UPI0000129147	ALF31633	NL70_15720	peptide deformylase	1.017	0.773866	0.481645	0.000251126	1.13663	0.077376	0.916458	0.196624	1.1743	0.03958	1.01223	0.935213	1.1484	0.046573	0.943268	0.42123	COG0242	J	Translation, ribosomal structure and biogenesis
UPI000012D936	ALF29054	NL70_02010	4-diphosphocytidyl-2C-methyl-D-erythritol kinase	0.887456	0.674837	NA	NA	1.12793	0.542121	1.15075	0.518919	1.13192	0.510963	1.20439	0.318109	1.22458	0.301756	1.03962	0.837042	COG1947	I	Lipid transport and metabolism	K00919	ko00900;ko01100;ko01110;ko01130	Terpenoid backbone biosynthesis;Metabolic pathways;Biosynthesis of secondary metabolites;Biosynthesis of antibiotics
UPI000012D9C8	ALF30260	NL70_09180	septation protein A	NA	NA	1.83098	0.0552571	1.96512	0.00695242	1.60881	0.260971	1.86341	0.0128114	1.76343	0.0229898	1.19688	0.548937	1.64156	0.0806434	COG2917	D	Cell cycle control, cell division, chromosome partitioning
UPI000012E57A	ALF31120	NL70_12725	3-isopropylmalate dehydratase	0.958704	0.508083	0.146772	2.99e-06	1.01348	0.788463	0.815196	0.00418539	0.961434	0.374479	0.715094	0.000518739	0.934151	0.15878	0.838091	0.0117032	COG0066	E	Amino acid transport and metabolism	K01704	ko00290;ko00660;ko01100;ko01110;ko01210;ko01230	Valine, leucine and isoleucine biosynthesis;C5-Branched dibasic acid metabolism;Metabolic pathways;Biosynthesis of secondary metabolites;2-Oxocarboxylic acid metabolism;Biosynthesis of amino acids
UPI000012F75B	ALF29129	NL70_02455	modification methylase	0.990315	0.955671	NA	NA	0.621208	0.187396	0.561043	NA	0.367301	NA	1.32807	0.13582	NA	NA	1.07846	0.69145	COG0863	L	Replication, recombination and repair
UPI0000130180	ALF31180	NL70_13095	nickel responsive regulator	1.20874	0.222872	0.79029	0.125156	0.894654	0.428724	1.51143	0.147146	1.67875	0.10259	1.47339	0.0393044	1.23993	0.198732	1.13652	0.298854	COG0864	K	Transcription
UPI0000131269	ALF29005	NL70_01725	3-methyl-2-oxobutanoate hydroxymethyltransferase	2.11955	0.260283	2.12108	0.0465947	1.43741	0.199191	1.26473	0.329513	1.45395	0.106699	1.35727	0.17977	1.48756	0.0821026	0.796356	0.44211	COG0413	H	Coenzyme transport and metabolism	K00606	ko00770;ko01100;ko01110	Pantothenate and CoA biosynthesis;Metabolic pathways;Biosynthesis of secondary metabolites
UPI00001334D4	ALF29705	NL70_05835	recombinase RecA	1.16665	0.00280942	0.910212	0.0317926	1.06663	0.117186	1.01734	0.627126	0.956203	0.222816	0.976007	0.525549	0.664928	7e-05	0.975186	0.602904	COG0468	L	Replication, recombination and repair	K03553	ko03440	Homologous recombination
UPI0000134016	ALF30669	NL70_08345	50S ribosomal protein L36	0.871714	0.00311662	0.860188	0.0124237	0.762496	0.00104919	0.635746	0.00326455	0.732476	0.0383271	0.78398	0.0116285	0.724181	2.82e-05	0.663222	9.3e-06				K02919	ko03010	Ribosome
UPI0000135370	ALF30098	NL70_08150	ATP-dependent DNA helicase RuvB	1.11302	0.120994	2.51278	0.0760646	1.44243	0.394159	3.74204	8.01e-08	2.48445	0.122419	4.24618	4.72e-08	4.33582	1.38e-09	3.52962	1.25e-07	COG2255	L	Replication, recombination and repair	K03551	ko03440	Homologous recombination
UPI00001375DE	ALF30410	NL70_10005	N-(5'-phosphoribosyl)anthranilate isomerase	1.23903	0.355769	0.373026	NA	1.1846	0.5321	0.72622	0.372038	1.03077	0.909142	0.778817	0.430544	0.930122	0.8013	0.6201	0.167506	COG0135	E	Amino acid transport and metabolism	K01817	ko00400;ko01100;ko01110;ko01130;ko01230	Phenylalanine, tyrosine and tryptophan biosynthesis;Metabolic pathways;Biosynthesis of secondary metabolites;Biosynthesis of antibiotics;Biosynthesis of amino acids
UPI000016780A	ALF29082	NL70_02175	exodeoxyribonuclease VII small subunit	0.923451	0.240026	0.68458	0.0017814	0.838474	0.0382921	0.804261	0.0767284	0.952434	0.665457	0.994103	0.926458	1.05594	0.468618	0.551617	0.000451537	COG1722	L	Replication, recombination and repair	K03602	ko03430	Mismatch repair
UPI000016780C	ALF31268	NL70_13580	superoxide dismutase	1.27939	0.00010763	1.32195	5.63e-05	0.953431	0.191987	1.32571	4.44e-05	1.31148	5.25e-05	1.80914	0.000174304	0.817546	0.00218855	1.33299	0.000105467	COG2032	P	Inorganic ion transport and metabolism
UPI000016E5DF	ALF31773	katE	catalase	1.01341	0.778742	2.46549	9.49e-08	1.15232	0.00434177	2.34802	6.1e-07	1.34944	2.88e-05	0.908459	0.0185415	1.07987	0.0015421	1.18224	0.000106782	COG0753	P	Inorganic ion transport and metabolism	K03781	ko00380;ko00630;ko01110;ko01130;ko01200	Tryptophan metabolism;Glyoxylate and dicarboxylate metabolism;Biosynthesis of secondary metabolites;Biosynthesis of antibiotics;Carbon metabolism
UPI000017D917	ALF31375	NL70_14240	bacterioferritin	0.533156	5.09e-05	0.993963	0.887685	0.815073	0.0041076	1.00216	0.967215	0.755051	0.00265337	0.480782	1.24e-05	0.720679	0.00042734	1.02682	0.619859	COG2193	P	Inorganic ion transport and metabolism	K03594	ko00860	Porphyrin and chlorophyll metabolism
UPI0000186776	ALF30462	NL70_10310	Fur family transcriptional regulator	1.55469	NA	NA	NA	NA	NA	1.86852	NA	1.26574	NA	5.4663	NA	1.3899	NA	NA	NA	COG0735	P	Inorganic ion transport and metabolism
UPI00001B3DF8	ALF29921	NL70_07110	hypothetical protein	0.860196	0.656485	NA	NA	2.28621	0.388208	NA	NA	2.40159	0.140616	NA	NA	NA	NA	NA	NA	COG2983	S	Function unknown
UPI00001B5C31	ALF30567	hppA	pyrophosphatase	1.25112	0.12327	1.54524	0.0189556	1.84339	7.78e-05	1.45666	0.00400845	1.5804	0.00391899	1.31359	0.100734	1.10795	0.278751	1.5774	0.00506715	COG3808	C	Energy production and conversion	K15987	ko00190	Oxidative phosphorylation
UPI00001D481C	ALF30434	NL70_10155	phosphate ABC transporter ATP-binding protein	1.05405	0.246699	0.58366	0.00202139	1.0142	0.733502	1.08795	0.173381	0.923664	0.313826	1.0501	0.327171	0.895992	0.147691	0.745923	0.00660722	COG1117	P	Inorganic ion transport and metabolism	K02036	ko02010	ABC transporters
UPI000021CAD3	ALF29409	NL70_04095	phosphoribosylformylglycinamidine synthase	1.05578	0.348888	0.666147	1.12e-05	1.19966	0.00671381	1.01138	0.889754	1.052	0.208082	1.0484	0.439108	1.12169	0.0776048	0.959807	0.0776575	COG0047	F	Nucleotide transport and metabolism	K01952	ko00230;ko01100;ko01110;ko01130	Purine metabolism;Metabolic pathways;Biosynthesis of secondary metabolites;Biosynthesis of antibiotics
UPI00003BF797	ALF28985	NL70_01600	magnesium transporter ApaG	0.601381	0.336834	0.765285	0.41387	1.28055	0.342419	0.779695	0.485915	0.57056	0.307199	0.86048	0.587192	1.10487	0.753365	0.975098	0.908405	COG2967	P	Inorganic ion transport and metabolism
UPI0000440403	ALF30038	NL70_07790	membrane protein	1.22918	0.00585846	0.312187	6e-07	0.288953	6.41e-07	0.183261	3.09e-07	0.270024	3.87e-07	0.640274	0.000244392	0.150754	1.35e-07	0.226184	4.96e-07	COG3637	M	Cell wall/membrane/envelope biogenesis
UPI00004F8E31	ALF28721	NL70_00045	hypothetical protein	0.964101	0.224739	0.661572	1.03e-05	0.757227	9.49e-05	1.08793	0.00893678	0.992797	0.822262	1.16629	0.000825518	1.03057	0.496701	0.889939	0.00319871	COG4166	E	Amino acid transport and metabolism	K13893	ko02010	ABC transporters
UPI00004F8E35	ALF28726	NL70_00075	hydroxymethylglutaryl-CoA lyase	NA	NA	NA	NA	NA	NA	0.921929	NA	1.09811	NA	0.665351	NA	1.10615	NA	0.676856	NA	COG0119	E	Amino acid transport and metabolism	K01640	ko00072;ko00280;ko00281;ko00650;ko01100	Synthesis and degradation of ketone bodies;Valine, leucine and isoleucine degradation;Geraniol degradation;Butanoate metabolism;Metabolic pathways
UPI00004F8E3D	ALF28741	NL70_00165	DNA polymerase III subunits gamma and tau	1.10945	0.0290585	1.17148	0.0409855	1.274	0.000133448	1.67828	0.0138182	1.27092	0.00361189	1.26139	0.175583	0.991253	0.858066	1.14423	0.00567076	COG2812	L	Replication, recombination and repair	K02343	ko00230;ko00240;ko01100;ko03030;ko03430;ko03440	Purine metabolism;Pyrimidine metabolism;Metabolic pathways;DNA replication;Mismatch repair;Homologous recombination
UPI00004F8E3E	ALF28743	NL70_00175	DNA mismatch repair protein MutT	NA	NA	NA	NA	NA	NA	NA	NA	NA	NA	NA	NA	NA	NA	NA	NA	COG2816	L	Replication, recombination and repair	K03426	ko00760;ko01100	Nicotinate and nicotinamide metabolism;Metabolic pathways
UPI00004F8E40	ALF28746	NL70_00190	cysteine desulfurase	0.987273	0.669066	0.851093	0.00182581	0.859484	0.00330868	0.847942	0.00519542	0.908351	0.0188252	0.594334	9.61e-06	0.811246	0.000696101	0.775704	0.000252351	COG3474	C	Energy production and conversion	K08738	ko00920;ko01100;ko01120;ko02020	Sulfur metabolism;Metabolic pathways;Microbial metabolism in diverse environments;Two-component system
UPI00004F8E41	ALF30476	NL70_00195	molybdopterin biosynthesis enzyme	1.37972	0.32723	1.11868	0.686005	1.01042	0.970152	1.07513	0.844271	1.29123	0.278412	0.71842	0.299893	1.36466	0.348079	1.92841	NA	COG0303	H	Coenzyme transport and metabolism
UPI00004F8E42	ALF28747	cyoA	ubiquinol oxidase subunit II	1.28669	0.347221	0.264782	0.000117022	0.218642	7.31e-05	0.676569	0.00974876	NA	NA	0.335973	0.000192996	0.223652	6.95e-05	0.419165	0.000384897	COG1622	C	Energy production and conversion	K02297	ko00190;ko01100	Oxidative phosphorylation;Metabolic pathways
UPI00004F8E46	ALF28749	NL70_00225	surface antigen (D15)	1.12623	0.596489	0.724481	0.149143	0.973969	0.901559	0.532864	0.0293731	0.778001	0.23244	0.912602	0.63575	0.522599	0.0272281	0.72421	0.178719	COG0729	M	Cell wall/membrane/envelope biogenesis
UPI00004F8E48	ALF30478	NL70_00245	hypothetical protein	NA	NA	NA	NA	NA	NA	NA	NA	NA	NA	NA	NA	NA	NA	NA	NA
UPI00004F8E4C	ALF28758	NL70_00275	LysR family transcriptional regulator	NA	NA	NA	NA	NA	NA	NA	NA	NA	NA	NA	NA	NA	NA	NA	NA	COG0583	K	Transcription
UPI00004F8E4F	ALF28764	NL70_00310	lytic transglycosylase	0.933486	0.241726	0.636354	0.000376042	0.9314	0.230214	0.783721	0.0168993	0.788414	0.051063	0.725679	0.0135619	0.618175	0.00717824	1.03795	0.494725	COG0741	M	Cell wall/membrane/envelope biogenesis
UPI00004F8E57	ALF28773	NL70_00365	50S rRNA methyltransferase	0.971467	0.658657	0.119087	3.58e-06	1.07987	0.369078	0.48252	0.000533798	1.11695	0.076939	0.223732	1.22e-05	0.966076	0.574069	1.10535	0.129624	COG0820	R	General function prediction only
UPI00004F8E59	ALF28775	NL70_00380	hypothetical protein	NA	NA	NA	NA	NA	NA	NA	NA	0.525087	0.256892	1.248	0.396918	0.281953	NA	0.691687	NA	COG3339	S	Function unknown
UPI00004F8E5B	ALF28786	NL70_00440	hypothetical protein	0.738355	0.372301	0.935187	0.858544	0.581103	0.109369	0.482038	0.0557761	0.677019	0.214904	1.05327	0.82504	0.461308	0.0603252	0.605628	0.129494	COG5429	S	Function unknown
UPI00004F8E5C	ALF28787	NL70_00445	aconitate hydratase	0.741303	0.000882861	0.917702	0.143105	0.947224	0.272969	1.16065	0.0111928	0.955981	0.343007	0.425208	1.15e-05	0.978442	0.634893	0.980444	0.66233	COG1048	C	Energy production and conversion	K01681	ko00020;ko00630;ko01100;ko01110;ko01120;ko01130;ko01200;ko01210;ko01230	Citrate cycle (TCA cycle);Glyoxylate and dicarboxylate metabolism;Metabolic pathways;Biosynthesis of secondary metabolites;Microbial metabolism in diverse environments;Biosynthesis of antibiotics;Carbon metabolism;2-Oxocarboxylic acid metabolism;Biosynthesis of amino acids
UPI00004F8E5E	ALF28793	NL70_00475	dihydroxy-acid dehydratase	1.02026	0.884745	0.881235	0.356791	1.06283	0.616149	0.807847	0.056567	0.970787	0.832832	0.66546	0.0166607	0.903978	0.287664	1.07849	0.536661	COG0129	EG	Multiple classes	K01687	ko00290;ko00770;ko01100;ko01110;ko01130;ko01210;ko01230	Valine, leucine and isoleucine biosynthesis;Pantothenate and CoA biosynthesis;Metabolic pathways;Biosynthesis of secondary metabolites;Biosynthesis of antibiotics;2-Oxocarboxylic acid metabolism;Biosynthesis of amino acids
UPI00004F8E61	ALF28799	NL70_00510	hypothetical protein	0.99859	0.992225	0.859689	0.20812	0.858823	0.266077	0.886788	0.466398	0.813907	0.118873	0.930747	0.511208	0.516037	0.00371079	0.748915	0.0497767	COG1434	S	Function unknown
UPI00004F8E62	ALF28800	NL70_00515	sulfate transporter subunit	1.10089	0.488948	1.85718	0.00321171	1.11578	0.430366	1.03516	0.8149	1.33426	0.100215	0.748903	0.239698	1.07455	0.7806	0.672975	0.0543487	COG1613	P	Inorganic ion transport and metabolism	K02048	ko00920;ko02010	Sulfur metabolism;ABC transporters
UPI00004F8E69	ALF28808	NL70_00565	penicillin-binding protein	0.835187	0.404103	0.587832	0.0702734	0.820197	0.369125	0.731571	0.20661	0.739928	0.206247	0.710542	0.166036	1.01011	0.957897	0.850691	0.44692	COG0744	M	Cell wall/membrane/envelope biogenesis	K05366	ko00550;ko01100;ko01501	Peptidoglycan biosynthesis;Metabolic pathways;beta-Lactam resistance
UPI00004F8E6C	ALF28814	NL70_00595	helicase	1.10268	0.113647	0.489796	8.23e-05	0.717654	0.00230579	0.768567	0.0111781	0.765517	0.0106065	1.02191	0.810206	1.01093	0.880609	0.681246	0.000894637	COG0513	LKJ	Multiple classes	K05592	ko03018	RNA degradation
UPI00004F8E70	ALF28818	NL70_00615	GCN5 family acetyltransferase	0.89774	0.163833	0.651364	0.00255355	1.08623	0.672236	0.765449	0.141686	0.698391	0.0108049	0.961355	0.76653	0.646933	0.00464393	0.891338	0.506997	COG2153	R	General function prediction only
UPI00004F8E75	ALF28826	NL70_00660	hypothetical protein	NA	NA	NA	NA	NA	NA	NA	NA	NA	NA	NA	NA	NA	NA	NA	NA	COG5321	S	Function unknown
UPI00004F8E7A	ALF30491	NL70_00710	ornithine-acyl-ACP acyltransferase	0.993697	0.924532	0.3387	9.3e-05	1.11477	0.1377	0.966243	0.617429	1.01776	0.791082	1.24236	0.0148198	1.23179	0.0116853	1.13878	0.0750569	COG3176	R	General function prediction only
UPI00004F8E7E	ALF28839	NL70_00760	RNA polymerase sigma54 factor	NA	NA	NA	NA	NA	NA	2.31374	NA	1.87012	NA	1.27997	NA	NA	NA	1.36507	NA	COG1508	K	Transcription	K03092	ko02020	Two-component system
UPI00004F8E80	ALF28842	NL70_00780	heat-shock protein Hsp20	1.21862	0.169159	0.971433	0.868493	0.99097	0.949648	1.76164	0.009388	1.57767	0.0288517	0.874828	0.490257	1.50218	0.0764474	1.03286	0.857708	COG0071	O	Posttranslational modification, protein turnover, chaperones
UPI00004F8E83	ALF28844	NL70_00790	endonuclease III	0.73003	0.0302798	0.72613	0.0347796	0.795861	0.146513	0.682877	0.0219154	0.734131	0.0377169	0.382142	0.00109032	0.606903	0.00770502	0.814011	0.139911	COG0177	L	Replication, recombination and repair	K10773	ko03410	Base excision repair
UPI00004F8E84	ALF28845	NL70_00795	CysZ-like protein	0.533143	0.0617772	1.22424	0.303856	0.816996	0.30864	1.4465	0.0922542	0.776567	0.405205	0.638274	0.210196	1.40012	0.123789	0.493294	0.147735	COG2981	E	Amino acid transport and metabolism
UPI00004F8E89	ALF28856	cysI	sulfite reductase	NA	NA	NA	NA	NA	NA	0.361531	NA	0.312554	NA	NA	NA	0.522203	NA	NA	NA	COG0155	P	Inorganic ion transport and metabolism	K00381	ko00920;ko01100;ko01120	Sulfur metabolism;Metabolic pathways;Microbial metabolism in diverse environments
UPI00004F8E8A	ALF28859	NL70_00885	cysteine methyltransferase	1.0578	0.364552	NA	NA	0.894216	0.189996	0.838029	0.0594075	1.39637	0.067436	0.770063	0.0102644	0.693196	0.00791352	0.81655	0.00430247	COG0350	L	Replication, recombination and repair
UPI00004F8E8C	ALF28861	NL70_00900	methionine synthase	0.898233	0.000468185	0.702643	7.05e-07	0.970089	0.111423	2.42093	3.61e-09	1.23148	1.72e-05	0.844333	0.000467166	0.788546	0.000317772	0.886545	0.000100238	COG1410	E	Amino acid transport and metabolism	K00548	ko00270;ko00450;ko00670;ko01100;ko01110;ko01230	Cysteine and methionine metabolism;Selenocompound metabolism;One carbon pool by folate;Metabolic pathways;Biosynthesis of secondary metabolites;Biosynthesis of amino acids
UPI00004F8E91	ALF28870	NL70_00950	glycerol-3-phosphate dehydrogenase	0.831207	0.282531	0.191632	0.000208213	1.00162	0.987584	0.746714	0.0984111	1.03748	0.651847	0.980941	0.806275	0.658901	0.00648921	1.05462	0.565781	COG0578	C	Energy production and conversion	K00111	ko00564;ko01110	Glycerophospholipid metabolism;Biosynthesis of secondary metabolites
UPI00004F8E92	ALF30501	NL70_00955	Fis family transcriptional regulator	0.576799	NA	0.815274	NA	0.716788	NA	0.122884	NA	0.0384362	NA	0.0683735	NA	0.0785771	NA	0.102205	NA	COG3284	QK	Multiple classes
UPI00004F8E93	ALF30502	NL70_00970	acetaldehyde dehydrogenase	1.27463	0.304926	NA	NA	NA	NA	NA	NA	NA	NA	NA	NA	NA	NA	NA	NA	COG3564	S	Function unknown
UPI00004F8E94	ALF28872	NL70_00975	alanine racemase	0.816128	0.0551922	0.538852	0.0116602	NA	NA	0.78634	0.418622	0.507314	0.0517065	0.763648	0.0831424	0.714441	0.174974	0.761985	NA	COG1609	K	Transcription
UPI00004F8E99	ALF28878	NL70_01005	thiamine-phosphate pyrophosphorylase	0.240665	0.122704	0.340081	0.17764	0.151938	0.150707	0.689498	0.619747	0.931412	0.909687	0.725401	0.601278	1.46699	0.321613	0.317774	0.159275	COG0352	H	Coenzyme transport and metabolism	K00788	ko00730;ko01100	Thiamine metabolism;Metabolic pathways
UPI00004F8E9A	ALF28879	thiG	thiazole synthase	0.546583	0.042963	0.754031	NA	NA	NA	0.370645	NA	0.298401	NA	1.39078	0.263636	1.32808	0.405538	0.609973	NA	COG2022	H	Coenzyme transport and metabolism	K03149	ko00730;ko01100	Thiamine metabolism;Metabolic pathways
UPI00004F8E9B	ALF28881	NL70_01020	thiamine biosynthesis protein thio	1.22089	NA	NA	NA	NA	NA	NA	NA	1.23183	NA	1.2708	NA	0.833596	NA	0.867369	NA	COG0665	E	Amino acid transport and metabolism	K03153	ko00730;ko01100	Thiamine metabolism;Metabolic pathways
UPI00004F8E9C	ALF28882	NL70_01025	hydroxymethylpyrimidine kinase	NA	NA	NA	NA	NA	NA	NA	NA	NA	NA	NA	NA	NA	NA	NA	NA	COG0351	H	Coenzyme transport and metabolism	K00941	ko00730;ko01100	Thiamine metabolism;Metabolic pathways
UPI00004F8E9D	ALF28883	NL70_01030	diguanylate phosphodiesterase	0.227209	0.127805	NA	NA	0.498493	0.347219	0.200372	0.195367	0.258236	0.135064	0.325759	0.25421	0.384387	0.345925	0.317989	0.249545	COG5001	T	Signal transduction mechanisms
UPI00004F8E9E	ALF28884	NL70_01035	ATPase	1.4959	0.143995	0.972646	0.390358	0.755418	2.77e-05	3.16134	1.36e-07	2.159	5.77e-08	1.21937	0.0674736	1.15931	0.412333	0.989879	0.927109	COG2217	P	Inorganic ion transport and metabolism
UPI00004F8E9F	ALF28886	NL70_01045	ABC transporter	NA	NA	NA	NA	NA	NA	NA	NA	NA	NA	NA	NA	NA	NA	NA	NA	COG1174	E	Amino acid transport and metabolism	K05846	ko02010	ABC transporters
UPI00004F8EA0	ALF28889	NL70_01065	signal peptide protein	0.847089	0.546093	NA	NA	NA	NA	NA	NA	NA	NA	NA	NA	NA	NA	NA	NA	COG5514	S	Function unknown
UPI00004F8EA3	ALF28897	NL70_01105	amidohydrolase	1.22733	0.0136458	0.706496	0.000948018	1.31876	0.00107617	1.73824	0.000292429	1.71673	2.22e-05	1.24762	0.00456274	1.08035	0.250418	1.19434	0.0128435	COG3618	R	General function prediction only
UPI00004F8EAD	ALF28909	NL70_01170	hypothetical protein	4.1253	NA	NA	NA	NA	NA	2.55294	NA	NA	NA	NA	NA	NA	NA	1.77614	NA
UPI00004F8EAE	ALF30504	NL70_01175	hypothetical protein	1.08746	NA	0.967872	NA	NA	NA	0.484543	NA	0.515868	NA	1.32454	NA	NA	NA	NA	NA
UPI00004F8EB1	ALF28911	NL70_01185	hypothetical protein	1.0491	0.741675	1.10495	0.495868	0.872838	0.328454	1.8324	0.00565242	1.63426	0.0447465	1.14058	0.293317	0.746896	0.111022	1.00183	0.988056
UPI00004F8EB9	ALF28929	NL70_01280	peptidase	1.19891	0.503461	1.41677	0.155683	1.09068	0.79643	1.9683	0.0107509	1.41222	0.163669	1.51495	0.137902	1.47535	0.116522	1.47044	0.117829	COG2856	E	Amino acid transport and metabolism
UPI00004F8EBC	ALF28934	NL70_01305	hypothetical protein	NA	NA	NA	NA	NA	NA	NA	NA	NA	NA	NA	NA	NA	NA	NA	NA
UPI00004F8EC0	ALF28938	NL70_01330	zinc-binding protein	1.0613	0.264372	0.273851	8.2e-06	0.850001	0.0235684	0.930347	0.253992	1.06168	0.437817	1.00865	0.897549	0.915738	0.140638	0.694741	0.00873817	COG3024	S	Function unknown
UPI00004F8EC2	ALF28943	NL70_01355	histidinol dehydrogenase	1.09804	0.0146386	1.35356	0.147625	1.50916	0.272733	1.39211	0.193652	1.47003	0.225852	1.44315	0.187342	1.79566	0.0887574	1.38291	0.362125	COG0141	E	Amino acid transport and metabolism	K00013	ko00340;ko01100;ko01110;ko01230	Histidine metabolism;Metabolic pathways;Biosynthesis of secondary metabolites;Biosynthesis of amino acids
UPI00004F8EC3	ALF30506	NL70_01380	integrase	0.803343	NA	NA	NA	0.197872	NA	0.506708	NA	0.634086	NA	NA	NA	NA	NA	NA	NA
UPI00004F8EC4	ALF30507	NL70_01390	DNA invertase	0.706271	0.0352101	0.270363	0.0020204	0.644245	0.0179563	0.94818	0.668833	0.773725	0.106209	0.716694	0.0406509	0.46138	0.00194438	0.958163	0.820268	COG1961	L	Replication, recombination and repair
UPI00004F8EC7	ALF28950	NL70_01410	urease accessory protein UreD	0.632904	0.311161	1.06865	0.227616	1.54431	0.00578223	1.21183	0.0224546	0.175253	NA	NA	NA	NA	NA	1.66479	0.0376426	COG0829	O	Posttranslational modification, protein turnover, chaperones
UPI00004F8ECA	ALF28957	NL70_01460	hemolysin secretion protein D	1.08921	0.631805	0.735544	0.156194	0.569586	0.0561138	0.624986	0.0425792	0.589248	0.0553305	0.768955	0.215414	0.791764	0.207868	0.761301	0.141766	COG0845	M	Cell wall/membrane/envelope biogenesis
UPI00004F8ECB	ALF28958	NL70_01465	multidrug transporter AcrB	1.21681	0.208483	1.04504	0.787752	1.08789	0.676181	3.24784	0.196771	0.936371	0.752547	3.62673	0.378372	1.0117	0.948398	1.03973	0.85101	COG0841	V	Defense mechanisms
UPI00004F8ED3	ALF28972	NL70_01535	TetR family transcriptional regulator	1.04556	0.663237	0.762282	0.0673077	1.39971	0.0391611	0.951317	0.583699	1.15372	0.441618	0.932305	0.594931	0.824525	0.213364	0.660941	0.194601
UPI00004F8ED9	ALF28980	phoR	histidine kinase	1.77519	0.508009	2.10239	0.388857	2.78345	0.168331	0.352231	0.362278	2.52839	0.352713	1.83026	0.484439	0.253607	0.29918	4.79203	0.0143974	COG5002	T	Signal transduction mechanisms	K07636	ko02020	Two-component system
UPI00004F8EE3	ALF29000	NL70_01700	transcriptional regulator	3.94084	0.212462	2.64671	0.262552	1.31181	0.225892	1.94827	0.00526065	1.7012	0.121517	2.50104	0.106414	2.12046	NA	2.42652	0.269728	COG0583	K	Transcription
UPI00004F8EEB	ALF29012	narL	LuxR family transcriptional regulator	0.865813	0.661394	0.371793	NA	0.631391	0.248408	0.649962	0.451758	0.655924	0.278197	0.624033	0.43099	NA	NA	0.359478	0.0616177	COG2197	TK	Multiple classes	K07684	ko02020	Two-component system
UPI00004F8EEC	ALF29013	NL70_01780	C4-dicarboxylate ABC transporter	NA	NA	0.919671	NA	NA	NA	NA	NA	NA	NA	NA	NA	NA	NA	NA	NA	COG4665	Q	Secondary metabolites biosynthesis, transport and catabolism
UPI00004F8EF0	ALF30520	NL70_01810	FAD-binding molybdopterin dehydrogenase	0.617514	NA	NA	NA	NA	NA	NA	NA	NA	NA	NA	NA	NA	NA	NA	NA	COG4630	F	Nucleotide transport and metabolism	K13481	ko00230;ko01100;ko01120	Purine metabolism;Metabolic pathways;Microbial metabolism in diverse environments
UPI00004F8EF4	ALF29020	NL70_01830	cysteine desulfurase	NA	NA	NA	NA	NA	NA	NA	NA	NA	NA	NA	NA	NA	NA	NA	NA	COG3748	S	Function unknown
UPI00004F8EF5	ALF29021	NL70_01835	guanine deaminase	1.27796	0.458916	1.66593	0.10821	1.23049	0.518162	1.70849	0.115473	1.54467	0.179068	1.63088	0.159752	1.6299	0.164957	1.30392	0.436461	COG0402	FR	Multiple classes	K01487	ko00230;ko01100	Purine metabolism;Metabolic pathways
UPI00004F8EF7	ALF29024	NL70_01850	nitrogen fixation protein FixI	5.0376	0.00117355	1.23938	0.527651	NA	NA	3.36784	0.132424	1.02482	0.925133	1.27838	0.358947	2.08599	0.161665	3.5092	0.0724058	COG2217	P	Inorganic ion transport and metabolism
UPI00004F8EF8	ALF29026	NL70_01860	nitrogen fixation protein FixG	1.16845	0.0953591	0.449322	6.08e-09	0.437232	5.9e-06	0.159951	1.1e-08	0.303505	3.67e-07	0.130431	3.96e-09	0.373324	9.66e-07	0.579316	3.7e-06	COG0348	C	Energy production and conversion
UPI00004F8EF9	ALF29027	ccoP	cytochrome Cbb3	1.00093	0.986609	0.384599	2.4e-05	0.558006	0.000143474	0.452536	4.24e-05	0.581067	0.000186391	0.317641	1.53e-05	0.49425	0.000105589	0.262738	1.82e-05	COG2010	C	Energy production and conversion	K00406	ko00190;ko01100;ko02020	Oxidative phosphorylation;Metabolic pathways;Two-component system
UPI00004F8EFD	ALF29040	NL70_01935	polysaccharide deacetylase	1.6681	0.406574	0.68137	0.00565674	1.12224	0.879111	0.767977	0.0294453	0.681618	0.000906867	1.01697	0.889289	0.890571	0.155381	0.746174	0.0662817
UPI00004F8F02	ALF29050	NL70_01985	ribonuclease HII	1.30547	0.0259369	0.37085	0.000619929	1.13923	0.183482	1.16334	0.259953	0.94494	0.583843	1.09039	0.428798	0.918336	0.440325	1.00352	0.97259	COG0164	L	Replication, recombination and repair	K03470	ko03030	DNA replication
UPI00004F8F0F	ALF29069	ubiA	4-hydroxybenzoate polyprenyltransferase	0.943853	0.818591	1.18588	0.502449	0.964291	0.874966	0.933338	0.791486	0.956034	0.86207	1.04122	0.864344	0.596364	0.144318	1.02566	0.945082	COG0382	H	Coenzyme transport and metabolism	K03179	ko00130;ko01100;ko01110	Ubiquinone and other terpenoid-quinone biosynthesis;Metabolic pathways;Biosynthesis of secondary metabolites
UPI00004F8F15	ALF29085	NL70_02190	hypothetical protein	1.67092	0.000479734	2.5179	1.1e-05	0.621898	0.00885153	1.50431	0.00916864	1.05743	0.74251	2.02469	0.000786671	0.579881	0.0494956	0.487084	0.00186783	COG3753	S	Function unknown
UPI00004F8F18	ALF29088	NL70_02210	RNA methyltransferase	0.751071	0.0107469	0.927929	0.501338	0.945681	0.578964	1.25566	0.50975	1.07634	0.407735	0.511408	0.000367124	1.06317	0.491564	1.09169	0.263647	COG2265	J	Translation, ribosomal structure and biogenesis
UPI00004F8F19	ALF30528	NL70_02215	lysine decarboxylase	1.24637	0.0951019	0.710713	0.185379	0.722836	0.154657	1.95852	0.26035	1.71714	0.356356	0.671191	0.14404	0.630357	0.0518295	1.11668	0.393482	COG1611	R	General function prediction only
UPI00004F8F24	ALF29107	tldD	protease TldD	1.24586	0.0298346	0.672075	0.0128372	1.11185	0.23555	1.69604	7.84e-05	1.45362	0.00103623	1.02512	0.754846	1.59396	0.00015919	1.03455	0.696786	COG0312	R	General function prediction only
UPI00004F8F2B	ALF29120	NL70_02405	hypothetical protein	1.9453	NA	NA	NA	NA	NA	2.29252	NA	2.03646	NA	2.0968	NA	NA	NA	NA	NA	COG1678	K	Transcription
UPI00004F8F2D	ALF29123	NL70_02420	peptidase M16	1.06107	0.196433	0.849241	0.00347296	1.07775	0.0837695	1.05871	0.106467	1.55348	0.148393	0.993601	0.850781	0.884016	0.00425719	1.08752	0.0192685	COG0612	R	General function prediction only
UPI00004F8F30	ALF29126	NL70_02435	diguanylate phosphodiesterase	NA	NA	NA	NA	NA	NA	NA	NA	NA	NA	NA	NA	NA	NA	NA	NA	COG4943	T	Signal transduction mechanisms
UPI00004F8F33	ALF29131	NL70_02465	adenine glycosylase	NA	NA	NA	NA	NA	NA	NA	NA	NA	NA	NA	NA	NA	NA	NA	NA	COG1194	L	Replication, recombination and repair	K03575	ko03410	Base excision repair
UPI00004F8F34	ALF29132	NL70_02470	hypothetical protein	NA	NA	NA	NA	NA	NA	NA	NA	NA	NA	NA	NA	NA	NA	NA	NA	COG5389	S	Function unknown
UPI00004F8F35	ALF29134	NL70_02480	chromosome segregation protein SMC	1.16611	0.232404	1.88015	0.452817	1.42379	0.0120782	1.29908	0.291144	1.27407	0.393727	0.99253	0.9527	0.809114	0.188163	0.934137	0.616024	COG1196	D	Cell cycle control, cell division, chromosome partitioning
UPI00004F8F3B	ALF29141	NL70_02520	biotin biosynthesis protein BioY	NA	NA	NA	NA	NA	NA	NA	NA	NA	NA	NA	NA	NA	NA	NA	NA	COG1268	R	General function prediction only	K03523	ko02010	ABC transporters
UPI00004F8F3D	ALF29145	NL70_02540	capsular biosynthesis protein	1.05954	0.0152828	1.96775	0.335431	1.05012	0.171138	1.98434	0.0207607	2.64737	0.127208	1.45215	0.305533	1.86975	0.433274	5.74117	2.56e-09	COG1086	MG	Multiple classes
UPI00004F8F42	ALF29152	NL70_02590	ABC transporter permease	0.88577	0.527229	0.788122	0.231449	0.860451	0.363009	0.456078	0.00205321	0.475183	0.0023489	0.398319	0.00363717	0.327203	0.00106928	0.556242	0.0112063	COG1682	GM	Multiple classes	K09690	ko02010	ABC transporters
UPI00004F8F4B	ALF29169	NL70_02695	ABC transporter ATP-binding protein	NA	NA	NA	NA	NA	NA	NA	NA	NA	NA	NA	NA	NA	NA	NA	NA	COG1129	G	Carbohydrate transport and metabolism	K10441	ko02010	ABC transporters
UPI00004F8F4D	ALF29171	NL70_02705	ABC transporter substrate-binding protein	1.10125	NA	NA	NA	NA	NA	NA	NA	0.731625	NA	1.19884	NA	0.712075	NA	NA	NA	COG1879	G	Carbohydrate transport and metabolism	K10439	ko02010;ko02030	ABC transporters;Bacterial chemotaxis
UPI00004F8F4E	ALF29172	NL70_02710	AP endonuclease	0.727755	0.0594855	NA	NA	2.11949	0.110584	0.43271	NA	0.84388	0.262629	1.24932	0.692963	0.966336	0.798758	0.762229	0.343913	COG1082	G	Carbohydrate transport and metabolism
UPI00004F8F51	ALF29174	NL70_02730	LacI family transcriptional regulator	NA	NA	NA	NA	NA	NA	NA	NA	NA	NA	NA	NA	NA	NA	NA	NA	COG1879	G	Carbohydrate transport and metabolism
UPI00004F8F52	ALF30543	NL70_02755	BetI family transcriptional regulator	0.887704	NA	0.902975	NA	0.670982	NA	NA	NA	1.0255	NA	0.882214	NA	NA	NA	NA	NA
UPI00004F8F53	ALF29179	NL70_02765	transcription elongation factor	0.752472	0.108289	1.10382	0.0780381	1.02685	0.811727	1.51193	0.0146579	1.25079	0.144695	0.827995	0.221659	1.5071	0.000207675	1.11948	0.451286	COG0782	K	Transcription
UPI00004F8F54	ALF29183	NL70_02785	GntR family transcriptional regulator	NA	NA	NA	NA	NA	NA	NA	NA	NA	NA	NA	NA	NA	NA	NA	NA	COG2186	K	Transcription
UPI00004F8F5C	ALF29198	NL70_02865	hypothetical protein	NA	NA	NA	NA	NA	NA	NA	NA	NA	NA	NA	NA	NA	NA	NA	NA
UPI00004F8F5D	ALF29199	divJ	histidine kinase	1.96559	NA	NA	NA	NA	NA	2.44911	NA	1.04215	NA	0.0559979	NA	1.83495	NA	NA	NA	COG0642	T	Signal transduction mechanisms	K11357	ko02020	Two-component system
UPI00004F8F5F	ALF29202	NL70_02885	hypothetical protein	1.58357	NA	NA	NA	0.901825	NA	NA	NA	2.26388	NA	0.866611	NA	2.72056	NA	NA	NA	COG5330	S	Function unknown
UPI00004F8F69	ALF29227	NL70_03020	cytochrome C	5.73404	0.126986	7.72503	0.0247859	1.12228	0.390656	2.97649	0.342604	0.914001	0.447306	0.822489	0.231223	3.19437	0.347235	1.01546	0.88803	COG4235	O	Posttranslational modification, protein turnover, chaperones
UPI00004F8F6A	ALF29230	NL70_03035	cytochrome C	0.741971	0.0252143	0.874239	0.352753	0.612849	0.0205819	1.045	0.75742	0.760903	0.131621	0.623515	0.00968055	0.995993	0.970633	0.915081	0.49893	COG3088	O	Posttranslational modification, protein turnover, chaperones
UPI00004F8F71	ALF29240	NL70_03090	electron transfer flavoprotein-ubiquinone oxidoreductase	0.441694	0.299114	0.39575	0.264762	0.427549	0.288176	0.300024	0.204095	0.362597	0.242144	0.21953	0.163233	0.294658	0.201087	0.292895	0.200106	COG0644	C	Energy production and conversion
UPI00004F8F72	ALF29241	NL70_03095	AP endonuclease	0.986269	0.88847	1.09529	0.552917	1.14075	0.202661	0.889682	0.516939	0.879162	0.40961	0.997355	0.979348	1.53238	0.00200635	1.13155	0.202641	COG3021	S	Function unknown
UPI00004F8F76	ALF29245	NL70_03115	glutathione S-transferase	1.19728	0.226409	0.0510134	0.000221289	0.886795	0.392644	0.749895	0.100555	0.847529	0.413107	0.966768	0.797436	0.531476	0.00857897	0.467811	0.0051602	COG0625	O	Posttranslational modification, protein turnover, chaperones
UPI00004F8F78	ALF29248	NL70_03130	hypothetical protein	1.09946	0.312577	NA	NA	0.446688	0.00247801	NA	NA	NA	NA	0.92348	0.362255	NA	NA	0.37058	0.0016809
UPI00004F8F7A	ALF29251	NL70_03150	histidinol-phosphate aminotransferase	0.629201	0.23561	0.661471	0.274125	0.756459	0.420357	0.781095	0.466543	0.664638	0.283349	0.65381	0.265244	0.596745	0.202274	0.57445	0.181004	COG0079	E	Amino acid transport and metabolism	K00817	ko00340;ko00350;ko00360;ko00400;ko00401;ko01100;ko01110;ko01130;ko01230	Histidine metabolism;Tyrosine metabolism;Phenylalanine metabolism;Phenylalanine, tyrosine and tryptophan biosynthesis;Novobiocin biosynthesis;Metabolic pathways;Biosynthesis of secondary metabolites;Biosynthesis of antibiotics;Biosynthesis of amino acids
UPI00004F8F80	ALF29261	NL70_03220	GTP pyrophosphokinase	1.01605	0.760557	1.29489	0.263897	1.00407	0.928447	1.72312	0.216948	1.33645	0.57893	0.899971	0.0459661	0.718695	0.00137339	0.905322	0.0701845	COG0317	TK	Multiple classes	K01139	ko00230	Purine metabolism
UPI00004F8F82	ALF29264	NL70_03235	coproporphyrinogen III oxidase	1.05878	0.145145	0.157424	3.08e-07	0.145731	1.03e-07	0.192579	1.76e-07	0.269464	6.28e-07	0.185053	6.98e-08	0.257905	1.55e-07	0.146136	8.19e-08	COG0635	H	Coenzyme transport and metabolism	K02495	ko00860;ko01100;ko01110	Porphyrin and chlorophyll metabolism;Metabolic pathways;Biosynthesis of secondary metabolites
UPI00004F8F83	ALF29265	NL70_03240	Fosmidomycin resistance protein	NA	NA	NA	NA	NA	NA	NA	NA	NA	NA	2.35956	NA	NA	NA	NA	NA	COG2223	P	Inorganic ion transport and metabolism
UPI00004F8F84	ALF29266	NL70_03245	AraC family transcriptional regulator	NA	NA	NA	NA	NA	NA	NA	NA	NA	NA	NA	NA	NA	NA	NA	NA	COG2207	K	Transcription
UPI00004F8F85	ALF29267	NL70_03250	hypothetical protein	1.33038	0.285147	1.77463	0.190492	NA	NA	NA	NA	0.249235	NA	1.38342	0.248725	0.554901	0.165203	1.68593	0.1309	COG3216	S	Function unknown
UPI00004F8F88	ALF29276	NL70_03300	hypothetical protein	0.864452	0.188804	0.640172	0.029827	0.0787345	NA	0.573618	0.00255092	0.64967	0.00793145	1.00114	0.9905	0.623407	0.0195039	0.636085	0.00530964
UPI00004F8F92	ALF29289	NL70_03370	Organic solvent tolerance protein	1.1397	0.449865	0.948267	0.197509	0.921176	0.282752	0.722651	0.0001	0.729108	0.00479343	0.879317	0.00804006	0.578406	3.7e-05	0.752415	0.00198608	COG1452	M	Cell wall/membrane/envelope biogenesis
UPI00004F8F93	ALF29290	NL70_03375	permease	1.63689	0.106153	0.894696	0.217345	0.965184	0.669962	0.985481	0.872834	0.978052	0.803115	1.02568	0.748749	0.782374	0.0620873	0.988516	0.89218	COG0795	R	General function prediction only	K11720	ko02010	ABC transporters
UPI00004F8F94	ALF29291	NL70_03380	permease	0.67807	0.15156	0.755688	0.194957	0.943926	0.783227	0.544347	0.0451939	0.707016	0.120074	0.715547	0.132132	0.361843	0.024467	0.677907	0.0960308	COG0795	R	General function prediction only	K07091	ko02010	ABC transporters
UPI00004F8F9D	ALF29305	NL70_03460	hypothetical protein	1.27323	0.0444794	0.468214	0.00368865	0.34039	0.000702111	0.562535	0.00836569	0.640732	0.0238337	1.20263	0.103742	0.517996	0.00579351	0.393965	0.00186562	COG5511	R	General function prediction only
UPI00004F8F9F	ALF29306	NL70_03470	membrane protein	NA	NA	NA	NA	NA	NA	NA	NA	NA	NA	NA	NA	NA	NA	NA	NA
UPI00004F8FA0	ALF29307	NL70_03475	dehydrogenase	1.13362	NA	NA	NA	0.676778	0.286816	NA	NA	1.07605	NA	0.34912	NA	0.729851	0.410344	NA	NA	COG0243	C	Energy production and conversion
UPI00004F8FA2	ALF29311	NL70_03505	hypothetical protein	1.15675	0.330811	NA	NA	NA	NA	NA	NA	0.304034	NA	1.55807	0.0751827	NA	NA	NA	NA
UPI00004F8FA7	ALF29326	NL70_03595	crystallin	NA	NA	NA	NA	NA	NA	NA	NA	NA	NA	NA	NA	NA	NA	NA	NA
UPI00004F8FA8	ALF29329	NL70_03615	hypothetical protein	1.22391	0.297677	NA	NA	1.2746	NA	1.2202	0.434374	1.29464	0.0184717	1.33406	0.240794	1.3682	NA	1.12221	0.712215	COG4916	S	Function unknown
UPI00004F8FA9	ALF29331	NL70_03625	membrane protein	1.01154	0.888386	0.758827	0.0267954	0.818615	0.0587357	0.578419	0.00123758	0.593169	0.0012633	0.668703	0.00590822	0.472426	0.000605105	0.695912	0.00468728
UPI00004F8FAC	ALF29333	NL70_03635	phosphoesterase	1.16618	0.449593	1.5231	0.0650057	1.63558	0.036587	1.58942	0.111786	1.73535	0.0279575	1.63047	0.0437453	0.967277	0.874423	1.89625	0.00552557
UPI00004F8FB1	ALF29341	NL70_03695	hypothetical protein	0.975	0.666289	1.24088	0.011929	0.854892	0.0288536	0.590597	0.000652224	0.823119	0.011146	1.02212	0.651236	1.47495	2.99e-05	0.931468	0.180853
UPI00004F8FB3	ALF29343	NL70_03705	arginyl-tRNA-protein transferase	1.58039	0.229308	2.51079	0.0239819	1.41803	0.0676649	0.725398	0.661398	0.867906	0.696203	1.56133	0.32894	0.700643	0.243612	1.43858	0.0604169	COG2935	O	Posttranslational modification, protein turnover, chaperones
UPI00004F8FB5	ALF29347	NL70_03725	hypothetical protein	1.24091	0.715674	2.19816	0.0654441	1.44501	NA	2.33183	0.0465252	2.17021	0.0799501	1.71177	0.245157	NA	NA	2.1295	0.193839
UPI00004F8FB6	ALF29348	NL70_03735	amidase	0.901139	0.00268942	0.527067	1.86e-07	0.156745	4.15e-09	0.804254	0.000533468	1.16453	9.95e-05	1.12063	0.0145941	0.682467	1.49e-06	0.676642	1.87e-06	COG2989	S	Function unknown
UPI00004F8FC0	ALF29361	NL70_03820	UDP-phosphate glucose phosphotransferase	1.15895	0.0460327	0.891079	0.550851	0.972572	0.796493	0.959772	0.74043	0.945828	0.117863	0.880668	0.235669	0.430733	NA	0.765114	0.00609842	COG2148	M	Cell wall/membrane/envelope biogenesis
UPI00004F8FC8	ALF29373	NL70_03885	hypothetical protein	1.4884	0.0200081	0.879547	0.548078	1.16196	0.422975	0.701207	0.153902	0.874929	0.598438	0.55531	0.025179	0.486935	0.0224483	0.561118	0.0340383
UPI00004F8FCB	ALF29379	nuoB	NADH dehydrogenase	0.872287	0.00444065	1.09259	0.0147227	1.22952	0.00190423	0.743748	7.69e-05	1.01201	0.688467	0.579419	6.17e-06	0.999464	0.985538	1.00599	0.880125	COG0377	C	Energy production and conversion	K00331	ko00190;ko01100	Oxidative phosphorylation;Metabolic pathways
UPI00004F8FCC	ALF29380	nuoC	NADH dehydrogenase	0.871795	0.0242395	0.845688	0.00966562	1.07955	0.160745	0.916586	0.138471	1.02016	0.649631	0.58073	4.31e-05	1.05266	0.277185	1.09249	0.101714	COG0852	C	Energy production and conversion	K00332	ko00190;ko01100	Oxidative phosphorylation;Metabolic pathways
UPI00004F8FCD	ALF29381	nuoD	NADH dehydrogenase	0.877658	0.00255208	0.866957	0.00164389	1.01726	0.558467	0.913146	0.016207	0.966422	0.240732	0.584754	2.33e-06	0.848823	0.00288037	0.951916	0.113445	COG0649	C	Energy production and conversion	K00333	ko00190;ko01100	Oxidative phosphorylation;Metabolic pathways
UPI00004F8FCF	ALF29386	nuoI	NADH dehydrogenase	0.932472	0.526901	1.17428	0.11671	1.18151	0.107339	0.552927	0.00332078	1.19689	0.0877909	0.599491	0.00581899	1.13018	0.243046	1.05086	0.615011	COG1143	C	Energy production and conversion	K00338	ko00190;ko01100	Oxidative phosphorylation;Metabolic pathways
UPI00004F8FD0	ALF29389	nuoL	NADH:ubiquinone oxidoreductase subunit L	0.894875	0.00302999	1.15016	0.00122213	0.998768	0.985255	0.977553	0.745894	0.933389	0.329279	0.592779	6.22e-05	0.75663	5.52e-05	1.30045	2.62e-05	COG1009	CP	Multiple classes	K00341	ko00190;ko01100	Oxidative phosphorylation;Metabolic pathways
UPI00004F8FD1	ALF29390	nuoM	NADH-quinone oxidoreductase chain 13	0.80589	6.09e-05	1.02642	0.121226	1.01025	0.762964	0.977378	0.519421	0.922468	0.00258038	0.586609	7.22e-06	0.817767	2.4e-05	0.996158	0.962314	COG1008	C	Energy production and conversion	K00342	ko00190;ko01100	Oxidative phosphorylation;Metabolic pathways
UPI00004F8FD2	ALF29391	nuoN	NADH:ubiquinone oxidoreductase subunit N	0.951993	0.616928	1.05543	0.555633	1.24301	0.0342467	0.974011	0.780728	0.866325	0.220373	0.63386	0.00250735	0.356235	0.00018738	1.04402	0.646208	COG1007	C	Energy production and conversion	K00343	ko00190;ko01100	Oxidative phosphorylation;Metabolic pathways
UPI00004F8FD3	ALF29392	NL70_03990	biotin	0.835176	0.000867671	0.886368	0.273684	0.911084	0.271686	0.906053	0.0123651	0.920698	0.0888646	0.634856	7.14e-06	0.843248	0.0262541	0.976634	0.409012	COG0340	H	Coenzyme transport and metabolism	K03524	ko00780;ko01100	Biotin metabolism;Metabolic pathways
UPI00004F8FD6	ALF29395	NL70_04005	membrane protein	1.00906	NA	NA	NA	NA	NA	NA	NA	NA	NA	NA	NA	NA	NA	1.0249	NA	COG5454	S	Function unknown
UPI00004F8FD7	ALF29396	NL70_04010	proline--tRNA ligase	1.32716	0.000113954	0.896056	0.0478886	0.88372	0.034642	0.909015	0.0615116	0.860135	0.00924556	1.62623	1.51e-05	0.851696	0.0188112	0.808085	0.00244103	COG0442	J	Translation, ribosomal structure and biogenesis	K01881	ko00970	Aminoacyl-tRNA biosynthesis
UPI00004F8FE1	ALF30574	NL70_04120	alpha/beta hydrolase	1.03537	0.752814	1.32834	0.0193698	1.2345	0.0680155	1.22463	0.100996	1.19619	0.104582	1.13735	0.271392	1.77109	0.000299907	1.20644	0.0927291	COG3545	R	General function prediction only
UPI00004F8FE3	ALF29414	NL70_04130	adenylosuccinate lyase	0.842823	0.0414919	0.916422	0.244408	0.923516	0.271269	0.797058	0.0165052	0.780707	0.0114834	0.783657	0.0160532	0.662131	0.00148694	0.797468	0.0158256	COG0015	F	Nucleotide transport and metabolism	K01756	ko00230;ko00250;ko01100;ko01110;ko01130	Purine metabolism;Alanine, aspartate and glutamate metabolism;Metabolic pathways;Biosynthesis of secondary metabolites;Biosynthesis of antibiotics
UPI00004F8FE9	ALF29423	NL70_04175	2-dehydro-3-deoxygluconokinase	2.05109	NA	NA	NA	NA	NA	NA	NA	NA	NA	NA	NA	NA	NA	NA	NA	COG0524	G	Carbohydrate transport and metabolism	K00874	ko00030;ko01100;ko01120;ko01200	Pentose phosphate pathway;Metabolic pathways;Microbial metabolism in diverse environments;Carbon metabolism
UPI00004F8FED	ALF29428	NL70_04205	aspartic protease	1.37715	NA	1.36153	NA	1.78787	NA	1.52435	NA	1.66235	NA	1.22148	NA	1.53144	NA	0.842965	NA	COG3577	R	General function prediction only
UPI00004F8FF7	ALF29443	NL70_04280	chromosome segregation protein ScpA	5.2612	0.327651	4.11307	0.468649	5.32284	0.372804	4.81091	0.422085	1.47432	0.057252	10.6722	0.225076	0.907062	0.433682	0.850355	0.39816	COG1354	S	Function unknown
UPI00004F8FFC	ALF29449	pcm	protein-L-isoaspartate O-methyltransferase	0.875622	0.198094	0.358991	2.34e-05	1.02238	0.860858	0.652735	0.00596474	0.855367	0.169236	0.943163	0.38084	1.12578	0.319422	0.885427	0.176349	COG2518	O	Posttranslational modification, protein turnover, chaperones
UPI00004F9000	ALF29457	NL70_04365	hypothetical protein	0.839248	0.320258	0.765361	0.0292401	0.758402	0.0266618	0.817501	0.0635264	0.719863	0.0200226	0.825756	0.0813111	NA	NA	0.534911	0.00194547	COG4872	S	Function unknown
UPI00004F9001	ALF29458	NL70_04370	hypothetical protein	0.916226	NA	NA	NA	NA	NA	NA	NA	NA	NA	1.02926	NA	NA	NA	NA	NA	COG4929	S	Function unknown
UPI00004F9007	ALF29472	NL70_04450	N-acetylmuramoyl-L-alanine amidase	0.957589	0.828539	0.951454	0.811606	0.707871	0.177761	0.796361	0.274807	0.832672	0.373291	1.20238	0.28681	0.493368	0.025758	1.02594	0.889381	COG0860	M	Cell wall/membrane/envelope biogenesis	K01448	ko01503	Cationic antimicrobial peptide (CAMP) resistance
UPI00004F900B	ALF29477	NL70_04480	rhamnosyltransferase	NA	NA	NA	NA	NA	NA	NA	NA	NA	NA	NA	NA	NA	NA	NA	NA	COG2833	S	Function unknown
UPI00004F900C	ALF29479	NL70_04490	RNA-binding protein	0.692686	0.303225	NA	NA	NA	NA	NA	NA	NA	NA	1.02263	0.957499	1.78839	NA	NA	NA
UPI00004F900D	ALF29484	NL70_04520	cysteine desulfurase	1.04433	0.0742716	0.309324	6.81e-08	0.707953	7.7e-05	0.976213	0.377759	0.687129	3.92e-06	0.840128	0.00108081	0.840383	0.00226587	0.631692	2.95e-06	COG0719	O	Posttranslational modification, protein turnover, chaperones
UPI00004F9011	ALF29488	NL70_04540	FeS assembly SUF system protein	0.925727	0.271468	0.193369	6.95e-05	0.877716	0.0778981	0.776936	0.0282388	0.831468	0.111901	0.526946	0.000483612	1.15397	0.0400554	0.758174	0.010058	COG2151	R	General function prediction only
UPI00004F9015	ALF29497	NL70_04590	hypothetical protein	1.22147	0.12211	0.918202	0.532984	1.21281	0.191976	1.45652	0.0755343	1.15491	0.543416	1.59493	0.0394613	1.17168	0.343272	1.52124	0.0389002	COG3827	S	Function unknown
UPI00004F9017	ALF29504	NL70_04640	molybdenum cofactor biosynthesis protein A	0.817351	0.0281354	0.0953953	NA	0.980401	0.804782	1.01576	0.802544	1.12772	0.205286	0.369412	3.96e-05	1.0775	0.355483	0.988944	0.893928	COG2896	H	Coenzyme transport and metabolism	K03639	ko00790;ko01100;ko04122	Folate biosynthesis;Metabolic pathways;Sulfur relay system
UPI00004F9028	ALF29540	NL70_04865	pseudouridine synthase	0.65833	0.0908743	0.693262	0.0986292	0.663691	0.0746373	0.672667	0.0873733	0.619746	0.0526191	0.703512	0.107559	0.698611	0.102132	0.639527	0.0633585	COG0564	J	Translation, ribosomal structure and biogenesis
UPI00004F902D	ALF29551	NL70_04920	glutathione reductase	0.532846	0.0522599	0.806092	0.293785	0.824397	0.342575	0.528076	0.0432512	0.4473	0.00843542	1.0537	0.330088	0.484242	0.00883502	0.952127	0.112714	COG1249	C	Energy production and conversion	K00383	ko00480	Glutathione metabolism
UPI00004F902E	ALF29552	NL70_04925	phospho-2-dehydro-3-deoxyheptonate aldolase	0.950188	0.0767428	0.321537	2.89e-08	0.917375	0.00210518	0.834689	5.15e-05	0.870212	0.00022705	1.04144	0.0694991	0.843457	0.000158471	0.943585	0.02224	COG3200	E	Amino acid transport and metabolism	K01626	ko00400;ko01100;ko01110;ko01130;ko01230;ko02024	Phenylalanine, tyrosine and tryptophan biosynthesis;Metabolic pathways;Biosynthesis of secondary metabolites;Biosynthesis of antibiotics;Biosynthesis of amino acids;Quorum sensing
UPI00004F902F	ALF29553	NL70_04930	diacylglycerol kinase	NA	NA	NA	NA	NA	NA	NA	NA	NA	NA	NA	NA	NA	NA	NA	NA	COG0818	M	Cell wall/membrane/envelope biogenesis	K00901	ko00561;ko00564;ko01100;ko01110	Glycerolipid metabolism;Glycerophospholipid metabolism;Metabolic pathways;Biosynthesis of secondary metabolites
UPI00004F9038	ALF29571	NL70_05030	membrane protein	NA	NA	0.351421	NA	1.19501	NA	2.46765	NA	NA	NA	0.374315	NA	1.9777	NA	1.18667	NA	COG3768	S	Function unknown
UPI00004F903A	ALF29573	NL70_05040	phosphohistidine phosphatase	1.3486	0.175959	1.6528	0.0185294	1.31484	0.184686	1.64522	0.0136331	1.49569	0.0501795	1.51134	0.0335497	1.51891	0.0384557	1.57284	0.0281314	COG2062	T	Signal transduction mechanisms
UPI00004F9043	ALF29584	NL70_05115	RNA helicase	NA	NA	NA	NA	NA	NA	NA	NA	NA	NA	NA	NA	NA	NA	NA	NA	COG0513	LKJ	Multiple classes	K11927	ko03018	RNA degradation
UPI00004F9045	ALF29587	sseA	3-mercaptopyruvate sulfurtransferase	1.03619	0.075791	0.457368	3.35e-08	1.01588	0.349482	1.14188	9.08e-05	1.03152	0.265682	1.03423	0.125457	1.03089	0.226064	1.00213	0.946739	COG2897	P	Inorganic ion transport and metabolism	K01011	ko00270;ko00920;ko01100;ko01120;ko04122	Cysteine and methionine metabolism;Sulfur metabolism;Metabolic pathways;Microbial metabolism in diverse environments;Sulfur relay system
UPI00004F9056	ALF29614	NL70_05325	TetR family transcriptional regulator	0.225922	0.175987	NA	NA	0.182584	NA	0.430601	0.223908	0.34905	0.168616	0.414204	0.28749	0.261429	0.192827	0.179181	0.258119
UPI00004F9059	ALF29622	NL70_05370	ribose-phosphate pyrophosphokinase	NA	NA	NA	NA	NA	NA	NA	NA	NA	NA	NA	NA	NA	NA	NA	NA	COG3709	P	Inorganic ion transport and metabolism	K05774	ko00030	Pentose phosphate pathway
UPI00004F905A	ALF29623	NL70_05375	transcriptional regulator	0.62752	0.289072	NA	NA	NA	NA	NA	NA	2.4137	0.251848	6.27308	0.284735	0.690129	0.355097	1.11243	0.574399	COG2188	K	Transcription
UPI00004F9061	ALF29636	glnL	ATPase	1.57595	0.109254	1.09687	0.762918	0.801722	0.54224	3.13587	0.000440983	1.88781	0.175312	2.39652	0.0363855	2.33425	0.00518892	1.7153	0.286946	COG3852	T	Signal transduction mechanisms	K07708	ko02020	Two-component system
UPI00004F9062	ALF29637	NL70_05455	tRNA-dihydrouridine synthase	NA	NA	NA	NA	NA	NA	NA	NA	NA	NA	NA	NA	NA	NA	NA	NA	COG0042	J	Translation, ribosomal structure and biogenesis
UPI00004F9063	ALF29639	NL70_05465	damage-inducible protein CinA	NA	NA	NA	NA	NA	NA	NA	NA	NA	NA	NA	NA	NA	NA	NA	NA	COG1546	R	General function prediction only	K03743	ko00760	Nicotinate and nicotinamide metabolism
UPI00004F9064	ALF29644	NL70_05490	dihydrolipoamide dehydrogenase	1.06169	0.264133	1.08717	0.0917418	1.20813	0.0124913	1.20704	0.00242873	1.11907	0.0495297	1.73558	2.11e-06	1.0786	0.14427	0.947969	0.295156	COG1249	C	Energy production and conversion	K00382	ko00010;ko00020;ko00260;ko00280;ko00620;ko00630;ko00640;ko01100;ko01110;ko01120;ko01130;ko01200	Glycolysis / Gluconeogenesis;Citrate cycle (TCA cycle);Glycine, serine and threonine metabolism;Valine, leucine and isoleucine degradation;Pyruvate metabolism;Glyoxylate and dicarboxylate metabolism;Propanoate metabolism;Metabolic pathways;Biosynthesis of secondary metabolites;Microbial metabolism in diverse environments;Biosynthesis of antibiotics;Carbon metabolism
UPI00004F9065	ALF29645	NL70_05495	branched-chain alpha-keto acid dehydrogenase subunit E2	1.03683	0.0141477	1.15972	8.2e-06	1.17203	0.000148662	1.23502	3.23e-06	1.11108	4.4e-05	1.72349	6.59e-08	1.00826	0.507966	1.18134	3.53e-07	COG0508	C	Energy production and conversion	K00627	ko00010;ko00020;ko00620;ko01100;ko01110;ko01120;ko01130;ko01200	Glycolysis / Gluconeogenesis;Citrate cycle (TCA cycle);Pyruvate metabolism;Metabolic pathways;Biosynthesis of secondary metabolites;Microbial metabolism in diverse environments;Biosynthesis of antibiotics;Carbon metabolism
UPI00004F9066	ALF29646	NL70_05500	pyruvate dehydrogenase	0.969712	0.428258	1.12998	0.00235962	1.13921	0.000433253	1.20196	8.52e-05	1.06906	0.0111619	1.66735	3.15e-08	1.01488	0.630374	1.11988	0.0011511	COG0022	C	Energy production and conversion	K00162	ko00010;ko00020;ko00620;ko01100;ko01110;ko01120;ko01130;ko01200	Glycolysis / Gluconeogenesis;Citrate cycle (TCA cycle);Pyruvate metabolism;Metabolic pathways;Biosynthesis of secondary metabolites;Microbial metabolism in diverse environments;Biosynthesis of antibiotics;Carbon metabolism
UPI00004F9067	ALF29647	NL70_05505	pyruvate dehydrogenase	1.08798	0.10014	1.24178	0.00473251	1.15339	0.0154278	1.33599	0.000892849	1.17129	0.0137998	1.7915	7.06e-06	0.949273	0.405056	1.1198	0.0526822	COG1071	C	Energy production and conversion	K00161	ko00010;ko00020;ko00620;ko01100;ko01110;ko01120;ko01130;ko01200	Glycolysis / Gluconeogenesis;Citrate cycle (TCA cycle);Pyruvate metabolism;Metabolic pathways;Biosynthesis of secondary metabolites;Microbial metabolism in diverse environments;Biosynthesis of antibiotics;Carbon metabolism
UPI00004F906C	ALF29653	NL70_05535	ErfK/YbiS/YcfS/YnhG family protein	0.941715	0.109308	0.793812	0.00153589	0.0335709	5.72e-08	0.698684	0.000122744	0.93117	0.192347	1.143	0.00467764	0.60459	2.07e-05	0.205663	5.98e-06	COG1376	S	Function unknown
UPI00004F906D	ALF29654	NL70_05540	preprotein translocase subunit SecG	0.931828	0.0549793	1.04737	0.117313	0.980479	0.614057	0.845011	0.0458882	0.837442	0.00919027	0.926706	0.321062	0.615678	8.93e-06	0.838817	0.00115406	COG1314	U	Intracellular trafficking, secretion, and vesicular transport	K03075	ko02024;ko03060;ko03070	Quorum sensing;Protein export;Bacterial secretion system
UPI00004F9074	ALF29666	NL70_05610	3-hydroxyacyl-ACP dehydratase	1.13832	0.0778997	1.50405	0.000482991	1.16319	0.598983	1.14847	0.230832	1.2764	0.0169962	1.6891	0.000542738	0.949123	0.471551	1.69618	6.82e-05	COG0764	I	Lipid transport and metabolism	K02372	ko00061;ko00780;ko01100;ko01212	Fatty acid biosynthesis;Biotin metabolism;Metabolic pathways;Fatty acid metabolism
UPI00004F907A	ALF29680	NL70_05700	D-alanyl-D-alanine carboxypeptidase	NA	NA	NA	NA	NA	NA	NA	NA	NA	NA	NA	NA	NA	NA	NA	NA	COG1686	M	Cell wall/membrane/envelope biogenesis
UPI00004F907E	ALF29686	NL70_05735	hypothetical protein	NA	NA	NA	NA	NA	NA	0.612098	NA	1.04634	NA	NA	NA	NA	NA	NA	NA
UPI00004F9081	ALF29692	NL70_05765	Cro/Cl family transcriptional regulator	1.08406	0.208634	0.111072	0.00047747	1.05676	0.472157	1.08322	0.227703	1.00426	0.944506	0.332533	5.6e-05	0.387426	5.29e-05	1.20577	0.192616	COG3800	R	General function prediction only
UPI00004F9085	ALF29701	NL70_05815	hypothetical protein	NA	NA	NA	NA	NA	NA	NA	NA	NA	NA	NA	NA	NA	NA	NA	NA	COG4321	R	General function prediction only
UPI00004F9089	ALF29706	NL70_05845	membrane protein	0.606671	0.375084	0.584358	0.0963378	0.441647	0.0651475	0.668163	0.113673	0.529126	0.147946	0.814829	0.393924	0.737525	0.275363	0.377938	0.137449	COG4764	S	Function unknown
UPI00004F908B	ALF29708	NL70_05855	serine protease	1.25638	0.615216	0.503371	0.23825	0.769454	0.646493	1.61093	0.158375	1.07947	0.882563	0.649858	0.454752	1.84506	0.0691118	0.486495	0.224773	COG0265	O	Posttranslational modification, protein turnover, chaperones
UPI00004F9098	ALF29748	NL70_06080	RNA methyltransferase	1.64318	0.281479	1.28959	0.601943	1.62248	0.324787	0.878794	0.726187	0.850505	0.668042	0.797376	0.567415	1.12287	0.810664	0.675269	0.372607	COG0566	J	Translation, ribosomal structure and biogenesis
UPI00004F9099	ALF29749	NL70_06085	inosine-5-monophosphate dehydrogenase	1.17976	0.0205221	1.1437	0.0438881	1.22813	0.00894741	1.79761	1.09e-05	2.06625	7.33e-06	1.2542	0.00375012	1.03781	0.538896	1.23674	0.00604084	COG2905	T	Signal transduction mechanisms
UPI00004F909E	ALF29756	NL70_06125	hypothetical protein	1.27411	0.0999991	1.71626	0.00243534	0.922654	0.600793	1.64123	0.003412	1.59323	0.011034	1.37088	0.0410912	0.781864	0.231654	1.20418	0.246884	COG1430	S	Function unknown
UPI00004F909F	ALF29757	NL70_06130	cold-shock protein	1.15045	0.121015	0.657314	0.00483424	1.38487	0.00488072	1.34451	0.00719261	1.30145	0.031198	1.04184	0.606311	0.666236	0.0132109	0.971292	0.777041	COG1278	K	Transcription
UPI00004F90A0	ALF29759	NL70_06150	single-stranded DNA exonuclease	0.267504	0.289856	0.192487	0.329223	0.340997	0.336757	0.285322	0.302344	0.312982	0.321436	0.352214	0.344818	0.292627	0.306206	0.225663	0.265852	COG0608	L	Replication, recombination and repair	K07462	ko03410;ko03430;ko03440	Base excision repair;Mismatch repair;Homologous recombination
UPI00004F90A1	ALF29760	NL70_06155	D-alanine--D-alanine ligase	1.22159	0.0298081	0.343423	9.04e-05	0.986994	0.862544	1.03718	0.70572	1.02336	0.841625	1.2725	0.0241314	1.13262	0.315545	0.935685	0.542302	COG1181	M	Cell wall/membrane/envelope biogenesis	K01921	ko00473;ko00550;ko01100;ko01502	D-Alanine metabolism;Peptidoglycan biosynthesis;Metabolic pathways;Vancomycin resistance
UPI00004F90AF	ALF29785	NL70_06295	cobalt-precorrin-6A synthase	0.767717	0.507702	1.54008	0.149414	1.05742	0.556254	1.60838	0.0581539	1.23211	0.197607	1.36103	0.100211	1.70583	0.028274	0.901013	0.823616	COG1903	H	Coenzyme transport and metabolism	K02188	ko00860;ko01100	Porphyrin and chlorophyll metabolism;Metabolic pathways
UPI00004F90B1	ALF29787	NL70_06305	precorrin-4 C11-methyltransferase	1.05711	0.808687	NA	NA	NA	NA	0.954843	0.789402	1.0747	0.578678	1.19466	0.296047	0.867901	0.194144	0.715425	NA	COG2875	H	Coenzyme transport and metabolism	K05936	ko00860;ko01100	Porphyrin and chlorophyll metabolism;Metabolic pathways
UPI00004F90B6	ALF29794	NL70_06340	cobalamin biosynthesis protein CobW	1.07411	0.3064	0.542579	5.06e-05	0.969005	0.438683	0.899893	0.139623	0.984016	0.634228	1.01817	0.77483	0.903502	0.0230862	0.942314	0.153628	COG0523	R	General function prediction only
UPI00004F90B8	ALF29797	NL70_06355	cobalt transporter	NA	NA	NA	NA	NA	NA	NA	NA	NA	NA	NA	NA	NA	NA	NA	NA
UPI00004F90B9	ALF29798	NL70_06360	cobalamin biosynthesis protein CobQ	0.525584	0.0229173	0.407927	0.0237899	0.662623	0.130635	0.464462	0.069842	0.542273	0.091512	0.640011	0.0684029	0.632075	0.0943304	0.494379	0.023243	COG1492	H	Coenzyme transport and metabolism	K02232	ko00860;ko01100	Porphyrin and chlorophyll metabolism;Metabolic pathways
UPI00004F90BD	ALF30620	NL70_06380	LysR family transcriptional regulator	7.16435	0.425871	6.99798	0.45407	NA	NA	1.80655	0.412261	NA	NA	NA	NA	NA	NA	2.36641	NA	COG0583	K	Transcription
UPI00004F90C3	ALF29808	NL70_06420	portal protein	1.05693	0.768518	3.62991	0.380705	6.20315	0.132118	1.22218	0.548274	1.28409	0.243511	6.08554	0.109125	6.65636	0.145716	10.1515	0.0383909	COG4651	P	Inorganic ion transport and metabolism
UPI00004F90C5	ALF29815	NL70_06460	membrane protein	0.869499	0.171263	1.02874	0.748154	1.04068	0.64714	1.5224	0.0701063	1.13594	0.599763	1.06341	0.600021	1.13014	0.569994	1.18751	0.254249	COG0861	P	Inorganic ion transport and metabolism
UPI00004F90C6	ALF30622	NL70_06465	hypothetical protein	1.00326	0.977185	0.807059	0.0513096	0.724285	0.0471636	1.04752	0.462348	0.975742	0.702369	1.04829	0.621444	0.389044	0.0998921	1.12022	0.158734	COG0586	S	Function unknown
UPI00004F90C9	ALF29820	NL70_06515	ABC transporter	0.863168	0.737159	0.442452	0.229772	0.611471	0.393523	0.489085	0.247033	0.511318	0.279464	0.751313	0.597148	0.234135	0.048881	0.459548	0.252928	COG1120	PH	Multiple classes	K02013	ko02010	ABC transporters
UPI00004F90CA	ALF29821	NL70_06520	ABC transporter permease	0.781747	NA	0.807289	NA	NA	NA	NA	NA	0.674029	NA	NA	NA	NA	NA	NA	NA	COG0609	P	Inorganic ion transport and metabolism	K02015	ko02010	ABC transporters
UPI00004F90CB	ALF29822	NL70_06525	ABC transporter substrate-binding protein	0.441675	0.308716	0.45232	0.319075	0.389959	0.347028	0.367678	0.252319	0.397154	0.271512	0.457566	0.317391	0.465545	0.325344	0.379975	0.259394	COG0614	P	Inorganic ion transport and metabolism	K02016	ko02010	ABC transporters
UPI00004F90CE	ALF29825	NL70_06545	glycoside hydrolase family 43	1.00911	0.87055	1.74389	0.139727	2.73008	8.88e-08	2.00873	0.000384705	1.88165	0.111198	2.65013	4.06e-07	1.72629	0.0624736	2.10226	0.0466166	COG1566	V	Defense mechanisms
UPI00004F90D1	ALF29828	ureC	urease subunit alpha	0.99764	0.923365	0.502953	1.26e-07	1.00438	0.841105	0.962812	0.217551	0.885536	0.000466479	1.16061	0.000264526	0.93217	0.0142075	0.982591	0.391268	COG0804	E	Amino acid transport and metabolism	K01428	ko00220;ko00230;ko01100;ko01120	Arginine biosynthesis;Purine metabolism;Metabolic pathways;Microbial metabolism in diverse environments
UPI00004F90D4	ALF29834	NL70_06605	cobalamin biosynthesis protein CbiM	1.09761	0.741165	0.780875	0.412375	1.10031	0.696398	0.898852	0.736321	0.718437	0.314344	0.946869	0.831962	0.657301	0.216198	0.98374	0.957775				K16915	ko02010	ABC transporters
UPI00004F90D5	ALF29836	NL70_06615	cobalt ABC transporter ATP-binding protein	1.56013	0.0717991	0.600761	0.274079	1.35611	0.227737	1.19448	0.431517	1.24703	0.287687	1.54934	0.061626	1.51042	0.066585	1.10876	0.777429	COG1122	P	Inorganic ion transport and metabolism	K02006	ko02010	ABC transporters
UPI00004F90D7	ALF29838	NL70_06625	chromosome condensation protein CrcB	1.03966	0.469076	0.942695	0.348428	0.884913	0.0459785	0.933994	0.174926	0.748801	0.0013716	1.02281	0.63459	0.618424	0.000189446	0.852701	0.300733	COG0239	D	Cell cycle control, cell division, chromosome partitioning
UPI00004F90D8	ALF29839	NL70_06630	hypothetical protein	0.869547	0.093449	1.14392	0.13251	0.917313	0.592088	1.04053	0.636797	1.0549	0.306189	1.15178	0.0729101	0.645872	0.000579722	1.27984	0.00174743
UPI00004F90D9	ALF29841	NL70_06645	NUDIX hydrolase	1.46238	0.00573704	NA	NA	0.891573	0.311553	0.452026	0.00453669	0.614694	0.353723	1.08715	0.477727	0.600914	0.0964608	0.655796	0.168579
UPI00004F90DD	ALF29845	NL70_06670	ketol-acid reductoisomerase	1.05009	0.0161395	0.486308	1.4e-08	0.885524	5.57e-05	0.767027	2.32e-06	0.86382	0.000185389	1.04057	0.130323	1.0028	0.853815	0.773827	1.05e-06	COG0059	EH	Multiple classes	K00053	ko00290;ko00770;ko01100;ko01110;ko01130;ko01210;ko01230	Valine, leucine and isoleucine biosynthesis;Pantothenate and CoA biosynthesis;Metabolic pathways;Biosynthesis of secondary metabolites;Biosynthesis of antibiotics;2-Oxocarboxylic acid metabolism;Biosynthesis of amino acids
UPI00004F90E3	ALF29852	NL70_06710	tRNA delta(2)-isopentenylpyrophosphate transferase	0.601866	0.533356	1.18158	0.664678	0.964654	0.945207	0.574173	0.511962	0.300828	0.297728	0.393448	0.359429	0.662718	0.594806	0.374736	0.344977	COG0324	J	Translation, ribosomal structure and biogenesis	K00791	ko01100;ko01110	Metabolic pathways;Biosynthesis of secondary metabolites
UPI00004F90F0	ALF29873	NL70_06830	electron transporter SenC	1.36963	0.00158738	NA	NA	NA	NA	0.728442	0.402413	NA	NA	NA	NA	0.178303	NA	NA	NA	COG1999	R	General function prediction only
UPI00004F90F3	ALF29876	NL70_06845	hypothetical protein	1.65053	0.0518983	0.599774	0.253951	0.940598	0.848778	2.28738	0.114554	1.12446	0.721741	0.791539	0.503116	0.553933	0.292668	1.3683	0.221451	COG5587	S	Function unknown
UPI00004F90F4	ALF29877	NL70_06855	DNA recombination protein RecN	0.862114	0.456271	1.28962	0.277165	1.00612	0.972965	1.52986	0.0397052	1.46164	0.0379061	1.51934	0.0254496	1.34038	0.263101	1.58778	0.0147016	COG0497	L	Replication, recombination and repair
UPI00004F90F6	ALF29880	NL70_06870	cell division protein FtsZ	1.02985	0.471466	0.607271	7.17e-05	1.00469	0.922304	0.770295	0.00103959	0.90232	0.0468546	1.18333	0.0095176	1.05445	0.333367	1.05076	0.267655	COG0206	D	Cell cycle control, cell division, chromosome partitioning
UPI00004F90FD	ALF29893	NL70_06935	hypothetical protein	0.86187	NA	NA	NA	NA	NA	0.801438	NA	0.947879	NA	0.744695	NA	NA	NA	0.80003	NA	COG5462	S	Function unknown
UPI00004F90FF	ALF29897	NL70_06960	molecular chaperone DnaJ	1.04288	0.323954	0.699238	0.000501317	0.856134	0.0340136	0.874726	0.141292	0.892598	0.0148339	1.00201	0.969826	0.637041	0.000366865	0.905487	0.0161463	COG1076	O	Posttranslational modification, protein turnover, chaperones
UPI00004F9103	ALF29902	metF	5,10-methylenetetrahydrofolate reductase	1.01455	0.896384	0.817846	0.130497	0.941985	0.632291	5.45046	1.59e-07	2.48104	4.46e-06	0.971709	0.798144	1.21641	0.0640251	1.13413	0.274999	COG0685	E	Amino acid transport and metabolism	K00297	ko00670;ko01100;ko01120;ko01200	One carbon pool by folate;Metabolic pathways;Microbial metabolism in diverse environments;Carbon metabolism
UPI00004F9104	ALF29903	NL70_06990	ArsR family transcriptional regulator	0.976311	0.643762	0.937515	0.333673	0.856348	0.0360818	5.56693	6.63e-09	2.71129	5.89e-08	0.949317	0.309013	0.996704	0.960651	1.09689	0.0901319	COG2226	H	Coenzyme transport and metabolism
UPI00004F9108	ALF29906	NL70_07025	sugar ABC transporter	0.682851	0.0309656	NA	NA	0.695502	0.0523117	NA	NA	0.482977	0.0210363	0.48907	0.00432356	0.396249	0.00951898	0.765052	0.103503	COG3822	R	General function prediction only
UPI00004F910A	ALF29910	NL70_07045	nicotinamidase	1.58245	0.00767488	0.472781	0.0449057	1.23385	0.229293	1.26973	0.0844906	1.11926	0.417443	1.78947	0.00136805	1.59782	0.00378342	0.80866	0.384284	COG1335	Q	Secondary metabolites biosynthesis, transport and catabolism	K08281	ko00760;ko01100	Nicotinate and nicotinamide metabolism;Metabolic pathways
UPI00004F910B	ALF29911	NL70_07050	membrane protein	1.18331	0.044638	NA	NA	0.910446	NA	NA	NA	NA	NA	NA	NA	NA	NA	0.177271	7.34e-06	COG2899	S	Function unknown
UPI00004F910E	ALF29917	NL70_07085	hypothetical protein	1.04138	0.792648	11.1448	6.24e-08	0.833871	0.0463528	0.576699	0.0178877	0.551433	0.0375126	1.10865	0.278608	0.527648	6.14e-05	0.869859	0.0557687
UPI00004F911A	ALF29932	NL70_07175	cold-shock protein	1.56125	8.64e-07	0.619474	2.26e-06	0.433908	5.87e-07	0.450101	1.63e-07	0.555758	2.52e-06	1.63229	0.000916393	1.45964	5.64e-05	0.445792	1.59e-07	COG1278	K	Transcription
UPI00004F911E	ALF29939	NL70_07210	metal ABC transporter ATPase	0.93602	0.379355	0.926189	0.696457	1.01592	0.787938	0.739977	0.580179	0.687423	0.187652	0.754403	0.0815853	NA	NA	1.14263	0.0376619	COG0168	P	Inorganic ion transport and metabolism
UPI00004F9124	ALF29948	NL70_07260	excinuclease ABC subunit B	1.06107	0.925836	2.00955	0.27325	1.00912	0.988678	1.60471	0.355167	1.48357	0.452882	0.993613	0.99204	1.83409	0.103924	1.48538	0.444906	COG0556	L	Replication, recombination and repair	K03702	ko03420	Nucleotide excision repair
UPI00004F9126	ALF29951	NL70_07280	hypothetical protein	NA	NA	NA	NA	NA	NA	NA	NA	NA	NA	NA	NA	NA	NA	NA	NA
UPI00004F9127	ALF29952	NL70_07285	hypothetical protein	1.04944	0.792161	NA	NA	0.655454	0.158487	2.34433	0.0118034	1.16636	0.33256	0.704829	NA	2.2396	2.3e-05	NA	NA	COG0491	R	General function prediction only
UPI00004F912D	ALF29964	NL70_07365	ATP-binding protein	1.04846	0.848524	0.394851	0.00342957	0.738019	0.0756503	0.604346	0.0171089	0.73197	0.110984	0.670426	0.054324	0.312391	0.00492993	0.719002	0.0414891	COG0433	R	General function prediction only
UPI00004F912E	ALF29968	NL70_07385	enoyl-CoA hydratase	0.868668	0.206557	0.707076	0.0324896	0.741298	0.0185479	0.89152	0.425777	0.91743	0.700444	0.877307	0.201858	1.37915	0.00969077	0.589911	0.00950542	COG2030	I	Lipid transport and metabolism
UPI00004F912F	ALF29969	NL70_07390	dehydratase	1.24651	0.398924	0.908854	0.643412	0.817083	0.63832	0.586778	0.234298	0.837598	0.336235	1.23252	0.332899	0.876103	0.512801	0.995561	0.977786	COG2030	I	Lipid transport and metabolism
UPI00004F9130	ALF29971	NL70_07400	ribosomal protein P2	0.905537	0.0986219	0.589242	1.16e-05	0.840217	0.00677011	0.841798	0.00496582	0.922069	0.000769108	0.466683	2.02e-08	0.925658	4.55e-06	0.503877	3.24e-05	COG2857	C	Energy production and conversion	K00413	ko00190;ko01100;ko02020	Oxidative phosphorylation;Metabolic pathways;Two-component system
UPI00004F9131	ALF30649	NL70_07430	purine nucleoside permease	0.75426	0.001574	0.830187	0.0243174	0.464843	1.74e-05	0.790184	0.00152984	0.827873	0.00926323	1.46711	1.13e-05	0.495234	1.17e-05	0.85439	0.00806987	COG5042	F	Nucleotide transport and metabolism
UPI00004F9132	ALF30650	NL70_07445	GCN5 family acetyltransferase	2.80952	NA	NA	NA	NA	NA	NA	NA	NA	NA	3.22291	NA	NA	NA	NA	NA	COG3153	R	General function prediction only
UPI00004F9136	ALF29985	NL70_07485	RNA-binding protein	2.5465	0.0253812	2.14365	0.218369	2.02357	NA	2.58042	0.287813	1.53833	0.545831	2.18513	0.163974	1.21076	0.830074	2.77059	0.118578
UPI00004F9137	ALF29986	NL70_07490	membrane protein	1.15366	0.361468	0.535156	0.0803999	0.646635	0.0477205	1.00213	0.988084	0.78659	0.233337	0.981178	0.914173	0.990329	0.949293	0.911878	0.543568
UPI00004F9138	ALF29987	NL70_07495	GCN5 family acetyltransferase	NA	NA	NA	NA	NA	NA	NA	NA	NA	NA	NA	NA	NA	NA	NA	NA	COG3153	R	General function prediction only
UPI00004F913B	ALF29990	NL70_07515	metallophosphatase	NA	NA	NA	NA	NA	NA	NA	NA	NA	NA	NA	NA	NA	NA	NA	NA	COG1409	R	General function prediction only
UPI00004F913D	ALF29993	NL70_07530	anthranilate synthase	0.983714	0.859792	1.58444	0.434156	1.03782	0.643502	2.85457	0.125534	3.19608	0.12779	1.11061	0.173519	0.965034	0.612771	1.06765	0.438915	COG0147	EH	Multiple classes	K13503	ko00400;ko01100;ko01110;ko01130;ko01230	Phenylalanine, tyrosine and tryptophan biosynthesis;Metabolic pathways;Biosynthesis of secondary metabolites;Biosynthesis of antibiotics;Biosynthesis of amino acids
UPI00004F913E	ALF29997	NL70_07550	MFS transporter	1.25864	0.341688	0.325559	0.0299433	0.239182	NA	0.393048	0.0448956	0.471786	0.031477	0.690655	0.155662	NA	NA	0.517109	0.0833766	COG2271	G	Carbohydrate transport and metabolism
UPI00004F9147	ALF30011	NL70_07625	23S rRNA methyltransferase	1.73245	0.0849774	3.58572	0.0389987	5.94036	0.000133055	1.19197	0.48831	1.22649	0.240312	0.742902	NA	1.50227	0.341161	2.84141	NA	COG0566	J	Translation, ribosomal structure and biogenesis
UPI00004F914D	ALF30654	NL70_07690	glycosyl transferase	1.27358	0.2944	0.541321	0.106015	0.570325	0.197224	0.85321	0.576506	0.804239	0.502591	1.14498	0.59433	0.504262	0.0798228	0.734343	0.385078	COG3306	M	Cell wall/membrane/envelope biogenesis
UPI00004F9152	ALF30032	NL70_07750	isocitrate lyase	1.17686	0.0318255	0.537534	0.000414188	0.983571	0.887921	1.04024	0.632779	0.971826	0.688151	0.877279	0.0973307	0.872759	0.107835	0.798592	0.0549337	COG2224	C	Energy production and conversion	K01637	ko00630;ko01100;ko01110;ko01120;ko01200	Glyoxylate and dicarboxylate metabolism;Metabolic pathways;Biosynthesis of secondary metabolites;Microbial metabolism in diverse environments;Carbon metabolism
UPI00004F9158	ALF30046	NL70_07845	D-ribose transporter ATP-binding protein	0.974017	0.755324	0.384673	0.000284857	0.776076	0.0893151	0.493914	0.00103048	0.664051	0.00414202	0.940451	0.48274	0.670866	0.0164924	0.759334	0.0321765	COG1129	G	Carbohydrate transport and metabolism	K17207	ko02010	ABC transporters
UPI00004F9159	ALF30047	NL70_07850	hypothetical protein	2.66447	1.08e-05	0.280075	0.000100066	0.0895973	0.000106046	0.374988	0.000430121	0.514972	0.00522153	0.528352	0.00660674	0.331386	0.00012176	0.158183	0.000144188	COG5591	S	Function unknown
UPI00004F915A	ALF30658	NL70_07855	choline dehydrogenase	NA	NA	NA	NA	NA	NA	NA	NA	NA	NA	NA	NA	NA	NA	NA	NA	COG2303	E	Amino acid transport and metabolism	K00108	ko00260;ko01100	Glycine, serine and threonine metabolism;Metabolic pathways
UPI00004F915C	ALF30052	NL70_07895	MFS transporter	1.09192	NA	NA	NA	NA	NA	9.15747	NA	12.0833	NA	2.11138	NA	0.836784	NA	1.67416	NA	COG1403	V	Defense mechanisms
UPI00004F9163	ALF30063	NL70_07965	RNA polymerase sigma factor	1.8029	NA	NA	NA	1.40782	0.421747	0.8133	0.318839	1.4718	0.276834	2.11129	0.010155	1.84747	0.00724846	0.981201	0.898065	COG1595	K	Transcription
UPI00004F9164	ALF30064	NL70_07970	histidine kinase	NA	NA	NA	NA	NA	NA	NA	NA	NA	NA	NA	NA	NA	NA	NA	NA	COG3920	T	Signal transduction mechanisms
UPI00004F9168	ALF30070	NL70_08000	biopolymer transporter ExbD	3.39589	1.56e-06	1.48493	0.00489166	0.529811	0.00548467	1.49145	0.00625489	0.563087	0.00721144	8.65105	8.94e-08	0.641941	0.0175417	0.503949	0.0044142	COG0848	U	Intracellular trafficking, secretion, and vesicular transport
UPI00004F9169	ALF30071	NL70_08005	energy transducer TonB	NA	NA	NA	NA	NA	NA	NA	NA	NA	NA	NA	NA	NA	NA	NA	NA	COG0810	M	Cell wall/membrane/envelope biogenesis
UPI00004F916D	ALF30079	NL70_08050	membrane protein	0.350522	0.000183587	0.836715	0.173361	0.49838	0.000230128	0.70891	0.00178786	0.442031	0.000298572	0.31219	NA	0.568426	0.000727043	0.53421	0.00121589	COG1633	S	Function unknown
UPI00004F917A	ALF30094	NL70_08130	signal peptide protein	1.05238	0.782216	1.292	0.235919	1.28835	0.123934	1.53573	0.0175343	0.98363	0.949989	1.41991	0.0443228	1.53042	0.0238841	0.773659	0.234438
UPI00004F9180	ALF30112	NL70_08235	membrane protein	1.02872	0.740583	1.09066	0.485631	0.820476	0.366226	0.0803444	NA	0.0632837	NA	0.512176	NA	NA	NA	NA	NA	COG0861	P	Inorganic ion transport and metabolism
UPI00004F9186	ALF30121	NL70_08290	DeoR faimly transcriptional regulator	NA	NA	NA	NA	0.218975	NA	0.388238	NA	NA	NA	3.26623	NA	NA	NA	3.05964	NA	COG2378	K	Transcription
UPI00004F918C	ALF30135	NL70_08370	hypothetical protein	1.23776	0.0592534	1.35191	0.0315753	1.28768	0.038137	1.44322	0.00498137	1.39687	0.00989441	1.30235	0.0386551	1.29724	0.0359786	1.51543	0.00704768	COG3750	S	Function unknown
UPI00004F9190	ALF30140	NL70_08400	thiamine ABC transporter ATP-binding protein	0.734544	NA	0.676261	NA	0.233039	NA	0.646481	NA	0.696828	0.439767	0.732133	0.649473	NA	NA	0.785925	NA	COG3840	H	Coenzyme transport and metabolism	K02062	ko02010	ABC transporters
UPI00004F9192	ALF30141	NL70_08410	molybdenum cofactor biosysynthesis protein	NA	NA	NA	NA	NA	NA	NA	NA	NA	NA	NA	NA	NA	NA	NA	NA	COG2258	S	Function unknown
UPI00004F9193	ALF30672	NL70_08415	RNA polymerase sigma 70	1.26606	0.0930402	NA	NA	0.981124	0.902071	0.623344	0.0295441	0.874577	0.467199	0.985993	0.89767	0.789311	0.159894	0.927775	0.697028	COG0568	K	Transcription
UPI00004F9196	ALF30145	NL70_08435	helicase	1.82233	0.336569	1.05107	0.240652	1.62959	0.329759	1.03827	0.422702	0.981977	0.696655	1.07607	0.434229	0.867091	0.018814	1.47194	0.33148	COG0513	LKJ	Multiple classes
UPI00004F9199	ALF30149	NL70_08470	cytochrome C biogenesis protein CcmE	1.56013	0.0262299	1.41448	0.0384116	1.7052	0.00246732	1.51769	0.00798617	1.40109	0.0469829	1.79455	0.0245264	1.82095	0.0132955	1.24827	0.0523876	COG1028	IQR	Multiple classes	K00019	ko00072;ko00650;ko01100	Synthesis and degradation of ketone bodies;Butanoate metabolism;Metabolic pathways
UPI00004F919B	ALF30151	NL70_08480	pyruvate carboxylase	2.43146	0.0214285	2.28712	0.062709	2.28153	0.0735383	1.28745	0.0329786	1.27997	0.00856045	1.14916	0.0956847	0.970468	0.734804	1.2973	0.00664812	COG1038	C	Energy production and conversion	K01958	ko00020;ko00620;ko01100;ko01120;ko01200;ko01230	Citrate cycle (TCA cycle);Pyruvate metabolism;Metabolic pathways;Microbial metabolism in diverse environments;Carbon metabolism;Biosynthesis of amino acids
UPI00004F91A0	ALF30156	NL70_08520	hydroxyproline-2-epimerase	1.22459	0.533531	0.694037	0.1269	0.761877	0.252052	1.05781	0.769208	0.720959	0.188197	0.774308	0.292895	0.889436	0.635195	0.651746	0.0987775	COG3938	E	Amino acid transport and metabolism	K12658	ko00330	Arginine and proline metabolism
UPI00004F91A1	ALF30157	NL70_08525	amino acid dehydrogenase	1.15191	0.553522	0.932026	0.649983	0.522077	0.0309792	0.832174	0.260803	0.70374	0.0679977	0.856194	0.384061	0.66257	0.0737547	0.759177	0.288364	COG0665	E	Amino acid transport and metabolism	K00285	ko00360	Phenylalanine metabolism
UPI00004F91A4	ALF30679	NL70_08560	ATP synthase F0F1 subunit delta	1.08669	0.330717	1.11663	0.208715	0.931148	0.435021	1.20321	0.052311	1.1788	0.11831	1.20888	0.0752556	1.5473	0.00102987	1.15283	0.11064	COG0712	C	Energy production and conversion	K02113	ko00190;ko01100	Oxidative phosphorylation;Metabolic pathways
UPI00004F91A9	ALF30681	NL70_08615	heat shock protein HtpX	0.902678	0.381582	0.0359418	NA	0.421042	0.00504919	2.22465	2.43e-06	1.05006	0.646308	0.644029	0.0104595	0.586957	0.0149203	0.634201	0.0116261	COG0501	O	Posttranslational modification, protein turnover, chaperones
UPI00004F91AD	ALF30177	NL70_08645	hypothetical protein	1.37543	0.0326442	1.30193	0.0600341	3.72543	0.268849	1.68017	0.00967911	1.43113	0.0133325	1.28369	0.0636311	1.05748	0.658809	1.41409	0.0351999	COG3762	S	Function unknown
UPI00004F91AE	ALF30683	NL70_08650	membrane protein	0.926817	NA	0.847946	NA	0.509469	NA	0.824545	NA	1.02556	NA	0.630675	NA	0.641481	NA	0.784315	NA	COG1512	R	General function prediction only
UPI00004F91B6	ALF30192	NL70_08730	hypothetical protein	1.03522	0.513817	0.272396	7.18e-05	0.697714	0.0680091	0.684011	0.00104486	0.650793	0.002246	1.00509	0.947219	0.690939	0.000557879	0.601267	0.000807402
UPI00004F91B7	ALF30193	NL70_08735	50S rRNA methyltransferase	1.16847	0.125404	1.55571	0.00137962	1.1478	0.250709	2.01448	0.000270159	1.74071	0.000453121	1.42654	0.0166358	2.12605	1.99e-05	1.16089	0.193512	COG1576	S	Function unknown
UPI00004F91BA	ALF30197	NL70_08755	glutamate 5-kinase	0.856767	0.371986	0.952217	0.768928	0.758606	0.172857	0.988958	0.945523	0.895324	0.526404	0.737389	0.132393	0.640283	0.0785241	0.639357	0.0479382	COG0263	E	Amino acid transport and metabolism	K00931	ko00330;ko00332;ko01100;ko01130;ko01230	Arginine and proline metabolism;Carbapenem biosynthesis;Metabolic pathways;Biosynthesis of antibiotics;Biosynthesis of amino acids
UPI00004F91BC	ALF30199	NL70_08770	GCN5 family acetyltransferase	1.45627	NA	NA	NA	0.919325	0.780015	NA	NA	NA	NA	0.887388	0.66147	1.25761	0.407371	0.77103	0.44668
UPI00004F91C1	ALF30205	NL70_08855	peptidase M24	0.880736	0.43033	0.333399	0.0206873	NA	NA	0.77727	0.117414	0.968051	0.818101	0.862197	0.377952	0.598931	0.106643	0.740724	0.0948421	COG0739	M	Cell wall/membrane/envelope biogenesis
UPI00004F91C3	ALF30207	NL70_08865	ATPase AAA	0.946739	0.0157061	0.92308	0.534597	1.08781	0.0112302	0.966144	0.786582	0.815502	0.196693	0.614806	0.00902589	1.02983	0.821195	0.544611	5.4e-08	COG0542	O	Posttranslational modification, protein turnover, chaperones
UPI00004F91C9	ALF30213	NL70_08905	hypothetical protein	1.26589	0.0295206	0.509558	0.00254074	1.34473	0.0165443	1.33246	0.0073496	1.40859	0.150923	1.06023	0.679315	1.0467	0.838471	1.38485	0.361167	COG5319	S	Function unknown
UPI00004F91CF	ALF30223	NL70_08965	protein kinase	1.02147	0.85136	0.371416	NA	0.908482	0.450228	0.535881	0.00326591	0.807117	0.0732015	0.971569	0.819378	1.00921	0.952051	1.03407	0.77103	COG0533	O	Posttranslational modification, protein turnover, chaperones
UPI00004F91D0	ALF30227	NL70_08985	50S ribosomal protein L11 methyltransferase	1.26165	0.038135	0.609052	0.0295494	0.616441	0.118567	0.855192	0.238972	0.975834	0.871546	1.03706	0.657901	1.02375	0.805133	0.975356	0.928817	COG3897	R	General function prediction only
UPI00004F91D3	ALF30229	NL70_09000	cell division protein FtsK	1.16126	0.0952905	0.753076	0.0153449	1.04114	0.645708	0.928329	0.575786	1.32829	0.00442192	1.16675	0.0469625	0.548841	0.000335885	1.32902	0.00676081	COG1674	D	Cell cycle control, cell division, chromosome partitioning
UPI00004F91D8	ALF30696	sdhA	fumarate reductase	0.860176	0.00379739	0.949451	0.180576	0.995299	0.912161	1.02063	0.526456	0.954106	0.189232	0.660886	2.38e-05	0.904755	0.0202912	0.82554	0.00101279	COG1053	C	Energy production and conversion	K00239	ko00020;ko00190;ko00650;ko01100;ko01110;ko01120;ko01130;ko01200	Citrate cycle (TCA cycle);Oxidative phosphorylation;Butanoate metabolism;Metabolic pathways;Biosynthesis of secondary metabolites;Microbial metabolism in diverse environments;Biosynthesis of antibiotics;Carbon metabolism
UPI00004F91D9	ALF30234	sdhD	succinate dehydrogenase	0.801092	0.0309754	1.20631	0.0578153	0.960746	0.619413	0.803944	0.102933	0.851673	0.0852024	0.520445	0.000728079	0.545942	0.000687973	0.975082	0.731725	COG2142	C	Energy production and conversion	K00242	ko00020;ko00190;ko00650;ko01100;ko01110;ko01120;ko01130;ko01200	Citrate cycle (TCA cycle);Oxidative phosphorylation;Butanoate metabolism;Metabolic pathways;Biosynthesis of secondary metabolites;Microbial metabolism in diverse environments;Biosynthesis of antibiotics;Carbon metabolism
UPI00004F91E4	ALF30264	NL70_09200	NTP pyrophosphohydrolase	0.971965	NA	NA	NA	0.717625	NA	0.507801	NA	NA	NA	NA	NA	NA	NA	0.447983	NA	COG1051	F	Nucleotide transport and metabolism
UPI00004F91F6	ALF30301	NL70_09410	hypothetical protein	0.646591	0.294738	0.382725	0.148613	0.390719	0.0981097	1.6361	0.30365	0.937967	0.867679	1.55533	0.408506	0.854202	0.652022	1.39233	0.699791
UPI00004F91F8	ALF30310	NL70_09460	acyl-phosphate glycerol 3-phosphate acyltransferase	0.963474	0.779625	0.852516	0.226482	1.1328	0.600076	0.922972	0.688175	0.642356	0.0834322	0.820101	0.438006	0.746267	0.12439	0.576134	0.096377	COG0204	I	Lipid transport and metabolism	K00655	ko00561;ko00564;ko01100;ko01110	Glycerolipid metabolism;Glycerophospholipid metabolism;Metabolic pathways;Biosynthesis of secondary metabolites
UPI00004F91FB	ALF30317	NL70_09495	exodeoxyribonuclease III	1.14612	0.0126662	NA	NA	0.524831	0.00440989	0.599793	0.0118704	0.685119	0.0116216	0.783528	0.120384	0.356184	1.65e-07	0.490384	0.00214393	COG0708	L	Replication, recombination and repair	K01142	ko03410	Base excision repair
UPI00004F9200	ALF30704	NL70_09555	hypothetical protein	1.35665	0.32834	1.76455	0.0816021	1.02146	0.944362	2.08784	0.0306246	1.14903	0.73659	2.30649	0.157042	1.75213	0.194303	1.47677	0.296216
UPI00004F9201	ALF30330	NL70_09565	ATPase	1.24393	0.54038	0.632328	0.258328	1.63138	0.101876	1.76649	0.0473552	0.869848	0.553691	0.670658	0.0704251	0.440704	0.000964044	1.16951	0.67046	COG2217	P	Inorganic ion transport and metabolism
UPI00004F9203	ALF30332	NL70_09575	hypothetical protein	NA	NA	NA	NA	NA	NA	NA	NA	NA	NA	NA	NA	NA	NA	NA	NA
UPI00004F9208	ALF30335	NL70_09595	BolA family transcriptional regulator	0.97639	0.852572	0.71858	0.0960528	0.552528	0.00795174	0.61124	0.0326005	0.646718	0.0114708	0.496933	0.000562067	0.801546	0.231756	0.488292	0.0106202	COG0271	T	Signal transduction mechanisms
UPI00004F920A	ALF30706	NL70_09620	recombinase XerD	0.686864	0.362931	0.684187	0.351101	0.74267	0.443216	0.858832	0.69419	0.705912	0.381617	0.806729	0.558586	0.435179	0.120778	0.680386	0.353219	COG4974	L	Replication, recombination and repair
UPI00004F920F	ALF30346	NL70_09660	3-oxoacyl-ACP reductase	1.42141	0.487665	1.70932	0.517019	0.756614	0.509468	1.61434	0.26737	1.50629	0.344852	0.558286	0.2749	0.883754	0.747307	0.591784	0.282755	COG1028	IQR	Multiple classes	K00059	ko00061;ko00780;ko01040;ko01100;ko01212	Fatty acid biosynthesis;Biotin metabolism;Biosynthesis of unsaturated fatty acids;Metabolic pathways;Fatty acid metabolism
UPI00004F921C	ALF30365	NL70_09755	chromosome partitioning protein ParA	0.870789	0.193734	NA	NA	0.987123	0.946214	1.14759	0.211374	0.972473	0.830538	1.04305	0.687673	0.969608	0.775953	1.33141	0.0445292	COG1192	D	Cell cycle control, cell division, chromosome partitioning
UPI00004F921D	ALF30707	NL70_09765	tRNA uridine 5-carboxymethylaminomethyl modification protein	1.05444	0.531214	0.592962	0.00674631	1.00009	0.999192	0.986635	0.872505	0.999564	0.995693	0.965508	0.67511	0.889122	0.254358	0.957472	0.61986	COG0445	D	Cell cycle control, cell division, chromosome partitioning
UPI00004F921F	ALF30368	NL70_09775	hypothetical protein	NA	NA	NA	NA	NA	NA	NA	NA	NA	NA	NA	NA	NA	NA	NA	NA	COG1331	O	Posttranslational modification, protein turnover, chaperones
UPI00004F9228	ALF30391	NL70_09900	pantothenate kinase	1.22036	0.499053	1.37331	0.173256	1.24292	0.320565	1.19234	0.4729	1.05626	0.851613	1.37369	0.127618	1.17126	0.538054	1.56277	0.0367933	COG1072	H	Coenzyme transport and metabolism	K00867	ko00770;ko01100	Pantothenate and CoA biosynthesis;Metabolic pathways
UPI00004F922A	ALF30396	chvG	histidine kinase	1.28075	0.271926	1.67747	0.0195253	1.59011	0.0570921	1.01248	0.942842	1.16255	0.165263	1.1285	0.327983	0.932579	0.558366	1.31998	0.0232157	COG0642	T	Signal transduction mechanisms	K14980	ko02020	Two-component system
UPI00004F922E	ALF30404	NL70_09970	ATP-dependent helicase	1.12043	0.428274	1.18808	0.184841	1.1647	0.238175	4.8712	0.0231327	3.59113	0.12137	1.94267	0.323863	0.958063	0.740146	2.43929	0.291487	COG1074	L	Replication, recombination and repair
UPI00004F9230	ALF30408	trpA	tryptophan synthase subunit alpha	1.17779	0.0101333	0.575145	0.000112096	0.960119	0.519663	0.919987	0.19882	0.968357	0.659353	1.08402	0.136073	1.05546	0.329659	0.847082	0.0210467	COG0159	E	Amino acid transport and metabolism	K01695	ko00260;ko00400;ko01100;ko01110;ko01130;ko01230	Glycine, serine and threonine metabolism;Phenylalanine, tyrosine and tryptophan biosynthesis;Metabolic pathways;Biosynthesis of secondary metabolites;Biosynthesis of antibiotics;Biosynthesis of amino acids
UPI00004F9231	ALF30409	NL70_09995	hypothetical protein	1.44218	0.168978	1.03064	0.892634	1.46844	0.40857	1.31174	0.221567	1.36494	0.153926	1.43103	0.173705	1.55353	0.102046	0.907785	0.827608
UPI00004F9233	ALF30411	NL70_10010	hypothetical protein	1.35728	0.224066	1.10574	0.753138	1.29166	0.0201687	0.944961	0.63673	1.06764	0.680863	1.56671	0.0384578	1.17943	0.243829	1.55038	0.0891878	COG1434	S	Function unknown
UPI00004F9235	ALF30416	NL70_10050	isoprenylcysteine carboxyl methyltransferase	0.622196	NA	0.538557	0.321911	0.627384	0.369256	1.01029	0.983316	1.01108	0.984378	0.828858	0.741068	1.20843	0.678314	0.366699	0.365051	COG2020	O	Posttranslational modification, protein turnover, chaperones
UPI00004F923A	ALF30424	NL70_10090	molecular chaperone DnaJ	0.917288	0.793432	1.30479	0.195165	1.39517	0.108171	0.596016	0.102599	0.608902	0.111377	0.398781	0.0281649	0.720626	0.229853	0.634687	0.131138	COG0484	O	Posttranslational modification, protein turnover, chaperones
UPI00004F923B	ALF30425	NL70_10095	SAM-dependent methlyltransferase	1.04701	NA	NA	NA	0.581953	NA	1.21545	NA	1.45756	NA	0.761692	NA	0.570953	NA	NA	NA	COG3963	I	Lipid transport and metabolism	K00570	ko00564;ko01100;ko01110	Glycerophospholipid metabolism;Metabolic pathways;Biosynthesis of secondary metabolites
UPI00004F923C	ALF30426	NL70_10100	orotidine 5'-phosphate decarboxylase	1.32752	0.00529616	1.44806	0.0334823	1.34376	0.0189502	1.29078	0.101549	1.35749	0.00574454	1.61259	0.000731561	1.42416	0.0145649	1.3087	0.0532476	COG0284	F	Nucleotide transport and metabolism	K01591	ko00240;ko01100	Pyrimidine metabolism;Metabolic pathways
UPI00004F923F	ALF30429	NL70_10125	transglutaminase	NA	NA	NA	NA	NA	NA	NA	NA	NA	NA	NA	NA	NA	NA	NA	NA	COG3672	S	Function unknown
UPI00004F9246	ALF30441	NL70_10195	alanine acetyltransferase	0.656416	0.196505	1.1699	0.451704	0.96808	0.905401	1.57601	0.141975	1.22105	0.453114	1.55334	0.0329001	1.60761	0.0810457	1.17342	0.341186	COG0456	R	General function prediction only
UPI00004F924C	ALF30450	NL70_10240	tRNA (guanine-N7)-methyltransferase	1.03742	0.75469	0.92068	0.228322	1.23753	0.26957	0.810341	0.249025	0.626219	0.0146467	0.837422	0.300085	0.486808	0.000385982	0.645153	0.115246	COG0220	R	General function prediction only
UPI00004F9254	ALF30468	NL70_10340	MarR family transcriptional regulator	NA	NA	NA	NA	NA	NA	NA	NA	NA	NA	NA	NA	NA	NA	NA	NA
UPI00004F9255	ALF30469	NL70_10345	cytochrome C oxidase subunit II	1.24839	0.55501	0.0758539	0.0458664	1.60572	0.0900326	1.26867	0.572748	1.54335	0.116563	1.92377	0.0206094	1.48348	0.153157	1.75997	0.0436972	COG0260	E	Amino acid transport and metabolism	K01255	ko00480;ko01100	Glutathione metabolism;Metabolic pathways
UPI00004F925A	ALF30843	NL70_11095	adenine nucleotide translocator 1	1.20921	0.596992	1.21486	0.584166	0.619539	0.31371	0.888998	0.809255	0.839881	0.708388	0.470919	0.0966509	1.18492	0.642009	1.32958	0.262566	COG1744	R	General function prediction only
UPI00004F925B	ALF30848	entE	enterobactin synthase subunit E	7.30269	NA	NA	NA	NA	NA	1.64011	NA	12.8885	NA	48.69	NA	NA	NA	NA	NA	COG1021	Q	Secondary metabolites biosynthesis, transport and catabolism	K02363	ko01053;ko01110;ko01130	Biosynthesis of siderophore group nonribosomal peptides;Biosynthesis of secondary metabolites;Biosynthesis of antibiotics
UPI00004F925C	ALF30849	NL70_11125	isochorismate synthase	NA	NA	NA	NA	NA	NA	NA	NA	NA	NA	NA	NA	NA	NA	NA	NA	COG1169	HQ	Multiple classes	K02361	ko00130;ko01053;ko01100;ko01110;ko01130	Ubiquinone and other terpenoid-quinone biosynthesis;Biosynthesis of siderophore group nonribosomal peptides;Metabolic pathways;Biosynthesis of secondary metabolites;Biosynthesis of antibiotics
UPI00004F925E	ALF30854	NL70_11155	extracytoplasmic function alternative sigma factor	0.936754	NA	NA	NA	0.615305	NA	0.634736	NA	0.763018	NA	NA	NA	NA	NA	0.805219	NA	COG4944	S	Function unknown
UPI00004F925F	ALF30855	NL70_11160	GntR family transcriptional regulator	1.0056	0.948199	0.551016	0.00239497	1.06769	0.584123	0.743131	0.0301756	1.0745	0.460821	0.997602	0.980754	0.972504	0.810791	0.864065	0.207526	COG2186	K	Transcription
UPI00004F9261	ALF30858	NL70_11175	branched-chain amino acid ABC transporter permease	0.938305	0.838103	1.54295	0.146614	1.05713	0.842293	1.08814	0.777314	1.23877	0.500631	0.900121	0.727098	0.981054	0.946565	1.08894	0.765963	COG4177	E	Amino acid transport and metabolism	K01998	ko02010;ko02024	ABC transporters;Quorum sensing
UPI00004F9262	ALF31680	NL70_11180	branched-chain amino acid ABC transporter substrate-binding protein	0.933537	0.665216	1.50858	0.00840486	1.32935	0.0679391	1.12563	0.34884	1.18636	0.170634	0.952973	0.719487	1.00474	0.969178	1.28856	0.0453485	COG0411	E	Amino acid transport and metabolism	K01995	ko02010;ko02024	ABC transporters;Quorum sensing
UPI00004F9264	ALF30860	NL70_11190	bleomycin resistance protein	NA	NA	1.03953	NA	NA	NA	0.491284	NA	0.645308	NA	0.658706	NA	NA	NA	0.77315	NA				K01759	ko00620	Pyruvate metabolism
UPI00004F9265	ALF30861	NL70_11195	3-oxoacyl-ACP reductase	0.612098	0.00378988	1.02896	0.809367	0.785064	0.103763	1.02235	0.836711	0.803818	0.21068	0.755306	0.0165682	0.961799	0.400103	0.864049	0.346771	COG1028	IQR	Multiple classes	K00059	ko00061;ko00780;ko01040;ko01100;ko01212	Fatty acid biosynthesis;Biotin metabolism;Biosynthesis of unsaturated fatty acids;Metabolic pathways;Fatty acid metabolism
UPI00004F926F	ALF30878	NL70_11300	amino acid transporter	NA	NA	0.661973	NA	1.10568	NA	0.827539	NA	0.611739	NA	0.465387	NA	0.519009	NA	0.306123	NA	COG1113	E	Amino acid transport and metabolism
UPI00004F9271	ALF31685	NL70_11370	lytic transglycosylase	1.09001	0.679973	0.102497	0.00354379	NA	NA	0.409522	0.0462123	0.53026	0.06028	0.900755	0.628691	0.197668	0.00630173	0.0483617	NA	COG2951	M	Cell wall/membrane/envelope biogenesis
UPI00004F9273	ALF30894	NL70_11395	membrane protein	1.67268	0.00113396	0.869258	0.351749	1.20052	0.127998	1.97609	0.000162888	1.4195	0.0213722	2.23618	4.26e-05	0.946555	0.676715	1.32644	0.0432597	COG0330	O	Posttranslational modification, protein turnover, chaperones
UPI00004F9274	ALF30895	hemH	ferrochelatase	1.49287	0.000105033	0.969096	0.477242	0.89265	0.0364166	1.17461	0.00438023	0.981716	0.660576	1.82807	2.63e-05	0.902763	0.0550289	1.03839	0.389445	COG0276	H	Coenzyme transport and metabolism	K01772	ko00860;ko01100;ko01110	Porphyrin and chlorophyll metabolism;Metabolic pathways;Biosynthesis of secondary metabolites
UPI00004F9276	ALF30896	NL70_11415	hypothetical protein	0.907543	0.732426	0.648888	0.140301	0.64734	0.17037	0.927796	0.841657	0.797253	0.384912	0.876349	0.591085	0.866548	0.539589	0.95616	0.888633	COG0115	EH	Multiple classes	K02619	ko00790	Folate biosynthesis
UPI00004F927B	ALF30901	eda	keto-deoxy-phosphogluconate aldolase	1.13548	0.0182566	0.207723	5.94e-07	0.889419	0.0240293	0.65474	0.00011094	0.822908	0.00468119	1.04969	0.32712	1.01621	0.685831	0.961287	0.331368	COG0800	G	Carbohydrate transport and metabolism	K01625	ko00030;ko00630;ko01100;ko01120;ko01200	Pentose phosphate pathway;Glyoxylate and dicarboxylate metabolism;Metabolic pathways;Microbial metabolism in diverse environments;Carbon metabolism
UPI00004F927C	ALF30903	NL70_11450	hypothetical protein	0.965803	0.790201	NA	NA	1.14752	0.140254	0.894538	0.510748	0.872016	0.204718	0.984171	0.886022	0.901842	0.493486	0.925621	0.567956	COG1054	R	General function prediction only
UPI00004F927D	ALF30904	NL70_11455	molybdate ABC transporter substrate-binding protein	2.04844	0.0989852	1.90171	0.0966547	0.894826	0.843965	2.02518	0.0657677	1.70416	0.237542	4.7949	7.43e-05	0.464391	0.222135	1.80367	0.195806	COG0725	P	Inorganic ion transport and metabolism	K02020	ko02010	ABC transporters
UPI00004F927E	ALF30906	NL70_11465	molybdenum ABC transporter ATP-binding protein	1.75667	0.0177321	2.41433	1.62e-05	2.09232	7.05e-05	2.06165	0.0598876	1.32663	0.213026	3.72016	2.62e-07	1.36722	0.00654614	1.57323	0.000767742	COG4148	P	Inorganic ion transport and metabolism	K02017	ko02010	ABC transporters
UPI00004F9281	ALF30908	NL70_11480	hypothetical protein	NA	NA	NA	NA	NA	NA	NA	NA	NA	NA	NA	NA	NA	NA	NA	NA
UPI00004F9282	ALF30910	NL70_11490	ABC transporter substrate-binding protein	1.171	0.0442359	0.565561	0.00165714	0.094322	7.71e-05	1.15774	0.16571	1.33078	0.00420911	1.29149	0.0180647	1.29267	0.00745903	0.797985	0.0978751	COG3683	R	General function prediction only
UPI00004F9284	ALF31690	NL70_11510	chain-length determining protein	2.9264	0.31435	1.2354	0.0212324	1.12216	0.0122373	1.02839	0.628617	0.978446	0.590992	1.11452	0.0521137	0.999076	0.976611	1.24897	0.00436168	COG3206	M	Cell wall/membrane/envelope biogenesis
UPI00004F9286	ALF30916	NL70_11525	glycosyl transferase	1.24487	0.171732	1.15235	0.428212	1.58116	0.00657273	1.43378	0.0489814	1.56433	0.0128682	1.52788	0.0102064	1.35249	0.065637	1.16314	0.414039
UPI00004F9287	ALF30917	NL70_11530	glycosyl transferase	0.596325	0.587807	0.542367	0.418533	0.444373	0.357108	0.527355	0.449026	0.279051	0.185959	0.872947	0.861248	0.255653	0.172261	0.306219	0.196029
UPI00004F928A	ALF30920	NL70_11545	molybdopterin oxidoreductase	NA	NA	1.7964	0.0218266	1.17896	0.530145	1.18887	0.441642	1.02917	0.928348	1.11946	0.76259	1.38088	0.329446	1.50719	0.0886549	COG0673	R	General function prediction only
UPI00004F928B	ALF30922	NL70_11555	spermidine/putrescine ABC transporter ATPase	NA	NA	NA	NA	NA	NA	NA	NA	NA	NA	NA	NA	NA	NA	NA	NA	COG3842	E	Amino acid transport and metabolism	K02052	ko02024	Quorum sensing
UPI00004F9293	ALF30940	fliI	ATP synthase	2.21061	0.189788	NA	NA	NA	NA	NA	NA	0.682048	NA	0.992725	NA	NA	NA	NA	NA	COG1157	NU	Multiple classes	K02412	ko02040	Flagellar assembly
UPI00004F929B	ALF30951	NL70_11710	DeoR faimly transcriptional regulator	0.830329	0.342499	0.393324	0.00592811	0.218259	NA	0.540414	0.123234	0.585087	0.0335979	0.578637	0.0279734	0.894859	0.50208	0.367788	0.0154874	COG1349	KG	Multiple classes
UPI00004F929C	ALF30953	NL70_11720	membrane protein	1.22008	0.0037098	0.732885	0.000312922	0.704991	0.000353631	0.957864	0.763698	0.970405	0.618413	1.1965	0.00166378	1.74769	8.82e-07	0.653856	8.45e-05	COG3395	S	Function unknown
UPI00004F92A3	ALF30967	NL70_11815	cytochrome B561	3.54679	0.0509761	NA	NA	NA	NA	NA	NA	NA	NA	NA	NA	NA	NA	NA	NA	COG3038	C	Energy production and conversion
UPI00004F92A8	ALF30972	NL70_11855	glycolate oxidase subunit GlcD	NA	NA	NA	NA	NA	NA	NA	NA	NA	NA	NA	NA	NA	NA	NA	NA	COG0277	C	Energy production and conversion	K00104	ko00630;ko01100;ko01110;ko01120;ko01130	Glyoxylate and dicarboxylate metabolism;Metabolic pathways;Biosynthesis of secondary metabolites;Microbial metabolism in diverse environments;Biosynthesis of antibiotics
UPI00004F92A9	ALF30973	glcE	2-hydroxy-acid oxidase	0.896275	0.377219	1.15308	0.0441722	1.08774	0.458042	1.13706	0.279925	1.21882	0.036872	0.555696	0.000606393	1.00188	0.975438	0.98289	0.893898	COG0277	C	Energy production and conversion	K11472	ko00630;ko01100;ko01110;ko01120;ko01130	Glyoxylate and dicarboxylate metabolism;Metabolic pathways;Biosynthesis of secondary metabolites;Microbial metabolism in diverse environments;Biosynthesis of antibiotics
UPI00004F92AD	ALF30977	NL70_11885	lysine transporter LysE	1.03204	0.564244	0.917503	0.0545958	0.705728	0.00104771	0.952302	0.420367	1.03148	0.617416	1.01384	0.714444	0.577309	3.49e-05	1.08437	0.0775035	COG1280	E	Amino acid transport and metabolism
UPI00004F92B0	ALF30979	hisG	ATP phosphoribosyltransferase catalytic subunit	1.28096	0.127921	1.54534	0.0142706	1.48099	0.03142	1.24038	0.194613	1.23809	0.223854	1.35126	0.0680828	1.38808	0.0958736	1.39731	0.0525529	COG0040	E	Amino acid transport and metabolism	K00765	ko00340;ko01100;ko01110;ko01230	Histidine metabolism;Metabolic pathways;Biosynthesis of secondary metabolites;Biosynthesis of amino acids
UPI00004F92B3	ALF30988	ileS	isoleucine--tRNA ligase	1.01699	0.626091	1.04961	0.189628	1.02948	0.350069	1.04816	0.173889	1.02666	0.407363	1.44684	0.14512	1.01448	0.637076	1.86875	0.0270496	COG0060	J	Translation, ribosomal structure and biogenesis	K01870	ko00970	Aminoacyl-tRNA biosynthesis
UPI00004F92B5	ALF30991	NL70_11965	CMP deaminase	1.28113	0.277441	1.0532	0.82382	1.34135	0.249745	0.982155	0.94083	1.0264	0.915145	1.11397	0.612254	1.0949	0.73136	2.41657	0.402436	COG0590	FJ	Multiple classes	K01485	ko00240;ko00330;ko01100	Pyrimidine metabolism;Arginine and proline metabolism;Metabolic pathways
UPI00004F92B9	ALF30996	NL70_12000	potassium transporter TrkA	0.958025	0.782909	0.58818	0.034448	0.63904	0.0416062	0.637343	0.0223334	0.687695	0.127811	0.868478	0.435368	0.412685	0.00457249	0.78976	0.163855	COG0475	P	Inorganic ion transport and metabolism
UPI00004F92BD	ALF31005	NL70_12045	major facilitator transporter	0.976289	0.906064	0.926087	NA	NA	NA	NA	NA	NA	NA	0.957307	NA	NA	NA	NA	NA	COG2814	G	Carbohydrate transport and metabolism
UPI00004F92C0	ALF31009	NL70_12075	2,4-dienoyl-CoA reductase	1.11882	0.6574	0.772478	0.581549	1.2451	0.469592	1.1748	0.492887	1.31935	0.502213	0.989464	0.97835	NA	NA	0.954148	0.864164	COG1902	C	Energy production and conversion
UPI00004F92CB	ALF31044	NL70_12260	6-aminohexanoate hydrolase	0.783523	0.716723	0.742616	0.530629	1.10499	0.840768	0.905182	NA	0.957034	0.934245	0.851662	0.684231	0.262629	NA	NA	NA	COG1680	V	Defense mechanisms
UPI00004F92CF	ALF31059	NL70_12340	ABC transporter substrate-binding protein	1.11563	0.000682818	1.64775	2.42e-08	0.86074	0.000148116	1.36568	6.9e-07	1.37823	1.86e-06	1.12069	0.00488548	1.04647	0.1382	1.03302	0.2005	COG1464	P	Inorganic ion transport and metabolism	K02073	ko02010	ABC transporters
UPI00004F92D6	ALF31068	NL70_12390	hypothetical protein	1.91423	0.000643733	0.622575	0.0417971	0.909487	0.532015	3.25498	1.35e-05	2.28603	9.73e-05	1.73661	0.00171916	1.85106	0.00135739	0.925099	0.649246	COG0160	E	Amino acid transport and metabolism
UPI00004F92D9	ALF31072	NL70_12415	GntR family transcriptional regulator	NA	NA	NA	NA	NA	NA	NA	NA	NA	NA	NA	NA	NA	NA	NA	NA	COG2186	K	Transcription
UPI00004F92DD	ALF31080	NL70_12465	ABC transporter permease	NA	NA	0.697731	NA	1.20797	NA	0.577491	NA	1.67897	NA	4.46336	NA	NA	NA	1.01996	NA	COG4214	G	Carbohydrate transport and metabolism	K10547	ko02010	ABC transporters
UPI00004F92DE	ALF31082	NL70_12475	HutD-family protein	NA	NA	NA	NA	NA	NA	6.75827	NA	6.83381	NA	2.32203	NA	8.24115	NA	4.2222	NA	COG3758	S	Function unknown
UPI00004F92DF	ALF31083	NL70_12480	urocanate hydratase	1.04885	0.636997	1.26789	0.000394497	1.2468	0.000366222	3.60524	1.49e-08	3.35754	3.03e-08	1.00378	0.924658	2.04347	0.020369	1.40802	0.264969	COG2987	E	Amino acid transport and metabolism	K01712	ko00340;ko01100	Histidine metabolism;Metabolic pathways
UPI00004F92E0	ALF31084	NL70_12485	N-formylglutamate amidohydrolase	0.438793	0.125814	NA	NA	NA	NA	0.515946	0.195047	0.707773	0.315137	NA	NA	0.952015	0.941275	1.4955	NA	COG3741	E	Amino acid transport and metabolism	K01479	ko00340;ko01100	Histidine metabolism;Metabolic pathways
UPI00004F92E1	ALF31711	NL70_12490	histidine ammonia-lyase	1.0433	0.667009	1.40162	0.00274245	1.12629	0.393926	2.47964	2.36e-05	2.37036	5.43e-06	1.01637	0.884072	1.47518	0.00175697	1.2255	0.0445962	COG2986	E	Amino acid transport and metabolism	K01745	ko00340;ko01100	Histidine metabolism;Metabolic pathways
UPI00004F92E3	ALF31087	NL70_12505	GntR family transcriptional regulator	0.87851	0.828429	NA	NA	0.420213	0.272095	0.244739	0.0291263	0.268585	0.0512835	0.0738127	2.88e-07	0.0724794	1.73e-07	0.221202	0.0154741	COG2188	K	Transcription
UPI00004F92E4	ALF31089	NL70_12515	aldehyde dehydrogenase	0.101763	NA	NA	NA	NA	NA	0.0557135	NA	0.78848	NA	0.0888731	NA	NA	NA	0.0770655	NA
UPI00004F92E6	ALF31095	NL70_12550	hypothetical protein	NA	NA	NA	NA	NA	NA	NA	NA	NA	NA	1.00318	NA	0.87029	NA	NA	NA
UPI00004F92EC	ALF31715	NL70_12605	hypothetical protein	1.95793	0.00014168	0.598048	0.00354686	0.618251	0.00446479	2.0441	3.82e-05	1.0701	0.485456	1.35728	0.0170889	1.34751	0.0101503	0.708501	0.0161829	COG5383	S	Function unknown
UPI00004F92EF	ALF31717	NL70_12645	ornithine cyclodeaminase	0.939926	0.0606725	1.14101	0.00117242	1.08342	0.0986587	1.5224	1.91e-07	1.31285	8.43e-06	1.03737	0.0880545	1.00164	0.941891	1.08265	0.0102085	COG2423	E	Amino acid transport and metabolism	K01750	ko00330;ko01110;ko01130;ko01230	Arginine and proline metabolism;Biosynthesis of secondary metabolites;Biosynthesis of antibiotics;Biosynthesis of amino acids
UPI00004F92F0	ALF31109	NL70_12650	preprotein translocase subunit TatC	1.24039	0.0483579	0.207078	0.000406829	0.540679	0.00123142	1.32556	0.0333667	1.06498	0.609805	0.996541	0.977262	0.983362	0.886071	0.570987	0.00206252	COG2346	R	General function prediction only
UPI00004F92F3	ALF31110	NL70_12670	thioredoxin	0.967028	0.120252	0.876752	0.000536704	1.08373	0.00508763	1.44011	1.61e-06	1.19585	0.000451342	0.96812	0.189419	1.6651	1.95e-07	1.11783	0.000554641	COG3118	O	Posttranslational modification, protein turnover, chaperones
UPI00004F92FA	ALF31721	NL70_12760	hypothetical protein	0.99241	0.866786	0.889877	0.079242	0.707219	0.346939	NA	NA	0.830793	0.102416	0.923519	0.322968	NA	NA	1.02866	0.626664	COG1739	S	Function unknown
UPI00004F92FD	ALF31135	NL70_12815	hypothetical protein	1.0481	0.0922693	0.620391	5.37e-06	0.59437	2.81e-06	0.447355	5.08e-07	0.637079	6.18e-06	0.897933	0.0173065	0.253507	1.14e-07	1.06997	0.0385738	COG5618	R	General function prediction only
UPI00004F9305	ALF31151	NL70_12910	DEAD/DEAH box helicase	0.823086	0.301468	0.90027	0.569789	0.956673	0.791309	0.85715	0.397111	0.85921	0.417439	0.812882	0.273535	0.630534	0.0540772	1.00268	0.986794	COG0610	V	Defense mechanisms
UPI00004F9307	ALF31154	NL70_12925	hypothetical protein	0.646686	0.076438	1.52955	0.0556564	2.05103	0.213806	1.22565	0.320445	1.12677	0.536426	1.46683	0.0320398	1.40255	0.103623	1.35268	0.0709169
UPI00004F930A	ALF31158	NL70_12955	hypothetical protein	0.710513	0.182393	NA	NA	1.44916	0.0334037	0.376524	0.0195355	0.82982	0.427399	0.939151	0.680837	0.868572	0.400347	1.02496	0.89676	COG3600	S	Function unknown
UPI00004F930C	ALF31159	ncd2	2-nitropropane dioxygenase	1.14246	0.377632	1.30994	0.179873	1.32505	0.217856	1.19557	0.0767031	1.32116	0.0208186	1.15542	0.209935	2.0697	0.000141073	1.13592	0.306745	COG2070	R	General function prediction only	K00459	ko00910	Nitrogen metabolism
UPI00004F930F	ALF31165	NL70_13000	peptidoglycan-binding protein	1.01676	0.936181	0.748186	0.643727	1.58273	0.496412	1.49853	0.533859	3.2902	0.000267794	2.01772	0.283407	1.27573	0.368473	0.824772	0.397481	COG0790	R	General function prediction only
UPI00004F9312	ALF31170	NL70_13040	mannonate dehydratase	1.33942	0.0970548	0.667199	0.0573727	1.32275	0.56487	0.809103	0.540086	0.773632	0.396785	0.698145	0.0636821	0.684336	0.284976	0.653157	0.152693	COG1312	G	Carbohydrate transport and metabolism	K01686	ko00040;ko01100	Pentose and glucuronate interconversions;Metabolic pathways
UPI00004F931A	ALF31182	nikC	nickel transporter permease NikC	NA	NA	NA	NA	NA	NA	NA	NA	NA	NA	NA	NA	NA	NA	NA	NA	COG1173	EP	Multiple classes	K15586	ko02010	ABC transporters
UPI00004F931F	ALF31189	NL70_13150	acetyl-CoA acetyltransferase	1.0105	0.499776	0.466899	3.33e-09	0.836575	0.00320389	0.683377	5.51e-06	0.871176	0.000773734	0.846296	0.000284322	0.863168	0.000426115	0.683639	6.42e-07	COG0183	I	Lipid transport and metabolism	K00626	ko00071;ko00072;ko00280;ko00310;ko00362;ko00380;ko00620;ko00630;ko00640;ko00650;ko00900;ko01100;ko01110;ko01120;ko01130;ko01200;ko01212;ko02020	Fatty acid degradation;Synthesis and degradation of ketone bodies;Valine, leucine and isoleucine degradation;Lysine degradation;Benzoate degradation;Tryptophan metabolism;Pyruvate metabolism;Glyoxylate and dicarboxylate metabolism;Propanoate metabolism;Butanoate metabolism;Terpenoid backbone biosynthesis;Metabolic pathways;Biosynthesis of secondary metabolites;Microbial metabolism in diverse envi…
UPI00004F9321	ALF31192	NL70_13165	hypothetical protein	1.16469	0.705577	1.39776	0.0434577	1.60003	0.0062138	1.25845	0.1066	1.21015	0.0709435	1.42606	0.11991	1.34057	0.306598	1.50261	0.00181655	COG1525	L	Replication, recombination and repair
UPI00004F932D	ALF31216	NL70_13300	LysR family transcriptional regulator	NA	NA	NA	NA	NA	NA	NA	NA	NA	NA	NA	NA	NA	NA	NA	NA	COG0583	K	Transcription
UPI00004F9331	ALF31219	NL70_13320	AsnC family transcriptional regulator	1.03317	0.899566	1.52847	0.00172068	1.07722	0.423241	1.25314	0.216523	1.21028	0.0213656	1.19037	0.154721	2.24875	0.00273541	1.25698	0.278319	COG1846	K	Transcription
UPI00004F9335	ALF31225	NL70_13350	histidinol phosphatase	1.0448	0.726642	0.510428	0.00761108	0.976082	0.872886	0.707009	0.200802	0.505716	NA	1.08768	0.578887	0.767517	0.102493	0.997291	0.983245	COG1120	PH	Multiple classes	K02013	ko02010	ABC transporters
UPI00004F933E	ALF31243	NL70_13440	alcohol dehydrogenase	NA	NA	NA	NA	NA	NA	NA	NA	NA	NA	NA	NA	NA	NA	NA	NA	COG1454	C	Energy production and conversion	K00001	ko00010;ko00071;ko00350;ko00625;ko00626;ko01100;ko01110;ko01120;ko01130;ko01220	Glycolysis / Gluconeogenesis;Fatty acid degradation;Tyrosine metabolism;Chloroalkane and chloroalkene degradation;Naphthalene degradation;Metabolic pathways;Biosynthesis of secondary metabolites;Microbial metabolism in diverse environments;Biosynthesis of antibiotics;Degradation of aromatic compounds
UPI00004F9344	ALF31249	NL70_13480	glycine dehydrogenase	1.01432	0.798769	0.335546	9.99e-06	1.11428	0.104575	1.15987	0.0347417	1.08476	0.148052	1.18571	0.0134796	0.959799	0.45057	0.992005	0.876447	COG1003	E	Amino acid transport and metabolism	K00281	ko00260;ko00630;ko01100;ko01110;ko01130;ko01200	Glycine, serine and threonine metabolism;Glyoxylate and dicarboxylate metabolism;Metabolic pathways;Biosynthesis of secondary metabolites;Biosynthesis of antibiotics;Carbon metabolism
UPI00004F9346	ALF31251	putA	transcriptional regulator	1.2447	0.0960478	1.84167	0.202955	0.952691	0.743911	1.42608	2.27e-05	1.23003	0.00084705	1.20659	0.00055879	1.1218	0.0141906	1.43157	9.25e-06	COG4230	C	Energy production and conversion	K13821	ko00250;ko00330;ko01100;ko01110;ko01130	Alanine, aspartate and glutamate metabolism;Arginine and proline metabolism;Metabolic pathways;Biosynthesis of secondary metabolites;Biosynthesis of antibiotics
UPI00004F934A	ALF31255	NL70_13510	inositol monophosphatase	15.2799	NA	24.766	NA	0.962647	NA	26.3574	NA	10.8869	NA	20.5598	NA	27.9885	NA	0.477538	NA	COG0483	G	Carbohydrate transport and metabolism	K01092	ko00521;ko00562;ko01100	Streptomycin biosynthesis;Inositol phosphate metabolism;Metabolic pathways
UPI00004F934B	ALF31256	iolB	5-deoxyglucuronate isomerase	0.468027	0.448052	0.72406	0.695529	0.506281	0.541577	0.7093	0.68158	0.715182	0.704177	0.476901	0.438373	0.468338	0.430401	0.644049	0.614158	COG3718	G	Carbohydrate transport and metabolism	K03337	ko00562;ko01100;ko01120	Inositol phosphate metabolism;Metabolic pathways;Microbial metabolism in diverse environments
UPI00004F934D	ALF31259	iolC	5-dehydro-2-deoxygluconokinase	0.402449	0.0529655	0.240483	0.0473193	0.62974	0.23997	0.536287	0.0994605	0.639094	0.232215	6.32447	0.501125	6.66079	0.45943	23.137	0.427547	COG3892	S	Function unknown	K03338	ko00562;ko01100;ko01120	Inositol phosphate metabolism;Metabolic pathways;Microbial metabolism in diverse environments
UPI00004F9351	ALF31263	NL70_13550	LysR family transcriptional regulator	0.880604	0.145331	0.616568	0.00113158	1.04081	0.500043	1.21412	0.00656153	1.06823	0.18198	1.052	0.241843	0.70975	0.0576121	1.01912	0.760301	COG0583	K	Transcription
UPI00004F9354	ALF31738	NL70_13575	multicopper oxidase	0.851051	0.751732	1.32302	0.479598	1.25108	0.689437	0.765204	0.554299	0.905107	0.813626	0.814937	0.633971	0.816904	0.643417	0.632348	0.478382	COG2132	Q	Secondary metabolites biosynthesis, transport and catabolism
UPI00004F9356	ALF31272	NL70_13600	iron ABC transporter substrate-binding protein	2.33581	1.41e-08	0.653876	2.5e-05	0.574713	2.29e-05	0.659925	4.77e-07	0.561007	3.66e-06	3.93419	2.15e-07	0.819053	0.000890725	0.645558	4.13e-07	COG1840	P	Inorganic ion transport and metabolism	K02012	ko02010	ABC transporters
UPI00004F9357	ALF31273	NL70_13605	iron ABC transporter permease	NA	NA	NA	NA	NA	NA	NA	NA	NA	NA	NA	NA	NA	NA	NA	NA	COG1178	P	Inorganic ion transport and metabolism	K02011	ko02010	ABC transporters
UPI00004F9359	ALF31276	NL70_13620	formate dehydrogenase activation protein	1.45866	0.354703	0.778637	0.600382	0.769718	0.543424	3.20304	0.00121445	1.59284	0.246727	0.987685	0.978387	0.650428	0.392988	0.803332	0.653772	COG1526	C	Energy production and conversion
UPI00004F935F	ALF31285	NL70_13670	ATP-binding protein	1.15282	0.416263	1.42441	0.107419	1.46606	0.0688952	1.3005	0.15199	1.22457	0.331819	1.23567	0.230301	1.42331	0.130951	1.52961	0.0235179	COG1126	E	Amino acid transport and metabolism	K10010	ko02010	ABC transporters
UPI00004F9361	ALF31287	NL70_13680	amino acid ABC transporter substrate-binding protein	1.12701	0.145231	2.52548	2.08e-05	0.771513	0.00388162	1.27001	0.00367231	1.47037	4.71e-05	1.15206	0.0357698	1.12506	0.110204	1.2642	0.0233332	COG0834	ET	Multiple classes	K02424	ko02010	ABC transporters
UPI00004F9363	ALF31291	NL70_13700	enterobactin ABC transporter permease	NA	NA	NA	NA	NA	NA	NA	NA	NA	NA	NA	NA	NA	NA	NA	NA	COG4605	P	Inorganic ion transport and metabolism	K02015	ko02010	ABC transporters
UPI00004F9364	ALF31292	NL70_13705	iron ABC transporter permease	2.44381	NA	1.42494	NA	NA	NA	NA	NA	NA	NA	6.19187	NA	NA	NA	NA	NA	COG4606	P	Inorganic ion transport and metabolism	K02015	ko02010	ABC transporters
UPI00004F9365	ALF31293	NL70_13710	iron ABC transporter substrate-binding protein	2.12057	9.78e-07	0.674558	0.000289179	0.617143	4.62e-05	1.59172	2.28e-05	0.833169	0.00455488	4.92249	1.73e-07	1.11455	0.154917	0.690474	0.00590099	COG4607	P	Inorganic ion transport and metabolism	K02016	ko02010	ABC transporters
UPI00004F936A	ALF31741	NL70_13765	guanine permease	0.678355	0.48124	2.61689	0.184825	1.2178	0.658223	1.78934	0.153961	1.52874	0.390923	1.29255	0.624065	1.44832	0.395943	3.0749	0.0244328	COG2252	R	General function prediction only
UPI00004F936B	ALF31742	NL70_13770	cytidine deaminase	1.36623	0.0466228	0.370287	0.000610825	0.739073	0.0116969	0.468743	0.000439501	0.779222	0.0179053	1.08887	0.137432	0.560741	0.00422214	0.713899	0.00228608	COG0590	FJ	Multiple classes
UPI00004F936D	ALF31743	NL70_13785	glycerol-3-phosphate transporter membrane protein	0.980688	0.878738	0.718735	0.169136	0.474668	0.00925647	0.480816	NA	0.672884	NA	0.785395	0.122364	0.329598	NA	0.805184	0.107183	COG0395	G	Carbohydrate transport and metabolism	K05815	ko02010	ABC transporters
UPI00004F936E	ALF31744	NL70_13790	glycerol-3-phosphate transporter permease	NA	NA	NA	NA	NA	NA	NA	NA	NA	NA	NA	NA	NA	NA	NA	NA	COG1175	G	Carbohydrate transport and metabolism	K05814	ko02010	ABC transporters
UPI00004F9374	ALF31745	NL70_13830	amino acid-binding protein	0.378091	0.362552	1.06527	0.941163	0.370065	0.357279	2.58015	0.159623	1.13183	0.886228	1.69342	0.484453	2.46371	0.165769	1.15412	0.868034	COG0683	E	Amino acid transport and metabolism	K01999	ko02010;ko02024	ABC transporters;Quorum sensing
UPI00004F9376	ALF31314	pcaH	protocatechuate 3,4-dioxygenase	0.841638	0.614751	0.728107	0.375387	1.20589	0.389253	0.175767	0.0095211	0.589607	0.208311	0.98085	0.974262	0.354746	0.0279694	0.712425	0.405708	COG3485	Q	Secondary metabolites biosynthesis, transport and catabolism	K00449	ko00362;ko00624;ko01100;ko01120;ko01220	Benzoate degradation;Polycyclic aromatic hydrocarbon degradation;Metabolic pathways;Microbial metabolism in diverse environments;Degradation of aromatic compounds
UPI00004F9377	ALF31317	NL70_13860	LysR family transcriptional regulator	0.691972	0.0182829	NA	NA	0.675447	NA	NA	NA	NA	NA	1.22112	0.322635	NA	NA	1.03362	0.769252	COG0583	K	Transcription
UPI00004F9379	ALF31319	NL70_13875	IclR family transcriptional regulator	0.775701	0.0913619	0.431298	0.00645173	0.99596	0.981962	0.593492	0.00424733	0.883064	0.209816	0.516889	0.000463864	0.438449	0.000328623	0.978316	0.868363	COG1414	K	Transcription
UPI00004F937A	ALF31747	NL70_13880	3-oxoadipate CoA-transferase	NA	NA	NA	NA	NA	NA	NA	NA	NA	NA	NA	NA	NA	NA	NA	NA	COG1788	I	Lipid transport and metabolism	K01031	ko00362;ko01100;ko01120	Benzoate degradation;Metabolic pathways;Microbial metabolism in diverse environments
UPI00004F937B	ALF31322	NL70_13895	twin-arginine translocation pathway signal protein	0.796393	NA	NA	NA	1.37079	NA	0.656669	NA	NA	NA	1.21068	NA	1.0689	NA	1.49934	NA	COG1574	R	General function prediction only
UPI00004F937D	ALF31324	NL70_13910	amino acid ABC transporter	0.981516	0.620114	3.39891	0.100119	2.05614	0.365894	1.1956	0.00330597	2.28373	0.266694	1.12538	0.00333311	2.04192	0.376604	1.21062	1.77e-05	COG0834	ET	Multiple classes
UPI00004F937E	ALF31326	NL70_13920	amino acid dehydrogenase	NA	NA	NA	NA	NA	NA	NA	NA	NA	NA	NA	NA	NA	NA	NA	NA	COG0665	E	Amino acid transport and metabolism	K00285	ko00360	Phenylalanine metabolism
UPI00004F9383	ALF31750	NL70_14020	multidrug ABC transporter ATPase	1.18809	0.275136	1.3048	0.0524253	1.35664	0.0777045	1.5347	0.00394635	1.29718	0.0634085	1.04951	0.755987	0.657451	NA	1.14098	0.294792
UPI00004F9384	ALF31342	NL70_14025	DNA mismatch repair protein MutT	0.754767	0.0303419	0.0870162	NA	0.695054	0.0695455	1.13018	0.124841	0.999541	0.995478	1.8923	0.405964	0.854995	0.12583	0.849108	0.196646
UPI00004F9385	ALF31343	NL70_14030	hypothetical protein	NA	NA	NA	NA	NA	NA	NA	NA	NA	NA	NA	NA	NA	NA	NA	NA	COG5349	S	Function unknown
UPI00004F9389	ALF31752	NL70_14055	glycerol-3-phosphate acyltransferase	0.567347	0.391962	1.10617	0.729614	0.734686	0.455448	0.97367	0.938106	1.23169	0.312548	1.24212	0.262528	0.190492	0.010082	1.29099	0.195957	COG0344	S	Function unknown	K08591	ko00561;ko00564;ko01100;ko01110	Glycerolipid metabolism;Glycerophospholipid metabolism;Metabolic pathways;Biosynthesis of secondary metabolites
UPI00004F938B	ALF31349	NL70_14075	Holliday junction resolvase	NA	NA	NA	NA	NA	NA	NA	NA	NA	NA	NA	NA	NA	NA	NA	NA	COG0816	L	Replication, recombination and repair
UPI00004F9395	ALF31360	NL70_14150	glucosamine--fructose-6-phosphate aminotransferase	0.302899	6.29e-06	0.850817	0.445933	0.682908	0.115493	1.25301	0.00375269	1.0427	0.43568	1.26173	0.00399468	1.07224	0.207392	1.18583	0.0103596	COG0449	M	Cell wall/membrane/envelope biogenesis	K00820	ko00250;ko00520;ko01100;ko01130	Alanine, aspartate and glutamate metabolism;Amino sugar and nucleotide sugar metabolism;Metabolic pathways;Biosynthesis of antibiotics
UPI00004F939C	ALF31378	NL70_14255	transcriptional regulator	0.647375	3e-06	0.195893	1.92e-06	0.700787	0.0101648	1.41237	0.000984846	0.927517	0.142862	0.615792	2.37e-05	0.833834	0.00317578	0.489124	3.99e-05	COG1959	K	Transcription
UPI00004F93A1	ALF31387	NL70_14320	beta-mannosidase	NA	NA	NA	NA	NA	NA	NA	NA	NA	NA	NA	NA	NA	NA	NA	NA	COG4124	G	Carbohydrate transport and metabolism
UPI00004F93AA	ALF31764	NL70_14395	MFS transporter	1.63267	0.135435	1.25571	0.0437378	1.11826	0.275934	1.00454	0.9597	1.22887	0.0404342	0.93414	0.280291	0.919069	0.114939	1.28488	0.000789712	COG2814	G	Carbohydrate transport and metabolism
UPI00004F93AB	ALF31402	NL70_14405	cell division protein FtsK	1.05645	0.582474	0.107319	6.97e-05	0.737358	0.0335033	0.265985	0.000276207	2.90488	0.437334	1.22914	0.0490555	6.44401	0.12291	0.685217	0.0160139	COG1674	D	Cell cycle control, cell division, chromosome partitioning
UPI00004F93AE	ALF31404	NL70_14415	dihydrolipoamide dehydrogenase	0.379941	NA	0.356709	NA	0.778816	NA	0.974821	NA	0.345732	NA	0.658047	NA	0.444582	NA	0.416808	NA	COG1249	C	Energy production and conversion	K00382	ko00010;ko00020;ko00260;ko00280;ko00620;ko00630;ko00640;ko01100;ko01110;ko01120;ko01130;ko01200	Glycolysis / Gluconeogenesis;Citrate cycle (TCA cycle);Glycine, serine and threonine metabolism;Valine, leucine and isoleucine degradation;Pyruvate metabolism;Glyoxylate and dicarboxylate metabolism;Propanoate metabolism;Metabolic pathways;Biosynthesis of secondary metabolites;Microbial metabolism in diverse environments;Biosynthesis of antibiotics;Carbon metabolism
UPI00004F93AF	ALF31405	NL70_14420	branched-chain alpha-keto acid dehydrogenase subunit E2	1.90058	0.0281044	0.807528	0.515006	3.09788	0.337657	1.6592	0.104602	2.00771	0.107291	1.56539	0.138308	1.36155	0.279752	1.65212	0.214415	COG0508	C	Energy production and conversion	K09699	ko00280;ko00640;ko01100;ko01110;ko01130	Valine, leucine and isoleucine degradation;Propanoate metabolism;Metabolic pathways;Biosynthesis of secondary metabolites;Biosynthesis of antibiotics
UPI00004F93B0	ALF31406	NL70_14425	2-oxoisovalerate dehydrogenase	1.09135	0.0814629	NA	NA	0.912663	0.185387	0.518919	0.003763	0.887451	0.0543268	0.849352	0.0639164	0.675124	3.9e-05	0.64943	0.000502731	COG0022	C	Energy production and conversion	K00167	ko00280;ko00640;ko01100;ko01110;ko01130	Valine, leucine and isoleucine degradation;Propanoate metabolism;Metabolic pathways;Biosynthesis of secondary metabolites;Biosynthesis of antibiotics
UPI00004F93B1	ALF31407	NL70_14430	2-oxoisovalerate dehydrogenase	1.62446	0.0175652	NA	NA	1.01187	0.942884	0.547274	0.00877864	0.98068	0.877525	0.767834	0.0949337	0.555883	0.00915522	0.917568	0.500767	COG1071	C	Energy production and conversion	K00166	ko00280;ko00640;ko01100;ko01110;ko01130	Valine, leucine and isoleucine degradation;Propanoate metabolism;Metabolic pathways;Biosynthesis of secondary metabolites;Biosynthesis of antibiotics
UPI00004F93B4	ALF31765	NL70_14470	N-acetylglucosamine kinase	0.958384	0.732447	1.34614	0.025049	1.66078	0.00121579	1.14583	0.468864	1.51843	0.00755605	1.28553	0.0466296	1.50313	0.0108727	1.18397	0.437422	COG2971	G	Carbohydrate transport and metabolism	K18676	ko00520;ko01100	Amino sugar and nucleotide sugar metabolism;Metabolic pathways
UPI00004F93B5	ALF31419	NL70_14495	ABC transporter ATP-binding protein	1.55392	0.0217999	0.529745	0.0132696	0.689481	0.0328767	1.37883	0.00826447	0.877152	0.180621	1.21472	0.0550013	0.526049	0.00271594	0.68347	0.0103759	COG4987	CO	Multiple classes	K16012	ko02010	ABC transporters
UPI00004F93B6	ALF31420	NL70_14500	ABC transporter ATP-binding protein	2.94599	0.124079	0.429844	0.000123941	0.242625	0.000236864	9.83372	0.438146	0.477478	0.000230712	1.07369	0.44543	0.428933	NA	0.4573	0.000536859	COG4988	CO	Multiple classes	K16013	ko02010	ABC transporters
UPI00004F93BA	ALF31434	NL70_14570	ATP-dependent dethiobiotin synthetase BioD	NA	NA	NA	NA	NA	NA	NA	NA	NA	NA	NA	NA	NA	NA	NA	NA	COG0132	H	Coenzyme transport and metabolism	K01935	ko00780;ko01100	Biotin metabolism;Metabolic pathways
UPI00004F93BB	ALF31435	NL70_14575	adenosylmethionine-8-amino-7-oxononanoate aminotransferase	1.16544	NA	NA	NA	NA	NA	1.1116	0.774976	0.77964	0.505532	0.844875	0.584863	1.77739	0.0655968	0.907923	0.881763	COG0161	H	Coenzyme transport and metabolism	K00833	ko00780;ko01100	Biotin metabolism;Metabolic pathways
UPI00004F93BC	ALF31441	NL70_14615	bleomycin resistance protein	1.56601	0.0846565	1.67047	0.107361	1.38744	0.0869564	0.884292	0.654507	1.28169	0.303009	1.15327	0.375501	1.2644	0.434232	1.40521	0.187286	COG3324	R	General function prediction only
UPI00004F93BE	ALF31445	NL70_14635	hypothetical protein	0.911627	0.565165	NA	NA	0.429825	0.000956043	0.690952	NA	0.889781	0.473012	1.35819	0.0110738	0.439075	0.0163928	0.886505	0.458202
UPI00004F93C0	ALF31448	NL70_14650	osmolarity sensor protein EnvZ	NA	NA	NA	NA	NA	NA	NA	NA	NA	NA	NA	NA	NA	NA	NA	NA	COG0642	T	Signal transduction mechanisms
UPI00004F93C4	ALF31453	NL70_14675	nitrate ABC transporter ATP-binding protein	0.877261	0.642168	0.762581	0.357638	0.968433	0.82097	0.986377	0.970523	0.784455	0.433785	0.854517	0.488867	0.647704	0.0182456	0.77968	0.53225	COG1116	P	Inorganic ion transport and metabolism
UPI00004F93C5	ALF31455	NL70_14685	cupin	1.2097	0.128701	1.2632	0.0496182	0.710707	0.0194073	1.50549	0.0316266	2.28295	3.67e-05	1.08391	0.547576	1.02598	0.892771	0.863144	0.394206	COG1917	S	Function unknown
UPI00004F93C7	ALF31459	NL70_14705	hemolysin secretion protein D	1.527	0.0191461	0.563939	0.022972	NA	NA	0.136129	0.0124321	0.899045	0.563987	0.793365	0.251406	0.323596	0.0276997	0.392972	0.0153502	COG1566	V	Defense mechanisms
UPI00004F93C9	ALF31461	NL70_14715	membrane protein	0.993338	0.895016	0.872122	0.665174	1.15882	0.403091	1.50119	0.00873018	2.68081	0.00985946	2.25056	0.0481657	3.56807	2.85e-05	2.22841	0.0748395	COG0628	R	General function prediction only
UPI00004F93CA	ALF31463	NL70_14725	membrane protein	1.79707	0.0472438	1.18955	0.239575	1.25673	0.247614	1.35477	0.0755822	1.33391	0.0513586	1.19645	0.309455	2.03109	0.000249925	1.54892	0.00962743
UPI00004F93CB	ALF31464	NL70_14735	ArsR family transcriptional regulator	1.04127	0.602862	0.916808	NA	NA	NA	1.24939	0.146011	0.969544	0.591289	1.1833	0.0792967	NA	NA	NA	NA
UPI00004F93CC	ALF31465	NL70_14740	ABC transporter	0.977704	0.705087	1.07035	0.543419	0.998412	0.978771	0.810837	0.157233	0.811646	0.225586	0.891566	0.0978378	0.496417	0.000313714	0.858629	0.333811	COG2354	S	Function unknown
UPI00004F93CF	ALF31472	NL70_14780	acetyl-CoA acetyltransferase	NA	NA	NA	NA	NA	NA	NA	NA	NA	NA	NA	NA	NA	NA	NA	NA	COG0183	I	Lipid transport and metabolism	K00626	ko00071;ko00072;ko00280;ko00310;ko00362;ko00380;ko00620;ko00630;ko00640;ko00650;ko00900;ko01100;ko01110;ko01120;ko01130;ko01200;ko01212;ko02020	Fatty acid degradation;Synthesis and degradation of ketone bodies;Valine, leucine and isoleucine degradation;Lysine degradation;Benzoate degradation;Tryptophan metabolism;Pyruvate metabolism;Glyoxylate and dicarboxylate metabolism;Propanoate metabolism;Butanoate metabolism;Terpenoid backbone biosynthesis;Metabolic pathways;Biosynthesis of secondary metabolites;Microbial metabolism in diverse envi…
UPI00004F93D1	ALF31474	NL70_14790	methionine sulfoxide reductase B	1.06761	0.376504	0.740869	0.0076006	0.852755	0.120188	1.2272	0.095754	1.097	0.443098	1.10508	0.3127	1.71479	0.000177883	0.813278	0.0750467	COG0229	O	Posttranslational modification, protein turnover, chaperones
UPI00004F93D4	ALF31484	NL70_14855	N-acetylneuraminic acid mutarotase	1.58528	0.276365	1.04536	0.736395	0.972243	0.86665	1.07788	0.670476	1.14404	0.362437	1.19564	0.298501	0.955045	0.736702	1.14229	0.323713	COG3055	S	Function unknown
UPI00004F93E0	ALF31500	livF	leucine/isoleucine/valine transporter ATP-binding subunit	NA	NA	NA	NA	NA	NA	NA	NA	NA	NA	NA	NA	NA	NA	NA	NA	COG0410	E	Amino acid transport and metabolism	K01996	ko02010;ko02024	ABC transporters;Quorum sensing
UPI00004F93E3	ALF31503	NL70_14955	amino acid-binding protein	1.16024	0.256932	1.2394	0.154186	NA	NA	0.658507	0.066378	0.749829	0.0669538	1.3496	0.0115061	1.17054	0.159344	0.75952	0.0489238	COG0683	E	Amino acid transport and metabolism	K01999	ko02010;ko02024	ABC transporters;Quorum sensing
UPI00004F93E4	ALF31504	NL70_14960	NAD(P)H-quinone oxidoreductase	NA	NA	NA	NA	NA	NA	NA	NA	NA	NA	NA	NA	NA	NA	NA	NA	COG0604	CR	Multiple classes
UPI00004F93E6	ALF31506	NL70_14970	cytochrome P450	2.31777	4e-06	NA	NA	NA	NA	NA	NA	0.126072	NA	0.215235	4.62e-05	0.152087	0.0016932	NA	NA	COG2124	Q	Secondary metabolites biosynthesis, transport and catabolism
UPI00004F93E7	ALF31507	ackA	acetate kinase	1.41236	0.0905394	0.648459	0.0592279	0.661054	0.0712755	0.893001	0.552795	0.688591	0.0948137	0.552449	0.0304279	0.706537	0.0946745	0.665519	0.0746788	COG0282	C	Energy production and conversion	K00925	ko00430;ko00620;ko00640;ko00680;ko01100;ko01120;ko01200	Taurine and hypotaurine metabolism;Pyruvate metabolism;Propanoate metabolism;Methane metabolism;Metabolic pathways;Microbial metabolism in diverse environments;Carbon metabolism
UPI00004F93E8	ALF31508	xfp	phosphoketolase	1.06102	0.0348778	0.745763	2.64e-05	0.756166	3.89e-05	0.80148	0.00010753	0.731326	1.55e-05	0.674844	2.05e-05	0.635713	1.09e-05	0.73616	2.08e-05	COG3957	G	Carbohydrate transport and metabolism	K01621	ko00030;ko01100;ko01120	Pentose phosphate pathway;Metabolic pathways;Microbial metabolism in diverse environments
UPI00004F93EB	ALF31514	NL70_15015	5'-methylthioadenosine nucleosidase	1.20326	0.104144	0.935476	0.599554	1.04266	0.705842	3.13986	0.108576	2.03703	0.247341	1.24479	0.0837868	1.56296	0.00186904	1.10325	0.340806	COG0775	F	Nucleotide transport and metabolism	K01243	ko00270;ko01100;ko01230	Cysteine and methionine metabolism;Metabolic pathways;Biosynthesis of amino acids
UPI00004F93EE	ALF31520	NL70_15050	cystathionine gamma-synthase	0.822892	0.0933701	0.850374	0.192269	1.13261	0.265424	0.644028	0.00704796	0.829414	0.0911151	0.533936	0.00369144	0.844593	0.327739	0.81947	0.131674	COG3258	C	Energy production and conversion
UPI00004F93F1	ALF31524	NL70_15080	LysR family transcriptional regulator	1.15657	0.434987	0.443792	0.00917789	1.3378	0.135198	1.68905	0.0337063	1.68508	0.00409052	1.52463	0.0127025	1.09599	0.570932	1.32344	0.165323	COG0583	K	Transcription
UPI00004F93F6	ALF31531	NL70_15120	hemolysin D	1.07532	0.0581792	1.81813	0.165463	1.27952	0.217913	2.5058	1.6e-08	1.84221	0.0348467	2.18153	0.00865855	2.4411	1.38e-06	2.39382	9.34e-09	COG0845	M	Cell wall/membrane/envelope biogenesis	K03585	ko01501;ko01503	beta-Lactam resistance;Cationic antimicrobial peptide (CAMP) resistance
UPI00004F93F7	ALF31535	NL70_15140	hypothetical protein	0.658643	0.322196	NA	NA	0.511594	0.165022	1.02094	0.963831	0.796394	0.631459	1.93645	0.0498618	0.157611	0.0340296	0.604292	0.248965
UPI00004F93F9	ALF31538	NL70_15155	polyamine ABC transporter permease	0.395311	0.330284	1.89915	0.556202	2.70268	NA	0.792862	NA	2.27389	0.365239	3.98775	NA	NA	NA	1.87945	0.551242	COG1177	E	Amino acid transport and metabolism	K02053	ko02024	Quorum sensing
UPI00004F93FB	ALF31540	NL70_15165	spermidine/putrescine ABC transporter ATPase	0.961654	NA	1.57704	0.0529421	1.73675	0.0232301	1.3925	0.0785787	1.7268	0.0195781	1.25169	0.408486	1.3401	0.301794	1.87408	0.0291864	COG3842	E	Amino acid transport and metabolism	K02052	ko02024	Quorum sensing
UPI00004F93FD	ALF31776	NL70_15195	cell division inhibitor MinD	0.939858	0.184851	0.415517	4.15e-06	0.834631	0.00475448	0.580169	2.85e-05	0.710019	0.000324519	0.970827	0.506637	0.621924	6.23e-05	1.03155	0.531832	COG2894	D	Cell cycle control, cell division, chromosome partitioning
UPI00004F9405	ALF31557	narH	nitrate reductase	0.687219	6.18e-05	0.542285	8.09e-07	0.77106	6.16e-07	0.533785	8.88e-07	0.961571	0.150221	0.24651	2.96e-08	0.652483	6.26e-07	0.775993	2.61e-06	COG1140	C	Energy production and conversion	K00371	ko00910;ko01120;ko02020	Nitrogen metabolism;Microbial metabolism in diverse environments;Two-component system
UPI00004F9406	ALF31558	narJ	nitrate reductase	0.968121	0.804029	0.430527	0.00923026	0.821723	0.202063	0.83146	0.196528	0.955677	0.718651	0.291848	0.00098465	0.539451	0.0082571	0.70824	0.0505296	COG2180	C	Energy production and conversion	K00373	ko00910;ko01120;ko02020	Nitrogen metabolism;Microbial metabolism in diverse environments;Two-component system
UPI00004F9407	ALF31560	NL70_15300	peptidylprolyl isomerase	0.780455	0.0217987	0.117109	0.00080594	0.763494	0.0122494	0.613476	0.00120376	0.799027	0.131825	NA	NA	0.489868	0.00125899	0.612367	0.00277901	COG0760	O	Posttranslational modification, protein turnover, chaperones
UPI00004F9408	ALF31565	NL70_15325	hypothetical protein	1.04803	0.304139	0.218298	9.39e-07	0.0691814	6.67e-07	0.0223374	NA	0.0408352	4.14e-06	0.226791	8.82e-07	0.270305	1.31e-06	0.139486	4.93e-07	COG3154	I	Lipid transport and metabolism
UPI00004F940A	ALF31568	NL70_15340	nitrate ABC transporter ATP-binding protein	1.18553	0.15121	0.45215	0.00308784	0.420148	0.00233142	0.355688	0.00191977	0.428116	0.00310415	0.619788	0.0253861	0.645488	0.0181678	0.36484	0.00151232	COG1116	P	Inorganic ion transport and metabolism
UPI00004F940C	ALF31571	NL70_15355	short-chain dehydrogenase	2.21241	0.0169436	0.138396	0.000697025	NA	NA	0.210859	8.71e-05	0.307961	5.83e-05	0.119186	NA	NA	NA	NA	NA	COG3213	P	Inorganic ion transport and metabolism
UPI00004F940D	ALF31782	NL70_15360	pseudoazurin	1.35867	0.0504434	NA	NA	NA	NA	NA	NA	0.524532	0.0648645	NA	NA	NA	NA	NA	NA	COG3794	C	Energy production and conversion
UPI00004F940E	ALF31572	NL70_15365	Crp/Fnr family transcriptional regulator	1.33195	0.00801559	0.497936	0.00185853	0.45046	0.00436717	0.47859	0.0322432	0.900495	0.412915	0.980324	0.787346	0.408829	0.0398001	0.924644	0.574351	COG0664	T	Signal transduction mechanisms
UPI00004F940F	ALF31783	NL70_15370	thiamine biosynthesis protein ApbE	1.87166	0.00341237	NA	NA	NA	NA	NA	NA	NA	NA	NA	NA	NA	NA	NA	NA	COG1477	H	Coenzyme transport and metabolism
UPI00004F9410	ALF31574	NL70_15380	membrane protein	NA	NA	NA	NA	NA	NA	NA	NA	NA	NA	NA	NA	NA	NA	NA	NA	COG1277	R	General function prediction only	K19341	ko02010	ABC transporters
UPI00004F9416	ALF31786	NL70_15420	ribulokinase	1.31697	0.154498	1.41756	0.0237484	1.02779	0.864456	1.53376	0.0172385	1.38987	0.070215	1.02176	0.893491	1.0488	0.685121	1.1056	0.456408	COG1069	C	Energy production and conversion	K00875	ko00040;ko01100	Pentose and glucuronate interconversions;Metabolic pathways
UPI00004F9418	ALF31583	NL70_15445	LacI family transcriptional regulator	1.06171	0.551374	2.04293	NA	1.11318	0.737288	1.0198	0.891932	0.760488	0.177192	1.07216	0.554046	0.769121	0.0141491	0.993615	0.904304	COG1609	K	Transcription
UPI00004F941A	ALF31585	NL70_15455	nitrate reductase	NA	NA	NA	NA	NA	NA	NA	NA	NA	NA	NA	NA	NA	NA	NA	NA	COG1262	S	Function unknown
UPI00004F941C	ALF31587	NL70_15465	lipase	NA	NA	NA	NA	NA	NA	NA	NA	NA	NA	NA	NA	NA	NA	NA	NA	COG3319	Q	Secondary metabolites biosynthesis, transport and catabolism
UPI00004F9420	ALF31594	NL70_15500	protein norD	0.551113	0.105242	1.21868	0.245449	1.12959	0.448997	1.00646	0.968908	0.361653	0.00672888	0.96748	0.84696	0.976139	0.886259	1.10568	0.531115	COG4548	P	Inorganic ion transport and metabolism
UPI00004F9421	ALF31596	NL70_15510	nitric oxide reductase	1.81735	NA	NA	NA	NA	NA	NA	NA	1.07515	NA	NA	NA	NA	NA	NA	NA	COG3256	P	Inorganic ion transport and metabolism	K04561	ko00910;ko01120	Nitrogen metabolism;Microbial metabolism in diverse environments
UPI00004F9423	ALF31609	NL70_15580	DNA polymerase III subunit epsilon	1.24001	0.0289656	0.468617	NA	0.913654	0.201718	1.05773	0.455127	0.748843	0.0109141	1.05419	0.666823	0.766018	0.0745047	0.682517	0.0230663	COG0847	L	Replication, recombination and repair	K02342	ko00230;ko00240;ko01100;ko03030;ko03430;ko03440	Purine metabolism;Pyrimidine metabolism;Metabolic pathways;DNA replication;Mismatch repair;Homologous recombination
UPI00004F9424	ALF31613	NL70_15600	ABC transporter	0.84783	0.404712	1.00842	0.964027	0.849017	0.404111	0.593111	0.070529	0.88299	0.58575	0.368754	0.00994956	0.752891	0.195408	0.886366	0.607386	COG0444	EP	Multiple classes	K02031	ko02024	Quorum sensing
UPI00004F9425	ALF31614	NL70_15605	peptide ABC transporter permease	0.772925	0.293814	0.735772	0.0772099	0.75939	0.0282907	0.59816	0.000960354	0.541318	0.00347491	0.485309	0.00441548	0.519547	0.0111086	0.641232	0.0286007	COG1173	EP	Multiple classes	K02034	ko02024	Quorum sensing
UPI00004F9426	ALF31615	NL70_15610	peptide ABC transporter	1.0522	0.348478	0.680495	0.000185485	0.712138	0.00706997	0.649479	0.0282892	0.70113	0.00251101	0.658807	0.00111064	0.32212	8.15e-05	1.06002	0.180549	COG0601	EP	Multiple classes	K02033	ko02024	Quorum sensing
UPI00004F9429	ALF31619	NL70_15630	GntR family transcriptional regulator	1.54982	0.00276441	0.508913	NA	0.908246	0.157186	0.434119	0.0112627	0.783541	0.0244538	0.505209	NA	0.553079	0.0282799	0.621355	0.0104685	COG1802	K	Transcription
UPI00004F942C	ALF31624	NL70_15660	ribonuclease P	1.14774	0.307936	0.71904	NA	0.876339	NA	1.07794	0.831513	1.69001	0.0492699	1.19621	0.696613	2.02064	0.0868591	1.33148	0.112386	COG0594	J	Translation, ribosomal structure and biogenesis
UPI00004F9431	ALF31634	NL70_15725	DNA recombinase	1.1586	0.308626	0.932286	0.349858	1.1993	0.174138	2.11352	0.0110121	1.12425	0.483922	1.18815	0.217987	0.696029	0.013654	0.848853	0.410056	COG1322	S	Function unknown
UPI00004F9433	ALF31641	NL70_15765	4Fe-4S ferredoxin	0.79128	0.294702	NA	NA	1.13791	0.44352	0.356202	0.0609256	0.880804	0.490115	0.491081	0.119999	0.755944	0.241629	1.00075	0.996523	COG1600	C	Energy production and conversion
UPI00004F9437	ALF31793	NL70_15810	amidohydrolase	2.51096	NA	NA	NA	NA	NA	NA	NA	NA	NA	0.683095	NA	NA	NA	NA	NA	COG1574	R	General function prediction only
UPI00004F9438	ALF31649	NL70_15815	cob(II)yrinic acid a,c-diamide reductase	1.18925	0.110269	0.998486	0.988742	1.08793	0.608816	1.17101	0.356444	6.37128	0.438881	1.2226	0.484124	1.29417	0.110769	0.806615	0.552108	COG0778	C	Energy production and conversion	K04719	ko00740;ko01100	Riboflavin metabolism;Metabolic pathways
UPI00004F943C	ALF31655	prfC	peptide chain release factor 3	1.01051	0.852402	0.521866	0.00016153	0.945551	0.27288	0.875414	0.0679411	0.839394	0.0114247	0.999678	0.996218	1.00966	0.867263	0.97679	0.706872	COG4108	J	Translation, ribosomal structure and biogenesis
UPI00004F943D	ALF31656	NL70_15855	bifunctional phosphopantothenoylcysteine decarboxylase/phosphopantothenate synthase	1.05874	0.556864	1.24068	0.0177479	1.04525	0.643741	1.34112	0.00355209	1.17453	0.0986561	1.19948	0.0318714	1.6483	0.000209604	0.98727	0.887358	COG0452	H	Coenzyme transport and metabolism	K13038	ko00770;ko01100	Pantothenate and CoA biosynthesis;Metabolic pathways
UPI00004F944E	ALF31671	NL70_10630	hypothetical protein	NA	NA	NA	NA	NA	NA	NA	NA	NA	NA	NA	NA	NA	NA	NA	NA	COG1959	K	Transcription
UPI00004F944F	ALF30760	NL70_10640	zinc transporter	1.40295	0.0840538	11.0701	2.24e-08	1.29707	0.117051	1.37744	0.250874	1.45363	0.0310546	1.73683	0.00579391	1.56893	0.104559	0.96019	0.877944	COG4531	P	Inorganic ion transport and metabolism	K09815	ko02010	ABC transporters
UPI00004F945F	ALF30792	NL70_10800	D-xylose ABC transporter permease	NA	NA	NA	NA	NA	NA	NA	NA	NA	NA	NA	NA	NA	NA	NA	NA	COG4214	G	Carbohydrate transport and metabolism	K10544	ko02010	ABC transporters
UPI00004F946F	ALF30822	NL70_10975	ABC transporter permease	NA	NA	NA	NA	NA	NA	NA	NA	NA	NA	NA	NA	NA	NA	NA	NA	COG0600	P	Inorganic ion transport and metabolism
UPI00004F9470	ALF30823	NL70_10980	ROK family transcriptional regulator	0.942817	NA	NA	NA	1.18202	0.0888424	1.25472	0.523278	1.18391	0.127737	0.965316	0.903872	0.786508	NA	1.27752	NA	COG1940	KG	Multiple classes
UPI00004F9471	ALF30824	NL70_10985	ligand-gated channel	NA	NA	NA	NA	NA	NA	NA	NA	NA	NA	NA	NA	NA	NA	NA	NA	COG1629	P	Inorganic ion transport and metabolism
UPI00004F9476	ALF31678	NL70_11035	coproporphyrinogen III oxidase	2.14334	0.0216681	0.385099	0.333238	0.582598	0.495218	0.432862	0.253951	1.14476	0.772517	NA	NA	NA	NA	NA	NA	COG0635	H	Coenzyme transport and metabolism	K02495	ko00860;ko01100;ko01110	Porphyrin and chlorophyll metabolism;Metabolic pathways;Biosynthesis of secondary metabolites
UPI0000551BFD	ALF29115	NL70_02380	4-hydroxy-3-methylbut-2-enyl diphosphate reductase	1.43828	0.187804	0.912819	0.681613	1.15554	0.46775	0.537302	0.120714	0.929182	0.701001	0.67471	0.427952	1.22691	0.35183	1.11269	0.632794	COG0761	IM	Multiple classes	K03527	ko00900;ko01100;ko01110;ko01130	Terpenoid backbone biosynthesis;Metabolic pathways;Biosynthesis of secondary metabolites;Biosynthesis of antibiotics
UPI00005EDEEE	ALF29038	NL70_01925	MFS transporter	NA	NA	NA	NA	NA	NA	NA	NA	NA	NA	NA	NA	NA	NA	NA	NA
UPI00005EDF0E	ALF30563	NL70_03660	ABC transporter ATP-binding protein	1.15061	0.117652	0.21219	3.39e-05	0.943388	0.520372	0.953713	0.545645	0.882535	0.156734	1.15861	0.0873242	0.372959	0.00014181	1.0871	0.281449	COG1126	E	Amino acid transport and metabolism	K09972	ko02010	ABC transporters
UPI00005EDF2E	ALF29793	NL70_06335	cobalamin biosynthesis protein CobN	1.37237	0.135688	0.400298	0.00652006	0.48508	0.0145581	0.446222	0.00911721	0.642196	0.104315	1.20219	0.339606	0.855623	0.55171	0.57916	0.0248321	COG1429	H	Coenzyme transport and metabolism	K02230	ko00860;ko01100	Porphyrin and chlorophyll metabolism;Metabolic pathways
UPI00005EDF3F	ALF29927	NL70_07145	flagellar biosynthesis anti-sigma factor FlgM	1.20682	0.0681873	1.14912	0.0866482	0.955109	0.614279	1.13175	0.132923	1.10986	0.161991	1.2014	0.071998	0.336929	6.73e-05	1.07261	0.531049	COG2321	R	General function prediction only
UPI00005EDF4D	ALF30065	NL70_07975	hypothetical protein	1.27672	0.387281	0.979622	0.840881	0.831237	0.0574355	0.852385	0.198953	0.774794	0.0247272	0.662955	0.00363188	0.737715	0.0149487	0.602336	0.00256774
UPI00005EDF62	ALF30688	NL70_08800	Cro/Cl family transcriptional regulator	1.71598	0.160617	1.14774	0.140496	1.22069	0.075499	1.08365	0.243211	1.17207	0.0330975	1.0639	0.436386	0.91709	0.355209	1.48164	0.357805
UPI00005EDF66	ALF30694	NL70_08995	GntR family transcriptional regulator	1.29297	0.400379	1.4867	0.130737	25.1575	0.279728	53.5262	0.155554	1.26045	0.412265	1.58637	0.193087	0.956369	0.912823	1.543	0.296462	COG1167	KE	Multiple classes
UPI00005EDF6B	ALF30701	NL70_09310	asparaginase	NA	NA	NA	NA	NA	NA	NA	NA	NA	NA	NA	NA	NA	NA	NA	NA	COG0252	EJ	Multiple classes	K01424	ko00250;ko00460;ko01100;ko01110	Alanine, aspartate and glutamate metabolism;Cyanoamino acid metabolism;Metabolic pathways;Biosynthesis of secondary metabolites
UPI00005EDF79	ALF30914	NL70_11515	hypothetical protein	1.11669	0.520746	0.88553	0.502127	0.948678	0.890427	3.21508	0.402097	2.01062	0.611037	1.02454	0.960348	1.48282	0.743372	1.30315	0.804027
UPI00005EDF7A	ALF30918	NL70_11535	biotin transporter BioY	NA	NA	NA	NA	NA	NA	NA	NA	NA	NA	NA	NA	NA	NA	NA	NA	COG3307	M	Cell wall/membrane/envelope biogenesis
UPI00005EDF89	ALF31105	NL70_12615	FAD-dependent oxidoreductase	1.24722	0.193457	0.503434	0.00369333	0.573003	0.00605532	0.765155	0.140459	0.618598	0.00164353	0.834886	0.237651	0.721664	0.0408142	0.635339	0.002169	COG0665	E	Amino acid transport and metabolism	K00301	ko00260;ko01100	Glycine, serine and threonine metabolism;Metabolic pathways
UPI00005EDF93	ALF31152	NL70_12915	type I restriction-modification protein subunit S	0.762745	0.0769633	0.130813	0.000808666	0.759192	0.0613195	0.533673	0.00379654	0.573755	0.012845	0.771935	0.149887	0.357959	0.000736438	0.687844	0.0218208	COG0732	V	Defense mechanisms
UPI00005EDF99	ALF31200	NL70_13210	peptide ABC transporter ATP-binding protein	0.91033	NA	0.776182	NA	0.889883	NA	0.54819	NA	NA	NA	0.609133	NA	NA	NA	NA	NA	COG1123	R	General function prediction only	K02032	ko02024	Quorum sensing
UPI00005EDFA5	ALF31281	NL70_13645	sugar ABC transporter ATPase	1.08527	0.166103	0.618288	0.000140701	0.918575	0.14527	0.785877	0.0035988	0.90039	0.0599142	0.991898	0.857764	0.774062	0.00152727	0.794771	0.00253631	COG3839	G	Carbohydrate transport and metabolism	K10112	ko02010	ABC transporters
UPI00005EDFA6	ALF31283	NL70_13655	major facilitator transporter	0.600015	0.0750172	1.08809	0.676309	0.861001	0.0372916	1.371	0.0183945	0.874991	0.131943	0.895197	0.691863	0.582584	NA	0.846111	0.00967157	COG2814	G	Carbohydrate transport and metabolism
UPI00005EDFB4	ALF31761	NL70_14305	AraC family transcriptional regulator	NA	NA	NA	NA	1.54867	NA	NA	NA	1.23641	NA	2.51438	NA	2.07696	NA	2.82186	NA	COG2207	K	Transcription
UPI00005EDFBF	ALF31509	NL70_14990	membrane protein	NA	NA	NA	NA	NA	NA	NA	NA	0.760374	NA	0.444754	NA	NA	NA	NA	NA	COG0348	C	Energy production and conversion
UPI00005EDFC2	ALF31529	NL70_15105	amino acid transporter	0.946357	0.780705	1.64414	0.00282826	1.35097	0.156806	NA	NA	1.28113	0.327405	1.87589	0.056335	NA	NA	2.12119	0.0192218	COG0531	E	Amino acid transport and metabolism	K20265	ko02024	Quorum sensing
UPI00005EDFD9	ALF30764	NL70_10660	pilus assembly protein PilZ	1.03081	0.918266	1.11823	0.461695	0.962669	0.789011	1.27587	0.172808	1.3286	0.0447489	1.65971	0.0198047	1.02975	NA	NA	NA
UPI00015336B9	ALF31756	NL70_14140	cytochrome C biogenesis protein	0.96293	0.628916	1.06885	0.468153	0.927938	0.473658	0.967366	0.833389	0.89452	0.121662	0.920526	0.507246	0.633858	0.00345224	1.05845	0.540987	COG0785	O	Posttranslational modification, protein turnover, chaperones
UPI00015338EE	ALF30261	NL70_09185	hydroxyacylglutathione hydrolase	0.805644	0.294325	0.746205	0.215938	0.887147	0.656542	0.557027	0.0409613	0.838485	0.390937	0.746748	0.195003	0.945973	0.765351	0.637813	0.107178	COG0491	R	General function prediction only	K01069	ko00620	Pyruvate metabolism
UPI0001533A02	ALF29913	NL70_07065	hypothetical protein	0.712675	0.155787	1.03082	0.813772	0.840156	0.404116	0.573772	0.0469282	0.963374	0.876041	0.849463	0.266355	0.191358	0.00259458	0.696098	0.0548801
UPI0001533AC6	ALF30311	NL70_09465	hypothetical protein	0.888793	0.491875	0.876099	0.309598	0.98404	0.869669	0.996309	0.971829	0.982521	0.837654	1.1709	0.178758	0.63038	0.00494471	1.09581	0.219889	COG1434	S	Function unknown
UPI0001533B0E	ALF30623	NL70_06475	calcium-binding protein	3.40176	0.00158325	0.976221	0.867964	0.018483	NA	0.0925847	0.00614743	NA	NA	0.620058	0.066141	0.917185	0.579448	NA	NA
UPI0001533B89	ALF28795	NL70_00485	response regulator receiver protein	1.31289	0.0790452	0.941472	0.646252	1.09271	0.2338	0.687058	0.00380682	1.20336	0.187944	1.52232	0.0136679	0.905913	0.304409	1.16106	0.438917
UPI0001588ECB	ALF30614	NL70_06055	preprotein translocase subunit SecE	0.917932	0.698993	0.804134	0.213237	0.899757	0.627194	0.87415	0.555923	0.689961	0.0724344	0.697221	0.0875691	0.617772	0.0371838	0.766626	0.150402				K03073	ko02024;ko03060;ko03070	Quorum sensing;Protein export;Bacterial secretion system
UPI000158941B	ALF31247	NL70_13465	hypothetical protein	1.17174	0.173199	0.475996	0.0281747	0.160552	0.000137424	2.34204	5.97e-06	0.840403	0.242668	1.51403	0.00143762	NA	NA	0.326685	0.00474585
UPI00016027D9	ALF28989	NL70_01630	alkaline phosphatase	1.16974	0.542707	1.12811	0.773609	NA	NA	1.16072	0.637649	1.03256	0.924024	0.793468	0.362854	0.899002	0.658514	0.386208	0.0502875	COG2340	S	Function unknown
UPI0001602831	ALF30159	NL70_08535	MarR family transcriptional regulator	1.10112	0.576069	1.35696	0.0795082	1.05299	0.778372	1.6596	0.00651792	1.07394	0.588657	1.67352	0.00266792	1.18014	0.225659	1.1448	0.38705
UPI00016028CF	ALF30194	NL70_08740	ribosome-associated protein IOJAP	0.919383	0.317224	0.732642	0.0112633	1.16558	0.0593765	2.38481	8.3e-06	1.67921	5.99e-05	1.14485	0.0832107	1.44944	0.00135329	1.19118	0.0327018	COG0799	S	Function unknown
UPI000160293E	ALF29958	NL70_07325	hypothetical protein	NA	NA	NA	NA	NA	NA	NA	NA	NA	NA	NA	NA	NA	NA	NA	NA	COG5465	S	Function unknown
UPI0001602957	ALF28823	NL70_00645	transposase	2.02264	0.16729	1.37651	0.501713	2.53371	0.0459382	0.76245	0.0305116	1.38451	0.477829	3.19708	9.78e-10	1.80242	0.191672	2.96689	1.31e-06	COG3293	L	Replication, recombination and repair
UPI000160299E	ALF29696	NL70_05785	hypothetical protein	1.22558	0.0838916	1.18598	0.116884	1.39535	0.00818019	1.92146	0.000117768	1.8252	0.000276053	1.3068	0.0336985	1.30155	0.0264344	1.34503	0.0158169
UPI0001602AEE	ALF30379	NL70_09835	calcium-binding protein	0.883285	0.665281	0.779979	0.208367	0.903323	0.535045	0.850102	0.350378	0.708953	0.0995242	0.645992	0.057695	0.781237	0.208405	0.748488	0.142868	COG4395	S	Function unknown
UPI000160BEE2	ALF29301	NL70_03435	excinuclease ABC subunit C	0.946126	0.899618	0.960436	0.860285	0.665345	0.0614764	1.052	0.817827	0.525564	0.00896261	0.66502	0.0531338	0.791182	0.290409	0.601359	0.00253218	COG0322	L	Replication, recombination and repair	K03703	ko03420	Nucleotide excision repair
UPI00017509AC	ALF28790	NL70_00460	heme transporter HemC	0.991869	0.958607	0.842899	0.264454	0.706662	0.0205452	0.879734	0.317694	0.726472	0.083663	0.516268	0.0168076	0.311557	NA	1.00877	0.916031	COG0755	O	Posttranslational modification, protein turnover, chaperones	K02195	ko02010	ABC transporters
UPI00017509B0	ALF29081	NL70_02170	acetoin utilization protein	NA	NA	NA	NA	NA	NA	NA	NA	NA	NA	NA	NA	NA	NA	NA	NA	COG0123	BQ	Multiple classes
UPI00017509B3	ALF30531	NL70_02250	amidophosphoribosyltransferase	1.30293	0.349471	0.715987	0.00126839	1.18246	0.234406	1.49751	0.109801	0.990898	0.875609	1.70253	0.0273835	1.28271	0.332425	1.40151	0.106699	COG0034	F	Nucleotide transport and metabolism	K00764	ko00230;ko00250;ko01100;ko01110;ko01130	Purine metabolism;Alanine, aspartate and glutamate metabolism;Metabolic pathways;Biosynthesis of secondary metabolites;Biosynthesis of antibiotics
UPI00017509C0	ALF30651	NL70_07455	beta-hydroxylase	NA	NA	NA	NA	NA	NA	NA	NA	NA	NA	NA	NA	NA	NA	NA	NA	COG3555	O	Posttranslational modification, protein turnover, chaperones
UPI00017509D5	ALF29405	NL70_04070	glutaredoxin	1.10024	0.237136	0.0886529	9.67e-07	0.902212	0.0918605	0.896332	0.141861	0.97566	0.722436	0.99656	0.952534	1.04026	0.439267	0.817828	0.0105805	COG0278	O	Posttranslational modification, protein turnover, chaperones
UPI00017509D6	ALF30575	catE	glyoxalase/bleomycin resistance protein/dioxygenase	0.927144	0.437488	1.5473	0.0063899	1.55272	0.00928107	4.06039	2.37e-08	1.43985	0.00060565	1.02941	0.669336	2.31072	0.000324099	0.928413	0.211687	COG2514	R	General function prediction only	K07104	ko00361;ko00362;ko00622;ko00643;ko01100;ko01120;ko01220	Chlorocyclohexane and chlorobenzene degradation;Benzoate degradation;Xylene degradation;Styrene degradation;Metabolic pathways;Microbial metabolism in diverse environments;Degradation of aromatic compounds
UPI00017509E4	ALF30927	NL70_11580	hemolysin D	0.251115	1.69e-05	0.999227	0.994586	0.145463	0.000655606	0.544549	0.000371393	0.421922	0.000572048	0.707596	0.0040172	0.918527	0.633796	0.709326	0.0150977	COG1566	V	Defense mechanisms
UPI00017509FC	ALF30749	NL70_10545	glutamate-1-semialdehyde 2,1-aminomutase	0.883974	0.489569	0.72391	0.147076	0.9526	0.680396	0.684633	0.0113419	0.669735	0.120872	0.688247	0.0229045	0.581051	0.0279753	0.774059	0.129375	COG0001	H	Coenzyme transport and metabolism	K01845	ko00860;ko01100;ko01110	Porphyrin and chlorophyll metabolism;Metabolic pathways;Biosynthesis of secondary metabolites
UPI0001750A0E	ALF30493	NL70_00745	hypothetical protein	0.990586	0.968159	1.61169	0.0949948	0.944439	0.785695	0.689546	0.173143	0.759378	0.302638	0.915373	0.695416	0.519929	0.0737467	1.13342	0.553107	COG5375	S	Function unknown
UPI0001750A13	ALF29139	NL70_02505	hypothetical protein	1.70866	0.00130236	0.372774	0.00805112	1.24869	0.159574	1.58939	0.00913812	2.383	0.000188777	1.83843	0.00230499	0.650595	0.040658	1.40823	0.0237054
UPI0001750A18	ALF29446	NL70_04295	translocase	0.919054	0.39304	1.81596	0.302129	1.01648	0.838706	1.16925	0.0338479	0.993857	0.908242	1.00783	0.909529	2.07154	0.380534	1.07138	0.375219	COG1826	U	Intracellular trafficking, secretion, and vesicular transport	K03117	ko03060;ko03070	Protein export;Bacterial secretion system
UPI0001750A19	ALF29451	NL70_04325	peptidase M24	0.840395	2.84e-05	0.784119	0.00711837	1.26638	2.02e-06	0.50766	0.00119063	0.69398	0.00337476	1.24856	0.000162433	1.16479	0.000275999	0.933387	0.275771	COG0739	M	Cell wall/membrane/envelope biogenesis
UPI0001750A1B	ALF29739	NL70_06015	hypothetical protein	NA	NA	NA	NA	NA	NA	NA	NA	NA	NA	NA	NA	NA	NA	NA	NA
UPI0001750A21	ALF30039	NL70_07795	patatin	1.33549	NA	NA	NA	NA	NA	NA	NA	NA	NA	NA	NA	NA	NA	NA	NA
UPI0001750A2A	ALF31011	NL70_12085	histidine kinase	0.950827	0.877264	0.671344	0.269813	2.68855	0.00612673	0.823201	0.54773	0.764713	0.451606	0.88822	0.8321	0.890031	0.644976	0.468084	0.180539	COG0642	T	Signal transduction mechanisms
UPI0001750A36	ALF29165	NL70_02675	phosphomannomutase	NA	NA	NA	NA	0.8676	0.615376	NA	NA	NA	NA	NA	NA	NA	NA	0.911624	0.775479	COG1109	G	Carbohydrate transport and metabolism	K01840	ko00051;ko00520;ko01100;ko01110	Fructose and mannose metabolism;Amino sugar and nucleotide sugar metabolism;Metabolic pathways;Biosynthesis of secondary metabolites
UPI0001750A38	ALF29750	NL70_06090	peptidase S54	NA	NA	NA	NA	NA	NA	NA	NA	NA	NA	NA	NA	NA	NA	NA	NA	COG0705	R	General function prediction only
UPI0001750A3B	ALF29765	NL70_06180	shikimate transporter	NA	NA	NA	NA	NA	NA	NA	NA	NA	NA	NA	NA	NA	NA	NA	NA	COG3108	S	Function unknown
UPI0001750A44	ALF30333	NL70_09580	cobalt chelatase	0.949962	0.60657	0.295051	0.00025158	1.03451	0.714871	0.920377	0.42338	0.878925	0.245564	0.802841	0.0491077	0.709552	0.0117172	0.73609	0.0197404	COG4547	H	Coenzyme transport and metabolism	K09883	ko00860;ko01100	Porphyrin and chlorophyll metabolism;Metabolic pathways
UPI0001750A53	ALF29191	NL70_02825	metallophosphoesterase	1.4622	0.218615	1.74601	0.128241	0.832091	0.598359	1.61792	0.129585	1.74841	0.0405284	1.74116	0.0867861	1.26358	0.472854	1.44832	0.1688
UPI0001750A57	ALF29772	NL70_06225	precorrin-3B synthase	0.94375	0.808947	NA	NA	1.42157	0.155313	1.95042	NA	1.12659	0.791622	NA	NA	0.813399	0.458663	1.10347	0.675043	COG0155	P	Inorganic ion transport and metabolism	K02229	ko00860;ko01100	Porphyrin and chlorophyll metabolism;Metabolic pathways
UPI0001750A5E	ALF30080	NL70_08055	MFS transporter	0.966664	0.692835	1.11634	0.143204	1.09614	0.31336	0.960701	0.638864	0.656406	0.0404399	0.729745	0.00520825	0.488448	0.000117551	1.20208	0.0356853
UPI0001750A78	ALF29501	NL70_04625	ABC transporter substrate-binding protein	1.46195	0.232035	NA	NA	0.340614	NA	NA	NA	NA	NA	0.925739	0.688715	NA	NA	0.721342	NA	COG0834	ET	Multiple classes
UPI0001750A80	ALF31713	NL70_12585	N-acetylglucosamine-6-phosphate deacetylase	1.06949	0.511585	1.07969	0.446178	1.5263	0.00406229	1.48905	0.00351809	1.71512	0.000229706	1.40802	0.0153099	1.40507	0.0101023	1.25349	0.0165781	COG1820	G	Carbohydrate transport and metabolism	K01443	ko00520;ko01130	Amino sugar and nucleotide sugar metabolism;Biosynthesis of antibiotics
UPI0001750A82	ALF31138	NL70_12835	cytochrome C	0.449743	NA	0.784451	NA	1.54183	NA	0.783337	NA	2.13723	NA	0.650128	NA	0.673958	NA	0.893518	NA	COG1349	KG	Multiple classes
UPI0001750A88	ALF28899	NL70_01120	sugar ABC transporter permease	0.99325	0.945725	0.927941	0.480114	0.83895	0.195699	0.924831	0.580291	0.953195	0.657372	0.801943	0.211466	0.630138	0.0086662	1.0738	0.468454	COG1175	G	Carbohydrate transport and metabolism
UPI0001750A8D	ALF29226	NL70_03015	membrane protein	0.950145	0.583768	0.883406	0.249521	1.00218	0.983716	0.607643	0.00961906	0.800156	0.0731896	0.81826	0.189021	0.794627	0.0536714	0.95297	0.633431	COG4520	M	Cell wall/membrane/envelope biogenesis
UPI0001750A97	ALF30664	NL70_08180	hypothetical protein	1.03239	0.527569	1.19464	0.00349703	0.855065	0.0465809	1.08151	0.0999387	1.03579	0.450325	1.10357	0.0653304	1.51117	0.096243	1.16411	0.00987125	COG0790	R	General function prediction only
UPI0001750A98	ALF30107	NL70_08205	ABC transporter	1.03917	0.7041	1.0257	0.748993	1.02081	0.868497	1.28631	0.00800363	1.0019	0.981079	0.650154	0.00332867	0.917205	0.327619	0.872871	0.221944	COG1132	V	Defense mechanisms
UPI0001750AA0	ALF31164	NL70_12990	hypothetical protein	0.104386	NA	NA	NA	NA	NA	NA	NA	NA	NA	NA	NA	NA	NA	NA	NA
UPI0001750AA3	ALF31166	NL70_13005	MerR family transcriptional regulator	NA	NA	NA	NA	NA	NA	NA	NA	NA	NA	NA	NA	NA	NA	NA	NA	COG0789	K	Transcription
UPI0001750AA5	ALF31732	NL70_13180	carbonic anhydrase	0.788322	0.744197	NA	NA	NA	NA	NA	NA	NA	NA	NA	NA	NA	NA	0.174795	NA	COG0288	P	Inorganic ion transport and metabolism	K01673	ko00910	Nitrogen metabolism
UPI0001750AA8	ALF31233	NL70_13390	RpiR family transcriptional regulator	0.808369	NA	0.310554	NA	0.571147	NA	0.419386	NA	0.427749	NA	0.37988	NA	NA	NA	0.557646	NA	COG1737	K	Transcription
UPI0001750AAB	ALF31241	NL70_13430	membrane protein	NA	NA	NA	NA	NA	NA	NA	NA	NA	NA	NA	NA	NA	NA	NA	NA
UPI0001750AAE	ALF28937	NL70_01320	molecular chaperone Tir	1.81301	0.0685794	1.07395	0.684805	1.11926	0.645808	1.19021	0.362383	1.19635	0.425106	1.56868	0.0119357	0.935996	0.723651	1.06865	0.699206
UPI0001750AB3	ALF29233	NL70_03055	bifunctional glutamine-synthetase adenylyltransferase/deadenyltransferase	3.04038	0.32654	5.70988	0.114377	8.51002	0.0227878	3.46524	0.341803	3.87026	0.271418	1.81792	0.0327532	1.19913	0.391766	3.7818	0.28919	COG1391	OT	Multiple classes
UPI0001750AB5	ALF29247	NL70_03125	hypothetical protein	NA	NA	NA	NA	NA	NA	NA	NA	NA	NA	NA	NA	NA	NA	NA	NA
UPI0001750AC5	ALF31295	NL70_13720	aldehyde dehydrogenase	0.946153	0.484834	0.795729	0.0297267	0.921042	0.314731	1.75566	4.58e-05	1.00712	0.923949	0.965587	0.653136	0.788594	0.0258566	0.880684	0.155108	COG1012	C	Energy production and conversion	K00128	ko00010;ko00040;ko00053;ko00071;ko00280;ko00310;ko00330;ko00340;ko00380;ko00410;ko00561;ko00620;ko00625;ko00903;ko01100;ko01110;ko01120;ko01130	Glycolysis / Gluconeogenesis;Pentose and glucuronate interconversions;Ascorbate and aldarate metabolism;Fatty acid degradation;Valine, leucine and isoleucine degradation;Lysine degradation;Arginine and proline metabolism;Histidine metabolism;Tryptophan metabolism;beta-Alanine metabolism;Glycerolipid metabolism;Pyruvate metabolism;Chloroalkane and chloroalkene degradation;Limonene and pinene degra…
UPI0001750ACD	ALF29263	NL70_03230	Crp/Fnr family transcriptional regulator	0.684401	0.0537688	NA	NA	0.822779	0.2568	1.53276	0.0728736	0.929634	0.650131	0.252874	0.000745403	0.576439	0.0142157	0.873228	0.392195	COG0664	T	Signal transduction mechanisms
UPI0001750AD3	ALF29570	NL70_05025	signal peptide protein	NA	NA	NA	NA	NA	NA	NA	NA	NA	NA	NA	NA	NA	NA	NA	NA
UPI0001750AD4	ALF29843	NL70_06655	hypothetical protein	1.4838	0.00430161	1.35862	0.185571	0.704614	0.0216809	1.92545	0.000133187	0.965922	0.631909	1.20996	0.233088	0.84733	0.315363	0.725657	0.00788773
UPI0001750AE3	ALF31270	NL70_13590	D-amino acid oxidase	1.08622	0.651143	NA	NA	1.32891	0.188722	0.703443	0.169732	0.514161	0.043177	0.677554	0.00208573	0.48157	0.0128318	1.08636	0.602877	COG0665	E	Amino acid transport and metabolism
UPI0001750AFF	ALF30717	NL70_10135	membrane protein	0.90838	0.259039	1.06206	0.516035	0.656087	0.00528732	0.980821	0.819836	0.918392	0.713641	1.01929	0.77593	0.657123	0.00411384	1.05022	0.824907	COG2832	S	Function unknown
UPI0001750B02	ALF30444	NL70_10210	phosphate starvation protein PhoH	1.1719	0.0058085	1.26546	0.00495802	0.961963	0.526698	1.56832	0.00013277	1.66588	5.46e-07	1.15541	0.0530403	1.1674	0.0642637	1.15291	0.0404555	COG1702	T	Signal transduction mechanisms
UPI0001750B04	ALF30446	NL70_10220	hemolysin	1.03661	0.857211	0.720181	0.290719	1.00469	0.985001	1.60924	0.00309693	0.851501	0.552214	1.00308	0.990324	0.486976	0.00427219	0.944975	0.776827	COG1253	R	General function prediction only
UPI0001750B13	ALF28713	dnaA	chromosomal replication initiation protein	0.858039	8.26e-05	0.145859	9.48e-09	0.999601	0.985317	0.778366	0.00196042	0.64006	8.07e-07	0.813944	0.000820139	0.418808	1.01e-07	0.993994	0.715984	COG0593	L	Replication, recombination and repair	K02313	ko02020	Two-component system
UPI0001750B20	ALF29600	NL70_05210	hypothetical protein	1.07821	0.198314	0.663846	0.00388414	NA	NA	0.891039	0.108842	0.887044	0.130694	1.25179	0.0904091	0.549607	0.000974638	0.946657	0.351601
UPI0001750B21	ALF29602	NL70_05220	D-alanyl-D-alanine carboxypeptidase	NA	NA	NA	NA	NA	NA	NA	NA	NA	NA	NA	NA	NA	NA	NA	NA	COG1686	M	Cell wall/membrane/envelope biogenesis
UPI0001750B22	ALF29882	NL70_06880	cell division protein FtsQ	0.906146	0.399366	0.445864	0.00104911	0.491751	0.000148707	1.06913	0.662613	1.14046	0.163192	1.07146	0.558827	0.621531	0.000685968	1.14	0.336933	COG1589	M	Cell wall/membrane/envelope biogenesis
UPI0001750B29	ALF31758	NL70_14195	2-octaprenyl-6-methoxyphenyl hydroxylase	0.759868	0.064483	1.25248	0.181834	0.747734	0.0500963	1.07962	0.565699	0.926182	0.498989	0.809335	0.111266	0.610952	0.00979954	1.06334	0.632906	COG0654	HC	Multiple classes	K03185	ko00130;ko01100;ko01110	Ubiquinone and other terpenoid-quinone biosynthesis;Metabolic pathways;Biosynthesis of secondary metabolites
UPI0001750B40	ALF29904	NL70_07000	alpha-ketoglutarate permease	NA	NA	NA	NA	NA	NA	NA	NA	NA	NA	NA	NA	NA	NA	NA	NA
UPI0001750B47	ALF30838	NL70_11070	nucleoside hydrolase	1.18802	0.215342	1.18285	0.282576	1.23942	0.132896	1.77919	0.0012484	1.39044	0.0347074	1.57688	0.00657751	1.59389	0.00685363	1.15911	0.316085	COG1957	F	Nucleotide transport and metabolism	K01239	ko00230;ko00760;ko01100	Purine metabolism;Nicotinate and nicotinamide metabolism;Metabolic pathways
UPI0001750B6A	ALF30850	entF	condensation protein	7.54216	1.16e-09	NA	NA	0.440124	0.0119985	2.80106	0.000219894	0.881558	0.333041	41.0313	1.02e-07	0.490579	0.032001	0.507216	0.0376736				K02364	ko01053;ko01110;ko01130	Biosynthesis of siderophore group nonribosomal peptides;Biosynthesis of secondary metabolites;Biosynthesis of antibiotics
UPI0001750B6C	ALF30857	NL70_11170	ABC transporter permease	0.87983	0.538927	1.50482	0.0132297	1.32586	0.118297	1.29508	0.133772	1.20303	0.192639	1.03553	0.813226	1.0322	0.842543	1.55034	0.015559	COG0559	E	Amino acid transport and metabolism	K01997	ko02010;ko02024	ABC transporters;Quorum sensing
UPI0001750B71	ALF31485	NL70_14860	N-acetylmannosamine kinase	2.51401	0.302039	2.10669	NA	0.850886	0.908625	0.177561	0.513229	2.24275	0.429067	4.62207	0.0354646	3.20598	NA	1.3929	0.776159	COG3010	G	Carbohydrate transport and metabolism	K13967	ko00520;ko01100	Amino sugar and nucleotide sugar metabolism;Metabolic pathways
UPI0001750B7C	ALF31555	NL70_15275	MFS transporter	0.831293	0.859038	0.0659599	0.201255	0.104161	0.217966	0.0685889	0.202466	0.0786217	0.206747	0.0249297	0.374379	0.0527546	0.195891	0.113548	0.222198	COG2223	P	Inorganic ion transport and metabolism	K02575	ko00910	Nitrogen metabolism
UPI0001750B82	ALF29052	NL70_02000	hypothetical protein	0.623305	1.36e-05	2.873	1.16e-05	0.934526	0.070314	1.0843	0.598356	1.07169	0.0575723	1.01022	0.766612	1.5457	1.28e-06	1.06978	0.0598315
UPI0001750B83	ALF29053	NL70_02005	hypothetical protein	0.489738	0.000169328	3.01534	2.43e-07	0.312814	2.04e-06	1.55574	0.0617277	0.925746	0.111655	1.12323	0.038416	2.009	8.98e-06	1.30574	0.141735
UPI0001750B84	ALF30523	NL70_02015	membrane protein	1.05783	0.140132	0.304775	1.41e-09	0.631789	3.37e-06	0.551902	0.000298514	0.409759	1.38e-06	0.675435	0.00316841	0.493515	4.15e-06	0.563571	0.00175284
UPI0001750B8F	ALF29931	NL70_07170	DNA mismatch repair protein MutT	NA	NA	NA	NA	NA	NA	1.62702	0.00102115	1.11678	0.150222	1.68991	0.00423878	1.34098	0.087591	0.972218	NA
UPI0001750B99	ALF30881	NL70_11315	type IV secretion protein VirB11	NA	NA	NA	NA	NA	NA	NA	NA	NA	NA	NA	NA	NA	NA	NA	NA	COG0630	NU	Multiple classes	K03196	ko03070	Bacterial secretion system
UPI0001750B9C	ALF31532	NL70_15125	acriflavin resistance protein	1.20766	0.267047	NA	NA	NA	NA	NA	NA	NA	NA	0.875154	0.442814	0.599157	0.0354925	0.197493	0.00940189	COG0841	V	Defense mechanisms
UPI000198668A	ALF31784	NL70_15385	ABC transporter ATP-binding protein	3.52236	0.0802028	NA	NA	NA	NA	NA	NA	NA	NA	NA	NA	NA	NA	NA	NA	COG1131	V	Defense mechanisms	K19340	ko02010	ABC transporters
UPI000198781D	ALF29589	NL70_05140	diguanylate cyclase	1.2102	NA	NA	NA	NA	NA	NA	NA	0.545248	NA	NA	NA	0.892249	NA	NA	NA	COG2199	T	Signal transduction mechanisms	K02488	ko02020	Two-component system
UPI0001989036	ALF30323	NL70_09525	hypothetical protein	0.19317	NA	NA	NA	NA	NA	NA	NA	0.569825	NA	NA	NA	NA	NA	0.173558	0.428258
UPI00019892C0	ALF30945	NL70_11675	amino acid dehydrogenase	0.789572	NA	1.01776	0.763969	NA	NA	0.544768	NA	NA	NA	0.990559	NA	NA	NA	NA	NA	COG3394	S	Function unknown
UPI0001A230FA	ALF31218	NL70_13315	16S rRNA methyltransferase	0.92148	0.474931	1.1982	0.281932	1.18066	0.32708	1.49638	0.00364353	1.28457	0.144038	1.44461	0.00373568	1.57395	0.000741485	1.41838	0.00380563	COG1385	S	Function unknown
UPI0001A48C2A	ALF29205	NL70_02900	penicillin-binding protein	1.32251	0.246618	0.766561	0.490205	NA	NA	2.54854	0.000455308	2.2127	0.00122643	1.14902	0.521167	1.08017	0.833424	1.89958	0.0439457	COG0744	M	Cell wall/membrane/envelope biogenesis	K05366	ko00550;ko01100;ko01501	Peptidoglycan biosynthesis;Metabolic pathways;beta-Lactam resistance
UPI0001A48CBC	ALF29861	NL70_06765	TetR family transcriptional regulator	0.786134	0.363951	0.761248	0.275071	1.03283	0.796023	1.21537	0.22794	1.11653	0.370276	1.24818	0.425645	0.692521	0.221762	0.660789	0.104969	COG1309	K	Transcription
UPI0001A48D0F	ALF30437	NL70_10170	hydrolase	0.784223	0.286305	NA	NA	0.158511	NA	NA	NA	NA	NA	0.834843	0.420189	0.138969	0.0293639	NA	NA	COG3773	M	Cell wall/membrane/envelope biogenesis
UPI0001A48D42	ALF31368	NL70_14200	phosphatidylcholine synthase	NA	NA	NA	NA	NA	NA	NA	NA	NA	NA	NA	NA	NA	NA	NA	NA	COG1183	I	Lipid transport and metabolism	K01004	ko00564;ko01110	Glycerophospholipid metabolism;Biosynthesis of secondary metabolites
UPI0001B47B8A	ALF30299	NL70_09400	hypothetical protein	0.684445	0.0397871	0.830046	0.206675	0.851624	0.255064	0.637063	0.0188753	0.580612	0.0120161	0.746844	0.0726014	0.658835	0.0257673	0.798176	0.134135	COG5567	N	Cell motility
UPI0001B4837E	ALF30592	NL70_05075	ribonucleotide-diphosphate reductase subunit alpha	0.844546	0.716981	1.12154	0.770129	0.880227	0.786396	0.58312	0.322588	0.883291	0.791864	0.833408	0.704504	0.688163	0.463503	0.907374	0.840648	COG0209	F	Nucleotide transport and metabolism	K00525	ko00230;ko00240;ko01100	Purine metabolism;Pyrimidine metabolism;Metabolic pathways
UPI0001B49068	ALF31202	edd	phosphogluconate dehydratase	0.843042	0.0449934	NA	NA	0.577643	0.000112318	0.541302	0.000274877	0.268243	2.06e-06	0.759883	0.0053069	0.417116	3.01e-05	0.691674	8.24e-05	COG0129	EG	Multiple classes	K01690	ko00030;ko01100;ko01120;ko01200	Pentose phosphate pathway;Metabolic pathways;Microbial metabolism in diverse environments;Carbon metabolism
UPI0001B49264	ALF31226	NL70_13355	microcystin LR degradation protein MlrC-like protein	NA	NA	NA	NA	0.685045	NA	NA	NA	NA	NA	0.559342	NA	NA	NA	0.881203	NA	COG5476	S	Function unknown
UPI0001B4A0F8	ALF29086	dxs	1-deoxy-D-xylulose-5-phosphate synthase	0.539122	0.0112077	0.588472	0.00512738	1.00666	0.951468	1.00601	0.981414	0.754783	0.0445641	0.634741	0.0218465	0.774378	0.0871208	0.898199	0.378875	COG1154	HI	Multiple classes	K01662	ko00730;ko00900;ko01100;ko01110;ko01130	Thiamine metabolism;Terpenoid backbone biosynthesis;Metabolic pathways;Biosynthesis of secondary metabolites;Biosynthesis of antibiotics
UPI0001B4A0FB	ALF31739	NL70_13665	exopolyphosphatase	0.546936	0.508599	0.544036	0.483671	0.885885	0.85514	0.169497	0.213008	0.290904	0.289551	0.308501	0.301408	0.250898	0.25665	0.538364	0.50189	COG0248	FP	Multiple classes	K01524	ko00230	Purine metabolism
UPI0001B4A99F	ALF30617	NL70_06140	transporter	NA	NA	NA	NA	NA	NA	NA	NA	NA	NA	NA	NA	NA	NA	NA	NA	COG4395	S	Function unknown
UPI0001B4ABE5	ALF31006	NL70_12050	acyl-CoA dehydrogenase	1.1393	0.443051	0.389316	0.0122062	0.816493	0.317179	0.533645	0.0348616	0.582644	0.0622326	0.590353	0.0591813	0.505223	0.0270977	0.611425	0.0686227	COG1960	I	Lipid transport and metabolism	K06446	ko00930;ko01100;ko01120	Caprolactam degradation;Metabolic pathways;Microbial metabolism in diverse environments
UPI0001B4ABEC	ALF31433	NL70_14565	8-amino-7-oxononanoate synthase	NA	NA	NA	NA	NA	NA	NA	NA	NA	NA	NA	NA	NA	NA	NA	NA	COG0156	H	Coenzyme transport and metabolism	K00652	ko00780;ko01100	Biotin metabolism;Metabolic pathways
UPI0001B4AFF3	ALF30362	NL70_09740	ABC transporter ATP-binding protein	1.15575	0.302453	1.1594	0.241201	1.01922	0.881739	1.85454	0.342446	2.22525	0.131643	0.943881	0.674215	0.763479	0.141401	0.798213	0.188068	COG1101	R	General function prediction only
UPI0001B8E1DC	ALF29522	NL70_04755	hypothetical protein	NA	NA	NA	NA	NA	NA	NA	NA	NA	NA	NA	NA	NA	NA	NA	NA	COG2929	S	Function unknown
UPI0001B8E1E2	ALF29500	NL70_04615	6-phosphogluconate dehydrogenase	0.678894	0.613359	NA	NA	0.448199	0.2499	NA	NA	NA	NA	NA	NA	0.613754	0.391129	NA	NA	COG2084	I	Lipid transport and metabolism	K00020	ko00280;ko01100	Valine, leucine and isoleucine degradation;Metabolic pathways
UPI0001B8E1F1	ALF29249	NL70_03135	membrane protein	NA	NA	NA	NA	NA	NA	NA	NA	NA	NA	NA	NA	NA	NA	NA	NA	COG1284	S	Function unknown
UPI0001B8E211	ALF29010	NL70_01760	multidrug transporter MatE	NA	NA	NA	NA	NA	NA	NA	NA	NA	NA	NA	NA	NA	NA	NA	NA	COG0534	V	Defense mechanisms
UPI0001B8E244	ALF30498	NL70_00855	siroheme synthase	NA	NA	NA	NA	NA	NA	NA	NA	NA	NA	NA	NA	NA	NA	NA	NA	COG0007	H	Coenzyme transport and metabolism	K02302	ko00860;ko01100;ko01110	Porphyrin and chlorophyll metabolism;Metabolic pathways;Biosynthesis of secondary metabolites
UPI0001B8E268	ALF30041	NL70_07815	glycerol kinase	NA	NA	NA	NA	NA	NA	NA	NA	NA	NA	NA	NA	NA	NA	NA	NA	COG2390	K	Transcription	K05878	ko00561;ko01100	Glycerolipid metabolism;Metabolic pathways
UPI0001B8E26C	ALF30186	NL70_08700	LysR family transcriptional regulator	1.1509	0.718001	1.2851	0.517777	0.939548	0.860369	1.60528	0.0390652	1.66503	0.163693	0.966048	0.911895	1.97734	0.0207266	1.46549	0.0951432	COG0583	K	Transcription
UPI0001B8E477	ALF31621	NL70_15645	membrane protein	0.824214	0.774924	1.48399	0.585256	3.7168	0.312792	0.8745	0.868484	0.778857	0.699984	0.819007	0.800303	1.56172	0.620421	0.848015	0.85136
UPI0001B8E478	ALF31622	NL70_15650	endoribonuclease L-PSP	1.06569	0.668027	NA	NA	NA	NA	0.105189	NA	NA	NA	0.369557	0.0347637	NA	NA	NA	NA
UPI0001B8E4E7	ALF31730	NL70_13065	dioxygenase	NA	NA	NA	NA	NA	NA	NA	NA	NA	NA	NA	NA	NA	NA	NA	NA	COG0246	G	Carbohydrate transport and metabolism	K00040	ko00040;ko01100	Pentose and glucuronate interconversions;Metabolic pathways
UPI0001B8E5F7	ALF31288	NL70_13685	5-oxoprolinase	0.848651	0.421895	0.957984	0.857772	1.33459	0.319605	1.02119	0.921106	1.64848	0.412881	0.79326	0.230639	0.654547	0.0689602	1.11713	0.696838	COG0146	EQ	Multiple classes	K01469	ko00480	Glutathione metabolism
UPI0001B8E5FA	ALF31307	NL70_13805	adenine deaminase	1.17459	0.393815	0.356782	0.0568568	0.855091	0.483	1.06106	0.773747	0.73601	0.221383	0.983825	0.935453	0.813553	0.380629	0.652519	0.121885	COG1001	F	Nucleotide transport and metabolism	K01486	ko00230;ko01100	Purine metabolism;Metabolic pathways
UPI0001B90202	ALF30609	NL70_05695	Clp protease ClpS	1.02563	0.488459	0.719044	0.00717019	0.724649	0.000106138	0.939268	0.507544	1.18061	0.124242	0.830658	0.00436477	0.982208	0.823863	0.5587	0.0016668	COG2127	S	Function unknown
UPI0001B961EE	ALF31751	NL70_14040	DNA topoisomerase I	1.08522	0.332785	1.03386	0.353712	0.932529	0.0322619	1.02763	0.285995	0.923268	0.0458521	1.66772	0.0396853	0.916942	0.0105832	0.789011	0.000116213	COG0550	L	Replication, recombination and repair
UPI0001B9622E	ALF30751	NL70_10560	hypothetical protein	NA	NA	NA	NA	1.51734	NA	0.944291	NA	NA	NA	NA	NA	NA	NA	NA	NA	COG3395	S	Function unknown
UPI0001B96249	ALF29891	NL70_06925	UDP-N-acetylmuramoylalanyl-D-glutamate--2, 6-diaminopimelate ligase	1.04265	0.769555	1.24272	0.0526916	1.12413	0.262926	1.73066	0.0378797	1.19078	0.24794	1.0456	0.744859	1.21912	0.0741802	1.17222	0.299322	COG0769	M	Cell wall/membrane/envelope biogenesis	K01928	ko00300;ko00550	Lysine biosynthesis;Peptidoglycan biosynthesis
UPI0001B962B2	ALF30678	NL70_08505	branched-chain amino acid ABC transporter ATP-binding protein	1.05624	0.226445	0.651118	4.78e-05	0.989254	0.750488	0.530616	0.000115478	0.458986	1.04e-05	0.905143	0.0584424	0.251734	3.34e-07	1.13453	0.179305	COG0411	E	Amino acid transport and metabolism	K01995	ko02010;ko02024	ABC transporters;Quorum sensing
UPI0001B9E8A2	ALF30590	cckA	histidine kinase	0.87199	0.57679	0.738051	0.297769	0.998944	0.99669	0.66621	0.137742	0.794082	0.42765	0.646947	0.127239	0.812407	0.46921	1.10347	0.677253	COG0642	T	Signal transduction mechanisms	K13587	ko02020	Two-component system
UPI000200A5A3	ALF28910	NL70_01180	integrase	NA	NA	NA	NA	NA	NA	NA	NA	NA	NA	NA	NA	NA	NA	NA	NA
UPI000200EF59	ALF31762	NL70_14315	hypothetical protein	NA	NA	NA	NA	NA	NA	NA	NA	NA	NA	1.52661	NA	NA	NA	NA	NA
UPI00023F817B	ALF31564	NL70_15320	ubiquinone biosynthesis protein UbiD	0.948297	0.796785	NA	NA	NA	NA	NA	NA	NA	NA	NA	NA	NA	NA	NA	NA	COG0043	H	Coenzyme transport and metabolism	K03182	ko00130;ko01100;ko01110	Ubiquinone and other terpenoid-quinone biosynthesis;Metabolic pathways;Biosynthesis of secondary metabolites
UPI00023F81B0	ALF29503	NL70_04635	molybdopterin-guanine dinucleotide biosynthesis protein A	1.03085	0.820685	0.345952	NA	0.876746	0.466545	1.37406	0.0595754	1.36317	0.0656907	1.1265	0.31137	2.11173	6.23e-06	1.28097	0.149701	COG0746	H	Coenzyme transport and metabolism
UPI00023F81DE	ALF29363	NL70_03835	chromosome partitioning protein ParA	NA	NA	NA	NA	NA	NA	NA	NA	NA	NA	NA	NA	NA	NA	NA	NA	COG0489	D	Cell cycle control, cell division, chromosome partitioning
UPI00024DAFE6	ALF30554	NL70_03310	hypothetical protein	2.00165	0.0231471	1.64178	0.199365	NA	NA	1.45789	0.0141386	1.51208	0.0262885	1.56663	0.237068	1.18524	0.287529	0.917533	0.718482	COG5451	S	Function unknown
UPI00024DAFE8	ALF30556	NL70_03440	short-chain dehydrogenase	NA	NA	NA	NA	NA	NA	NA	NA	NA	NA	0.470425	NA	NA	NA	1.0483	NA	COG1028	IQR	Multiple classes
UPI00024DB02B	ALF29175	NL70_02735	AraC family transcriptional regulator	0.685627	NA	NA	NA	1.39596	NA	NA	NA	NA	NA	0.734524	NA	NA	NA	NA	NA	COG2207	K	Transcription
UPI00024DB03C	ALF30400	NL70_09950	alkaline phosphatase	0.906265	0.859811	0.977459	0.96914	1.52425	0.244974	0.605091	0.478261	0.985847	0.980171	0.36785	0.162224	0.34738	0.15126	1.55161	0.227168	COG2205	T	Signal transduction mechanisms
UPI00024DB044	ALF29464	NL70_04405	leucyl/phenylalanyl-tRNA--protein transferase	1.20181	0.0790818	1.27681	0.0187196	1.20374	0.0793629	1.87053	0.00418097	1.23685	0.122246	1.13467	0.502157	1.2515	0.0928405	1.53246	0.00102716	COG2360	O	Posttranslational modification, protein turnover, chaperones
UPI00024DB050	ALF30508	NL70_01395	hypothetical protein	NA	NA	NA	NA	NA	NA	NA	NA	NA	NA	NA	NA	NA	NA	NA	NA
UPI00024DB05B	ALF30035	NL70_07775	hypothetical protein	NA	NA	NA	NA	NA	NA	NA	NA	NA	NA	NA	NA	NA	NA	NA	NA
UPI00024DFB98	ALF30900	NL70_11435	ATP-binding protein	1.01899	0.794991	0.320902	8.74e-05	0.09899	1.59e-05	0.959158	0.624669	0.77977	0.0401176	0.991088	0.912875	0.71336	0.00789079	0.649649	0.00644744	COG3108	S	Function unknown
UPI0002CDC670	ALF30042	NL70_07820	dihydroxyacetone kinase	1.02106	0.601456	1.00206	0.959548	1.15373	0.00864963	1.06934	0.112414	1.12313	0.0154301	1.08264	0.0807234	2.29012	0.0134683	1.11687	0.0193928	COG2376	G	Carbohydrate transport and metabolism	K05879	ko00561;ko01100	Glycerolipid metabolism;Metabolic pathways
UPI0002CE10DC	ALF29830	NL70_06585	urease accessory protein UreD	NA	NA	NA	NA	NA	NA	NA	NA	NA	NA	NA	NA	NA	NA	NA	NA	COG0829	O	Posttranslational modification, protein turnover, chaperones
UPI0002CE1DEF	ALF28968	NL70_01515	peptidase M14	1.11872	0.113908	0.513897	8.14e-05	1.0219	0.706259	0.880971	0.0820264	0.896652	0.146971	1.01992	0.760217	0.960967	0.455715	1.03287	0.68569	COG3608	R	General function prediction only
UPI0002CE2C4B	ALF31548	NL70_15235	oxidoreductase	1.13761	NA	1.12225	NA	1.53294	NA	2.88522	NA	1.33821	NA	0.866483	NA	1.98407	NA	1.86244	NA	COG0673	R	General function prediction only
UPI0002CE611B	ALF31093	NL70_12535	hypothetical protein	1.49028	0.213696	0.774168	0.487022	0.898461	NA	0.686389	0.362778	1.15133	0.491373	1.60306	0.0895238	0.705275	0.43492	0.658519	0.187601	COG3637	M	Cell wall/membrane/envelope biogenesis
UPI0002CE67D9	ALF30535	NL70_02515	beta-lactamase	4.04884	NA	5.24868	NA	2.81022	NA	8.26817	NA	8.32882	NA	8.66302	NA	9.63221	NA	2.55043	NA	COG0491	R	General function prediction only
UPI0002CE7642	ALF31552	NL70_15260	ABC transporter substrate-binding protein	0.870666	0.519346	1.56799	0.0392406	0.979872	0.920038	1.23421	0.388581	1.20801	0.360734	0.589655	0.138909	1.32096	0.406881	1.33532	0.14163	COG1653	G	Carbohydrate transport and metabolism	K10236	ko02010	ABC transporters
UPI0002CE7FF7	ALF31527	NL70_15095	chaperone hdeA	1.27565	0.00479187	1.69743	0.000739124	1.23356	0.189158	1.53165	0.000800581	1.62124	7.84e-05	1.47034	0.00514758	0.932369	0.370558	1.57266	0.000370251
UPI0002CEAAD2	ALF30882	NL70_11320	type IV secretion protein VirB10	NA	NA	NA	NA	NA	NA	NA	NA	NA	NA	NA	NA	NA	NA	NA	NA	COG2948	U	Intracellular trafficking, secretion, and vesicular transport	K03195	ko03070	Bacterial secretion system
UPI0002CF044A	ALF31162	NL70_12980	helicase	NA	NA	NA	NA	NA	NA	NA	NA	NA	NA	NA	NA	NA	NA	NA	NA	COG1201	R	General function prediction only
UPI0002CF0B66	ALF31567	NL70_15335	protease	1.45565	0.00235003	NA	NA	NA	NA	NA	NA	0.0844248	2.94e-06	0.039605	2.03e-06	NA	NA	0.0408656	NA	COG0826	O	Posttranslational modification, protein turnover, chaperones
UPI0002CF1557	ALF30422	NL70_10080	oxidoreductase	1.23143	0.0606702	0.475741	0.00207157	0.740089	0.0535513	0.671385	0.0157539	0.700861	0.022348	0.990808	0.932	0.889827	0.303094	0.732297	0.0639514	COG0673	R	General function prediction only
UPI0002CF3FC6	ALF30990	NL70_11960	cytochrome B561	0.99029	0.903218	0.912194	0.0835683	1.15769	0.00935947	1.0685	0.176567	1.08707	0.18945	0.573608	0.00173141	0.503835	3.31e-05	1.00891	0.822441	COG3038	C	Energy production and conversion
UPI0002CF6A8E	ALF30552	NL70_03190	lytic transglycosylase	1.40578	0.754905	0.276592	0.318475	NA	NA	0.0459894	NA	NA	NA	0.479396	0.463732	0.241753	0.379575	NA	NA	COG0741	M	Cell wall/membrane/envelope biogenesis
UPI0002CF6B58	ALF31250	NL70_13485	ArsR family transcriptional regulator	1.42962	NA	0.584706	0.300704	0.612143	NA	0.948231	0.890593	0.537779	NA	1.13109	0.644985	0.798988	NA	0.755868	0.34017	COG1522	K	Transcription
UPI0002CF90D7	ALF31364	NL70_14175	DSBA oxidoreductase	1.09293	0.324281	0.175193	0.00124092	1.05278	0.586518	0.881096	0.471489	1.20677	0.0778484	1.18369	0.0481254	1.11216	0.392076	0.924776	0.398157	COG2761	Q	Secondary metabolites biosynthesis, transport and catabolism
UPI0002CF9E64	ALF30285	NL70_09320	methionine gamma-lyase	1.49228	0.195153	NA	NA	NA	NA	NA	NA	NA	NA	NA	NA	NA	NA	NA	NA	COG0626	E	Amino acid transport and metabolism	K01761	ko00270;ko00450	Cysteine and methionine metabolism;Selenocompound metabolism
UPI0002CFCCB0	ALF30295	NL70_09375	short-chain dehydrogenase	0.362508	0.128646	NA	NA	15.2246	0.324824	0.493424	0.194468	0.406588	0.0887921	0.515651	0.147333	4.69707	0.016858	0.382339	0.231849	COG0300	R	General function prediction only
UPI0002CFD822	ALF31577	NL70_15400	FMN-binding protein	2.72899	0.0516177	NA	NA	NA	NA	NA	NA	NA	NA	NA	NA	NA	NA	NA	NA	COG3901	K	Transcription
UPI0002CFFE6E	ALF29854	NL70_06720	membrane protein	0.830622	0.060512	NA	NA	1.1647	0.0437248	0.714261	0.00302852	0.905821	0.15381	0.910056	0.180445	1.57205	0.00451562	1.03093	0.674587	COG2081	R	General function prediction only
UPI0002D01E71	ALF28873	NL70_00980	ABC transporter	0.67562	NA	NA	NA	3.3618	0.000383185	1.04312	NA	1.12064	0.597192	2.1413	0.00241346	NA	NA	2.75753	0.012519	COG1132	V	Defense mechanisms
UPI0002D0363B	ALF30583	NL70_04600	aromatic hydrocarbon degradation protein	NA	NA	NA	NA	NA	NA	NA	NA	NA	NA	NA	NA	NA	NA	NA	NA
UPI0002D03743	ALF30947	NL70_11685	AraC family transcriptional regulator	1.28051	0.13187	0.427155	0.0471861	1.20058	0.421053	1.59333	0.00982698	1.37269	0.0569711	1.28562	0.0715275	0.949092	0.76159	1.41682	0.0129539	COG2207	K	Transcription
UPI0002D04B0B	ALF31753	NL70_14070	acyl-CoA dehydrogenase	1.12001	0.303503	1.07763	0.0808503	1.0909	0.0302239	0.9464	0.229625	1.52181	0.0447782	0.946599	0.104444	0.896155	0.444096	1.09488	0.0620071	COG1960	I	Lipid transport and metabolism
UPI0002D06C78	ALF29422	galM	aldose epimerase	1.18151	0.362157	0.481759	0.0988808	0.842942	0.389166	0.393825	0.0248437	0.683382	0.253784	1.15411	0.432332	0.983362	0.931857	1.08371	0.749634	COG2017	G	Carbohydrate transport and metabolism	K01785	ko00010;ko00052;ko01100;ko01110;ko01120;ko01130	Glycolysis / Gluconeogenesis;Galactose metabolism;Metabolic pathways;Biosynthesis of secondary metabolites;Microbial metabolism in diverse environments;Biosynthesis of antibiotics
UPI0002D07111	ALF31142	NL70_12860	NAD-dependent dehydratase	1.09871	NA	1.20563	NA	1.02339	NA	1.29645	NA	NA	NA	0.776119	NA	NA	NA	1.14021	NA	COG0451	MG	Multiple classes	K01710	ko00521;ko01100;ko01130	Streptomycin biosynthesis;Metabolic pathways;Biosynthesis of antibiotics
UPI0002D0CED6	ALF31296	NL70_13730	FAD-binding dehydrogenase	NA	NA	NA	NA	NA	NA	NA	NA	NA	NA	NA	NA	NA	NA	NA	NA	COG3573	R	General function prediction only
UPI0002D0FCA0	ALF30348	NL70_09670	ATP-binding protein	1.20877	0.299745	1.19716	NA	NA	NA	NA	NA	1.14316	NA	NA	NA	NA	NA	NA	NA
UPI0002D0FD81	ALF29507	NL70_04660	peptidoglycan-binding protein	NA	NA	NA	NA	NA	NA	NA	NA	NA	NA	NA	NA	NA	NA	NA	NA	COG2989	S	Function unknown
UPI0002D0FE5F	ALF31085	NL70_12495	imidazolonepropionase	0.904665	0.709988	1.36607	0.258864	0.640833	0.265395	2.24314	0.00230086	2.259	0.00341841	0.575742	0.131806	1.4219	0.142733	0.704374	0.290057	COG1228	Q	Secondary metabolites biosynthesis, transport and catabolism	K01468	ko00340;ko01100	Histidine metabolism;Metabolic pathways
UPI0002D10E8B	ALF31362	NL70_14165	transcription-repair coupling factor	1.51134	0.283714	1.95572	0.114051	1.07529	0.160079	1.14828	0.0229511	1.43389	0.273415	2.00028	0.106695	0.99313	0.895742	1.04172	0.40941	COG1197	LK	Multiple classes	K03723	ko03420	Nucleotide excision repair
UPI0002D12806	ALF28821	NL70_00630	helicase	NA	NA	NA	NA	NA	NA	NA	NA	NA	NA	NA	NA	NA	NA	NA	NA	COG1643	L	Replication, recombination and repair
UPI0002D12908	ALF29399	NL70_04025	DNA polymerase III subunit alpha	1.20325	0.19027	0.387714	3.1e-06	1.59125	0.170934	0.928313	0.274375	2.33589	0.0225147	1.07713	0.50709	0.571233	0.00113715	1.07212	0.209729	COG0587	L	Replication, recombination and repair	K02337	ko00230;ko00240;ko01100;ko03030;ko03430;ko03440	Purine metabolism;Pyrimidine metabolism;Metabolic pathways;DNA replication;Mismatch repair;Homologous recombination
UPI0002D62A9B	ALF30602	NL70_05380	hypothetical protein	NA	NA	1.38146	NA	NA	NA	1.58041	NA	1.68961	NA	1.6024	NA	1.65605	NA	1.59157	NA
UPI0002D67EB4	ALF31660	NL70_15880	peptide methionine sulfoxide reductase	1.53822	0.126975	NA	NA	0.757839	0.11082	29.791	0.308602	4.18883	0.00245597	1.56784	0.048909	1.90664	0.0451544	0.668448	NA	COG0225	O	Posttranslational modification, protein turnover, chaperones
UPI0002D880B4	ALF31092	NL70_12530	AsnC family transcriptional regulator	0.71365	0.626031	3.69721	0.0222014	0.855847	0.801508	0.906678	0.882172	0.819754	0.768841	0.853826	0.797701	1.37989	0.678022	1.07822	0.895311	COG1522	K	Transcription
UPI0002E631AF	ALF31654	NL70_15840	cardiolipin synthetase	1.26682	0.418367	1.61111	0.122424	1.26378	0.540782	1.17149	0.414041	1.11216	0.598141	0.839671	0.480446	1.02152	0.918193	1.34699	0.157612	COG1502	I	Lipid transport and metabolism	K06131	ko00564;ko01100	Glycerophospholipid metabolism;Metabolic pathways
UPI0002EF095E	ALF28852	NL70_00840	coproporphyrinogen III oxidase	0.863434	0.39145	NA	NA	0.691397	0.098148	0.385748	NA	0.69187	0.123475	0.414383	NA	0.740135	0.249495	0.479382	NA	COG0635	H	Coenzyme transport and metabolism	K02495	ko00860;ko01100;ko01110	Porphyrin and chlorophyll metabolism;Metabolic pathways;Biosynthesis of secondary metabolites
UPI0002F890FF	ALF31325	NL70_13915	amino acid ABC transporter	1.23114	0.134494	1.42421	0.0412963	1.08342	0.551216	1.6857	0.0217505	1.44495	0.0116369	1.22831	0.183428	0.68047	0.116388	1.10912	0.452994	COG0834	ET	Multiple classes
UPI000300D468	ALF29277	NL70_03305	hypothetical protein	NA	NA	NA	NA	NA	NA	NA	NA	NA	NA	NA	NA	NA	NA	NA	NA
UPI00030420DA	ALF28727	NL70_00085	methylcrotonoyl-CoA carboxylase	1.02382	0.883105	NA	NA	1.1421	0.54745	0.313167	0.0213615	0.603195	0.132809	0.421291	NA	0.743557	0.274086	0.907618	0.624491	COG4799	I	Lipid transport and metabolism	K01969	ko00280;ko01100	Valine, leucine and isoleucine degradation;Metabolic pathways
UPI00030AE002	ALF29804	NL70_06400	hypothetical protein	1.20561	0.602831	1.36096	0.325342	0.844758	0.5582	2.01954	NA	1.59852	0.134724	1.55966	0.101348	0.370056	0.162993	0.970113	0.922966
UPI0003137E69	ALF30702	cysK	cysteine synthase	1.34039	4.38e-05	1.03628	0.0628509	1.07984	0.0473435	1.72892	1.19e-06	2.17475	8.59e-06	1.20638	0.000173209	1.17445	0.000104487	1.1388	0.000872616	COG0031	E	Amino acid transport and metabolism	K01738	ko00270;ko00920;ko01100;ko01110;ko01120;ko01130;ko01200;ko01230	Cysteine and methionine metabolism;Sulfur metabolism;Metabolic pathways;Biosynthesis of secondary metabolites;Microbial metabolism in diverse environments;Biosynthesis of antibiotics;Carbon metabolism;Biosynthesis of amino acids
UPI000313DCAD	ALF30466	NL70_10330	esterase	NA	NA	NA	NA	NA	NA	NA	NA	NA	NA	NA	NA	NA	NA	NA	NA	COG0596	R	General function prediction only
UPI000313E7FC	ALF30443	NL70_10205	(dimethylallyl)adenosine tRNA methylthiotransferase	0.817786	0.0317911	NA	NA	0.867059	0.112455	0.140813	1.24e-06	0.615273	0.000880658	0.0284842	NA	0.825863	0.0133671	1.12548	0.00424921	COG0621	J	Translation, ribosomal structure and biogenesis
UPI0003175BBD	ALF30270	NL70_09230	hypothetical protein	1.0049	0.968069	1.33772	0.196214	1.31765	0.0526156	2.09799	0.000308423	1.14186	0.649746	1.17228	0.469465	1.29963	0.149948	1.22814	0.341253	COG5653	M	Cell wall/membrane/envelope biogenesis
UPI00031766BB	ALF30974	NL70_11865	2-hydroxy-acid oxidase	NA	NA	NA	NA	NA	NA	NA	NA	NA	NA	NA	NA	NA	NA	NA	NA	COG0247	C	Energy production and conversion	K11473	ko00630;ko01100;ko01110;ko01120;ko01130	Glyoxylate and dicarboxylate metabolism;Metabolic pathways;Biosynthesis of secondary metabolites;Microbial metabolism in diverse environments;Biosynthesis of antibiotics
UPI000344996A	ALF30195	NL70_08745	nicotinate-nucleotide adenylyltransferase	0.906332	NA	1.04451	NA	NA	NA	1.33954	NA	1.01763	NA	0.686705	NA	0.619117	NA	0.831013	NA	COG1057	H	Coenzyme transport and metabolism	K00969	ko00760;ko01100	Nicotinate and nicotinamide metabolism;Metabolic pathways
UPI00035CB3C2	ALF29707	NL70_05850	ATPase AAA	0.793004	0.311861	1.08634	0.660836	0.87743	0.466258	1.31734	0.385915	1.44443	0.112381	1.31201	0.266901	1.60186	0.0927349	1.46409	0.108706	COG2256	L	Replication, recombination and repair
UPI0003709BEC	ALF31271	NL70_13595	iron ABC transporter ATP-binding protein	1.50447	0.00129446	0.360775	0.000256225	0.81583	0.0529921	1.10646	0.34278	1.83378	0.433555	1.54814	0.00443721	1.01497	0.822393	0.60528	0.00401073	COG3842	E	Amino acid transport and metabolism	K02010	ko02010	ABC transporters
UPI00049AC8A5	ALF28763	NL70_00305	hypothetical protein	1.69585	0.011918	1.33855	0.333344	1.31293	0.216252	1.88485	0.00675117	1.83514	0.00559287	1.57102	0.0803895	0.805617	0.482433	1.54608	0.135581
UPI00050BF221	ALF30771	NL70_10695	hypothetical protein	NA	NA	0.531781	NA	NA	NA	3.10016	NA	NA	NA	1.28435	NA	0.752072	NA	NA	NA	COG1298	NU	Multiple classes	K02400	ko02040	Flagellar assembly
UPI00050BFE4F	ALF29572	NL70_05035	amino acid regulated cytosolic protein	1.09212	0.681938	1.18748	0.156643	1.09383	0.514214	1.86973	0.00718284	1.3191	0.131156	0.894637	0.454798	1.38448	0.0911421	1.0269	0.901117	COG3106	R	General function prediction only
UPI00050C644D	ALF31759	NL70_14230	DNA-binding protein	NA	NA	NA	NA	NA	NA	NA	NA	NA	NA	NA	NA	NA	NA	NA	NA	COG1744	R	General function prediction only
UPI00050CD51E	ALF30565	NL70_03730	MarR family transcriptional regulator	NA	NA	NA	NA	NA	NA	NA	NA	NA	NA	NA	NA	NA	NA	NA	NA
UPI00050CEC7C	ALF31795	NL70_15865	ubiquinone biosynthesis methyltransferase UbiE	0.626364	0.301445	0.751603	0.480577	0.639459	0.316857	1.0241	0.96013	1.13478	0.76548	0.628186	0.303654	1.5503	0.21786	0.595904	0.267777	COG2226	H	Coenzyme transport and metabolism	K03183	ko00130;ko01100;ko01110	Ubiquinone and other terpenoid-quinone biosynthesis;Metabolic pathways;Biosynthesis of secondary metabolites
UPI00050CF0B3	ALF30653	NL70_07630	thiouridylase	1.07906	0.149606	0.642924	8.34e-05	1.05956	0.247561	0.969687	0.445681	0.997311	0.958799	1.159	0.0125064	1.16491	0.00779798	1.07407	0.0967193	COG0482	J	Translation, ribosomal structure and biogenesis	K00566	ko04122	Sulfur relay system
UPI0006BA2222	ALF28760	nagK	5-carboxymethyl-2-hydroxymuconate isomerase	0.362531	NA	NA	NA	0.033927	NA	NA	NA	0.528244	NA	0.0188983	NA	NA	NA	0.567245	NA	COG0179	Q	Secondary metabolites biosynthesis, transport and catabolism	K16165	ko00350;ko01100;ko01120	Tyrosine metabolism;Metabolic pathways;Microbial metabolism in diverse environments
UPI0006BA2312	ALF30292	NL70_09360	7-carboxy-7-deazaguanine synthase	1.02858	0.899004	0.338465	NA	1.17482	0.117391	0.183368	NA	0.85181	0.553894	0.312035	0.000718058	1.02281	0.797316	0.920395	0.540033	COG0602	O	Posttranslational modification, protein turnover, chaperones	K10026	ko00790;ko01100	Folate biosynthesis;Metabolic pathways
UPI0006BA23ED	ALF30447	NL70_10225	acyltransferase	NA	NA	NA	NA	NA	NA	NA	NA	NA	NA	NA	NA	NA	NA	NA	NA	COG0815	M	Cell wall/membrane/envelope biogenesis
UPI0006BA24B6	ALF28997	NL70_01675	5-aminolevulinate synthase	1.1947	0.000851028	0.425348	2.47e-06	0.685532	8.08e-05	2.39692	4.05e-08	0.817808	0.0483159	0.569752	3.06e-05	1.05818	0.151673	0.755669	0.00330836	COG0156	H	Coenzyme transport and metabolism	K00643	ko00260;ko00860;ko01100	Glycine, serine and threonine metabolism;Porphyrin and chlorophyll metabolism;Metabolic pathways
UPI0006BA291D	ALF30538	NL70_02635	glycosyl transferase family 1	1.13268	0.00365229	0.578941	2.37e-05	1.09722	0.0333766	1.22514	0.096394	1.04906	0.262687	1.18476	0.0561974	0.66196	6.12e-05	1.20191	0.103715	COG0438	M	Cell wall/membrane/envelope biogenesis
UPI0006BA2BDE	ALF29539	NL70_04860	cyclic beta-1,2-glucan ABC transporter	2.55173	0.0852912	0.330755	NA	2.68164	0.0558636	0.908813	0.441704	0.292851	NA	0.686344	0.0404237	0.694649	0.166545	1.50551	0.626571	COG1132	V	Defense mechanisms
UPI0006BA2CDF	ALF31539	NL70_15160	ABC transporter permease	NA	NA	NA	NA	NA	NA	NA	NA	NA	NA	NA	NA	NA	NA	NA	NA	COG1176	E	Amino acid transport and metabolism	K02054	ko02024	Quorum sensing
UPI0006BA362D	ALF31620	NL70_15635	multidrug MFS transporter	1.14646	NA	NA	NA	0.993173	NA	NA	NA	0.792091	NA	NA	NA	0.878118	NA	NA	NA	COG2814	G	Carbohydrate transport and metabolism
UPI0006BA3E75	ALF29231	degP	serine peptidase	1.05184	0.267569	1.26941	1.6e-05	1.25731	0.000138797	1.22045	0.000111732	1.21384	0.00224331	1.07201	0.027671	1.63112	3.9e-06	1.19651	0.000190488	COG0265	O	Posttranslational modification, protein turnover, chaperones	K04771	ko01503;ko02020	Cationic antimicrobial peptide (CAMP) resistance;Two-component system
UPI0006BA4096	ALF31427	NL70_14535	cation:proton antiporter	NA	NA	NA	NA	NA	NA	0.609052	NA	NA	NA	0.722571	NA	0.636621	NA	1.14491	0.622453	COG1009	CP	Multiple classes
UPI0006BA4268	ALF28822	regB	ATPase	0.242913	0.295952	0.776442	0.824335	1.66407	0.580833	1.02364	0.982461	1.52308	0.636943	1.47861	0.625812	1.36627	0.722165	1.68293	0.575567	COG0642	T	Signal transduction mechanisms	K15011	ko02020	Two-component system
UPI0006BA45B1	ALF31556	narZ	nitrate reductase	0.827083	0.0136485	0.52215	0.000206456	0.697227	5.2e-05	0.763294	0.00238699	0.87331	0.0154774	0.235433	2.2e-08	0.516478	0.000342409	0.661153	0.000100258	COG5013	C	Energy production and conversion	K00370	ko00910;ko01120;ko02020	Nitrogen metabolism;Microbial metabolism in diverse environments;Two-component system
UPI0006BA4EB7	ALF31579	NL70_15415	hypothetical protein	NA	NA	NA	NA	NA	NA	NA	NA	NA	NA	NA	NA	NA	NA	NA	NA
UPI0006BA4F71	ALF28806	NL70_00555	carbohydrate kinase	5.41429	0.122446	5.7403	0.146745	5.86248	0.134029	3.89425	0.362138	5.72216	0.138219	6.81332	0.0209646	1.03668	0.565482	6.37075	0.118367	COG0524	G	Carbohydrate transport and metabolism	K00847	ko00051;ko00500;ko00520;ko01100	Fructose and mannose metabolism;Starch and sucrose metabolism;Amino sugar and nucleotide sugar metabolism;Metabolic pathways
UPI0006BA505C	ALF29998	NL70_07555	methyltransferase	0.979618	0.923705	0.975018	0.958311	0.864503	0.366494	0.827898	0.278596	0.753579	0.102699	0.303096	0.0166834	0.824867	0.4307	0.842997	0.620785	COG5459	J	Translation, ribosomal structure and biogenesis
UPI0006BA52EA	ALF29121	NL70_02410	diguanylate cyclase	0.803342	0.464485	0.638953	0.231911	0.878815	0.678975	0.878691	0.632257	0.638237	0.105408	0.878933	0.586783	0.979338	0.941722	1.378	0.0906153	COG5001	T	Signal transduction mechanisms
UPI0006BA564A	ALF30119	prpE	propionyl-CoA synthetase	1.05792	0.618325	1.34937	0.0440096	0.985225	0.920467	1.36572	0.0417488	1.01261	0.910789	1.55389	0.0168337	1.27572	0.0514424	1.47062	0.0368344	COG0365	I	Lipid transport and metabolism	K01908	ko00640;ko01100	Propanoate metabolism;Metabolic pathways
UPI0006BA56AA	ALF30761	NL70_10645	zinc ABC transporter ATP-binding protein	1.20278	0.15967	2.23405	6.86e-05	3.86347	0.298685	1.83384	0.000986676	1.61262	0.00118307	1.40961	0.0128457	1.87043	0.0156373	2.17084	3.32e-05	COG1121	P	Inorganic ion transport and metabolism	K09817	ko02010	ABC transporters
UPI0006BA5E46	ALF30174	NL70_08625	heparinase	1.15451	0.0489417	0.829691	0.0455654	1.2322	0.173671	0.996124	0.94692	1.1442	0.118866	1.19082	0.014487	0.375817	4.78e-05	1.20627	0.013132	COG5360	S	Function unknown
UPI0006BA6017	ALF28971	NL70_01530	long-chain fatty acid--CoA ligase	1.44066	0.264008	1.08494	0.542384	0.978725	0.811203	0.838435	0.626827	0.867333	0.52022	0.844458	0.499806	0.800215	0.472416	0.553997	0.00221002	COG0318	IQ	Multiple classes	K01897	ko00061;ko00071;ko01100;ko01212;ko02024	Fatty acid biosynthesis;Fatty acid degradation;Metabolic pathways;Fatty acid metabolism;Quorum sensing
UPI0006BA609E	ALF31714	NL70_12590	hypothetical protein	0.332843	NA	NA	NA	NA	NA	NA	NA	1.20466	0.0678913	1.11054	NA	0.92004	NA	NA	NA	COG4821	R	General function prediction only
UPI0006BA6160	ALF30711	NL70_10000	tryptophan synthase subunit beta	1.10026	0.0392333	0.629192	7.48e-05	1.04159	0.350525	0.93886	0.18234	1.02204	0.578656	1.08205	0.0717632	1.03627	0.354059	0.955459	0.267768	COG0133	E	Amino acid transport and metabolism	K01696	ko00260;ko00400;ko01100;ko01110;ko01130;ko01230	Glycine, serine and threonine metabolism;Phenylalanine, tyrosine and tryptophan biosynthesis;Metabolic pathways;Biosynthesis of secondary metabolites;Biosynthesis of antibiotics;Biosynthesis of amino acids
UPI0006BA6370	ALF29583	NL70_05110	threonine dehydratase	0.779224	0.708232	NA	NA	0.729408	0.651331	0.802904	0.774527	1.26086	0.68849	1.01411	0.98243	1.14071	0.830126	0.610184	0.520492	COG1171	E	Amino acid transport and metabolism	K01754	ko00260;ko00290;ko01100;ko01110;ko01130;ko01200;ko01230	Glycine, serine and threonine metabolism;Valine, leucine and isoleucine biosynthesis;Metabolic pathways;Biosynthesis of secondary metabolites;Biosynthesis of antibiotics;Carbon metabolism;Biosynthesis of amino acids
UPI0006BA6AAA	ALF30034	NL70_07770	2-deoxy-D-gluconate 3-dehydrogenase	1.2394	0.308705	1.54542	0.0496628	1.59098	0.0361358	2.01357	0.00336342	1.72164	0.0140453	1.36476	0.135728	1.74506	0.0130015	1.57931	0.0330972	COG1028	IQR	Multiple classes
UPI0006BA6B9D	ALF28865	NL70_00920	adenylylsulfate kinase	NA	NA	NA	NA	NA	NA	NA	NA	NA	NA	NA	NA	NA	NA	NA	NA	COG2895	P	Inorganic ion transport and metabolism	K00955	ko00230;ko00261;ko00450;ko00920;ko01100;ko01120;ko01130	Purine metabolism;Monobactam biosynthesis;Selenocompound metabolism;Sulfur metabolism;Metabolic pathways;Microbial metabolism in diverse environments;Biosynthesis of antibiotics
