# Supplementary material for: Relative Quantitative Proteomic Analysis of Brucella abortus Reveals Metabolic Adaptation to Multiple Environmental Stresses
Source: Front Microbiol. 2017 Nov 29;8:2347. doi: 10.3389/fmicb.2017.02347 (PMC5712581; doi:10.3389/fmicb.2017.02347)
Supplement: Supplementary file 4 [file Table3.XLSX]

## Sheet: DEPs in main pathways 
pathway-ID	Main Pathways	KEGG ID	Accession	NCBI-accession	Gene	Description	Group_2.vs.Group_1.FC	pvalue	Group_3.vs.Group_1.FC	pvalue	Group_4.vs.Group_1.FC	pvalue	Group_5.vs.Group_1.FC	pvalue	Group_6.vs.Group_1.FC	pvalue	Group_7.vs.Group_1.FC	pvalue	Group_8.vs.Group_1.FC	pvalue	Group_9.vs.Group_1.FC	pvalue
ko02010	ABC transporters	K09812	UPI0000057B35	ALF30313	NL70_09475	cell division protein FtsE	0.886532	0.788325	1.21882	0.589034	0.460895	0.19619	1.41789	0.476346	1.15866	0.756172	1.41873	0.364707	1.18613	0.661187	1.54351	0.228727
ko02010	ABC transporters	K17206	UPI0000057C73	ALF30045	NL70_07840	sugar ABC transporter permease	0.978188	0.827441	0.879049	0.228931	0.734206	0.0697625	0.855981	0.185447	0.865315	0.243367	0.968454	0.559751	0.532633	5.76e-05	1.09834	0.0849492
ko02010	ABC transporters	K11076	UPI0000057C87	ALF30028	NL70_07730	ABC transporter ATP-binding protein	0.854479	0.483234	0.303435	0.000585828	0.422291	0.00487403	0.337231	0.00125804	0.376708	0.00554397	0.274532	0.00122397	0.40321	0.00273576	0.285296	0.000509806
ko02010	ABC transporters	K02000	UPI0000057CA2	ALF30002	NL70_07575	hemolysin	0.90758	0.259399	0.728912	0.0184271	1.02124	0.808931	0.754526	0.0295185	0.897132	0.437585	0.716121	0.0120715	0.614155	0.0107522	0.933552	0.55519
ko02010	ABC transporters	K02008	UPI0000057D67	ALF29835	NL70_06610	cobalt ABC transporter permease	1.08612	0.867261	0.788068	0.601945	0.829848	0.732666	0.792927	0.682247	0.732607	0.42206	0.843623	0.637463	NA	NA	0.376062	0.177823
ko02010	ABC transporters	K06861	UPI00000581E2	ALF28838	NL70_00755	ABC transporter ATP-binding protein	1.07377	0.242853	1.08368	0.171751	1.05432	0.320538	2.49947	0.195182	1.15667	0.153859	1.21725	0.136313	1.30968	0.00378829	1.95395	0.233506
ko02010	ABC transporters	K02196	UPI000005821D	ALF28791	NL70_00465	transcriptional regulator	1.16428	NA	1.00007	0.998905	0.755143	0.0159097	1.14016	0.0594892	0.87171	0.0371917	0.785947	NA	0.523093	0.000989063	1.10645	0.22044
ko02010	ABC transporters	K17203	UPI00000584A0	ALF31136	NL70_12825	sugar ABC transporter permease	1.34785	NA	1.68804	NA	0.962454	NA	1.8872	NA	1.37491	NA	1.52712	NA	NA	NA	1.78736	NA
ko02010	ABC transporters	K15587	UPI00000584D9	ALF31183	nikD	nickel ABC transporter ATP-binding protein	0.456058	NA	2.65683	NA	1.78827	NA	1.09449	NA	1.46725	NA	1.46403	NA	1.01344	NA	1.15413	NA
ko02010	ABC transporters	K10824	UPI00000584DA	ALF31184	nikE	nickel ABC transporter ATP-binding protein	1.00104	0.992209	1.27665	0.594784	1.52328	0.0719405	2.01815	0.234561	1.27229	0.574143	1.93839	0.123516	0.960369	0.649147	1.30113	0.0113463
ko02010	ABC transporters	K02013	UPI000005854B	ALF31290	NL70_13695	iron ABC transporter ATP-binding protein	1.09395	NA	0.70972	NA	NA	NA	1.01648	NA	0.55286	NA	3.92336	NA	0.600614	NA	0.760322	NA
ko02010	ABC transporters	K10111	UPI00000585DB	ALF31409	NL70_14440	glycerol-3-phosphate ABC transporter ATPase	0.0630995	NA	0.0269303	NA	NA	NA	0.046792	NA	0.0356095	NA	NA	NA	0.0465158	NA	0.0311159	NA
ko02010	ABC transporters	K15585	UPI00000DC6B1	ALF31181	NL70_13105	nickel transporter permease NikB	1.24579	0.012563	2.06481	3.03e-05	2.03035	2.6e-05	1.70021	0.00060855	1.77185	0.000418506	1.27178	0.0850235	1.19185	0.0751545	2.13745	2.84e-05
ko02010	ABC transporters	K10548	UPI00000DDAD8	ALF31079	NL70_12460	ABC transporter ATP-binding protein	1.40729	0.33484	2.54445	0.0715172	1.43955	0.26595	1.77087	0.105299	2.15549	0.135371	2.20929	0.0965365	1.37886	0.439528	1.44431	0.331182
ko02010	ABC transporters	K10543	UPI00000DDB75	ALF30790	NL70_10790	sugar ABC transporter substrate-binding protein	0.926055	0.605148	4.57279	0.00122284	0.836123	0.200335	0.707213	0.193582	1.22161	0.0656581	0.706012	0.0270671	0.809245	0.187822	0.89492	0.654567
ko02010	ABC transporters	K02036	UPI00001D481C	ALF30434	NL70_10155	phosphate ABC transporter ATP-binding protein	1.05405	0.246699	0.58366	0.00202139	1.0142	0.733502	1.08795	0.173381	0.923664	0.313826	1.0501	0.327171	0.895992	0.147691	0.745923	0.00660722
ko02010	ABC transporters	K13893	UPI00004F8E31	ALF28721	NL70_00045	hypothetical protein	0.964101	0.224739	0.661572	1.03e-05	0.757227	9.49e-05	1.08793	0.00893678	0.992797	0.822262	1.16629	0.000825518	1.03057	0.496701	0.889939	0.00319871
ko02010	ABC transporters	K09690	UPI00004F8F42	ALF29152	NL70_02590	ABC transporter permease	0.88577	0.527229	0.788122	0.231449	0.860451	0.363009	0.456078	0.00205321	0.475183	0.0023489	0.398319	0.00363717	0.327203	0.00106928	0.556242	0.0112063
ko02010	ABC transporters	K11720	UPI00004F8F93	ALF29290	NL70_03375	permease	1.63689	0.106153	0.894696	0.217345	0.965184	0.669962	0.985481	0.872834	0.978052	0.803115	1.02568	0.748749	0.782374	0.0620873	0.988516	0.89218
ko02010	ABC transporters	K07091	UPI00004F8F94	ALF29291	NL70_03380	permease	0.67807	0.15156	0.755688	0.194957	0.943926	0.783227	0.544347	0.0451939	0.707016	0.120074	0.715547	0.132132	0.361843	0.024467	0.677907	0.0960308
ko02010	ABC transporters	K02013	UPI00004F90C9	ALF29820	NL70_06515	ABC transporter	0.863168	0.737159	0.442452	0.229772	0.611471	0.393523	0.489085	0.247033	0.511318	0.279464	0.751313	0.597148	0.234135	0.048881	0.459548	0.252928
ko02010	ABC transporters	K02015	UPI00004F90CA	ALF29821	NL70_06520	ABC transporter permease	0.781747	NA	0.807289	NA	NA	NA	NA	NA	0.674029	NA	NA	NA	NA	NA	NA	NA
ko02010	ABC transporters	K02016	UPI00004F90CB	ALF29822	NL70_06525	ABC transporter substrate-binding protein	0.441675	0.308716	0.45232	0.319075	0.389959	0.347028	0.367678	0.252319	0.397154	0.271512	0.457566	0.317391	0.465545	0.325344	0.379975	0.259394
ko02010	ABC transporters	K16915	UPI00004F90D4	ALF29834	NL70_06605	cobalamin biosynthesis protein CbiM	1.09761	0.741165	0.780875	0.412375	1.10031	0.696398	0.898852	0.736321	0.718437	0.314344	0.946869	0.831962	0.657301	0.216198	0.98374	0.957775
ko02010	ABC transporters	K02006	UPI00004F90D5	ALF29836	NL70_06615	cobalt ABC transporter ATP-binding protein	1.56013	0.0717991	0.600761	0.274079	1.35611	0.227737	1.19448	0.431517	1.24703	0.287687	1.54934	0.061626	1.51042	0.066585	1.10876	0.777429
ko02010	ABC transporters	K17207	UPI00004F9158	ALF30046	NL70_07845	D-ribose transporter ATP-binding protein	0.974017	0.755324	0.384673	0.000284857	0.776076	0.0893151	0.493914	0.00103048	0.664051	0.00414202	0.940451	0.48274	0.670866	0.0164924	0.759334	0.0321765
ko02010	ABC transporters	K02062	UPI00004F9190	ALF30140	NL70_08400	thiamine ABC transporter ATP-binding protein	0.734544	NA	0.676261	NA	0.233039	NA	0.646481	NA	0.696828	0.439767	0.732133	0.649473	NA	NA	0.785925	NA
ko02010	ABC transporters	K02020	UPI00004F927D	ALF30904	NL70_11455	molybdate ABC transporter substrate-binding protein	2.04844	0.0989852	1.90171	0.0966547	0.894826	0.843965	2.02518	0.0657677	1.70416	0.237542	4.7949	7.43e-05	0.464391	0.222135	1.80367	0.195806
ko02010	ABC transporters	K02017	UPI00004F927E	ALF30906	NL70_11465	molybdenum ABC transporter ATP-binding protein	1.75667	0.0177321	2.41433	1.62e-05	2.09232	7.05e-05	2.06165	0.0598876	1.32663	0.213026	3.72016	2.62e-07	1.36722	0.00654614	1.57323	0.000767742
ko02010	ABC transporters	K02073	UPI00004F92CF	ALF31059	NL70_12340	ABC transporter substrate-binding protein	1.11563	0.000682818	1.64775	2.42e-08	0.86074	0.000148116	1.36568	6.9e-07	1.37823	1.86e-06	1.12069	0.00488548	1.04647	0.1382	1.03302	0.2005
ko02010	ABC transporters	K10547	UPI00004F92DD	ALF31080	NL70_12465	ABC transporter permease	NA	NA	0.697731	NA	1.20797	NA	0.577491	NA	1.67897	NA	4.46336	NA	NA	NA	1.01996	NA
ko02010	ABC transporters	K02013	UPI00004F9335	ALF31225	NL70_13350	histidinol phosphatase	1.0448	0.726642	0.510428	0.00761108	0.976082	0.872886	0.707009	0.200802	0.505716	NA	1.08768	0.578887	0.767517	0.102493	0.997291	0.983245
ko02010	ABC transporters	K02012	UPI00004F9356	ALF31272	NL70_13600	iron ABC transporter substrate-binding protein	2.33581	1.41e-08	0.653876	2.5e-05	0.574713	2.29e-05	0.659925	4.77e-07	0.561007	3.66e-06	3.93419	2.15e-07	0.819053	0.000890725	0.645558	4.13e-07
ko02010	ABC transporters	K10010	UPI00004F935F	ALF31285	NL70_13670	ATP-binding protein	1.15282	0.416263	1.42441	0.107419	1.46606	0.0688952	1.3005	0.15199	1.22457	0.331819	1.23567	0.230301	1.42331	0.130951	1.52961	0.0235179
ko02010	ABC transporters	K02424	UPI00004F9361	ALF31287	NL70_13680	amino acid ABC transporter substrate-binding protein	1.12701	0.145231	2.52548	2.08e-05	0.771513	0.00388162	1.27001	0.00367231	1.47037	4.71e-05	1.15206	0.0357698	1.12506	0.110204	1.2642	0.0233332
ko02010	ABC transporters	K02015	UPI00004F9364	ALF31292	NL70_13705	iron ABC transporter permease	2.44381	NA	1.42494	NA	NA	NA	NA	NA	NA	NA	6.19187	NA	NA	NA	NA	NA
ko02010	ABC transporters	K02016	UPI00004F9365	ALF31293	NL70_13710	iron ABC transporter substrate-binding protein	2.12057	9.78e-07	0.674558	0.000289179	0.617143	4.62e-05	1.59172	2.28e-05	0.833169	0.00455488	4.92249	1.73e-07	1.11455	0.154917	0.690474	0.00590099
ko02010	ABC transporters	K05815	UPI00004F936D	ALF31743	NL70_13785	glycerol-3-phosphate transporter membrane protein	0.980688	0.878738	0.718735	0.169136	0.474668	0.00925647	0.480816	NA	0.672884	NA	0.785395	0.122364	0.329598	NA	0.805184	0.107183
ko02010	ABC transporters	K16012	UPI00004F93B5	ALF31419	NL70_14495	ABC transporter ATP-binding protein	1.55392	0.0217999	0.529745	0.0132696	0.689481	0.0328767	1.37883	0.00826447	0.877152	0.180621	1.21472	0.0550013	0.526049	0.00271594	0.68347	0.0103759
ko02010	ABC transporters	K16013	UPI00004F93B6	ALF31420	NL70_14500	ABC transporter ATP-binding protein	2.94599	0.124079	0.429844	0.000123941	0.242625	0.000236864	9.83372	0.438146	0.477478	0.000230712	1.07369	0.44543	0.428933	NA	0.4573	0.000536859
ko02010	ABC transporters	K09815	UPI00004F944F	ALF30760	NL70_10640	zinc transporter	1.40295	0.0840538	11.0701	2.24e-08	1.29707	0.117051	1.37744	0.250874	1.45363	0.0310546	1.73683	0.00579391	1.56893	0.104559	0.96019	0.877944
ko02010	ABC transporters	K09972	UPI00005EDF0E	ALF30563	NL70_03660	ABC transporter ATP-binding protein	1.15061	0.117652	0.21219	3.39e-05	0.943388	0.520372	0.953713	0.545645	0.882535	0.156734	1.15861	0.0873242	0.372959	0.00014181	1.0871	0.281449
ko02010	ABC transporters	K10112	UPI00005EDFA5	ALF31281	NL70_13645	sugar ABC transporter ATPase	1.08527	0.166103	0.618288	0.000140701	0.918575	0.14527	0.785877	0.0035988	0.90039	0.0599142	0.991898	0.857764	0.774062	0.00152727	0.794771	0.00253631
ko02010	ABC transporters	K02195	UPI00017509AC	ALF28790	NL70_00460	heme transporter HemC	0.991869	0.958607	0.842899	0.264454	0.706662	0.0205452	0.879734	0.317694	0.726472	0.083663	0.516268	0.0168076	0.311557	NA	1.00877	0.916031
ko02010	ABC transporters	K19340	UPI000198668A	ALF31784	NL70_15385	ABC transporter ATP-binding protein	3.52236	0.0802028	NA	NA	NA	NA	NA	NA	NA	NA	NA	NA	NA	NA	NA	NA
ko02010	ABC transporters	K10236	UPI0002CE7642	ALF31552	NL70_15260	ABC transporter substrate-binding protein	0.870666	0.519346	1.56799	0.0392406	0.979872	0.920038	1.23421	0.388581	1.20801	0.360734	0.589655	0.138909	1.32096	0.406881	1.33532	0.14163
ko02010	ABC transporters	K02010	UPI0003709BEC	ALF31271	NL70_13595	iron ABC transporter ATP-binding protein	1.50447	0.00129446	0.360775	0.000256225	0.81583	0.0529921	1.10646	0.34278	1.83378	0.433555	1.54814	0.00443721	1.01497	0.822393	0.60528	0.00401073
ko02010	ABC transporters	K09817	UPI0006BA56AA	ALF30761	NL70_10645	zinc ABC transporter ATP-binding protein	1.20278	0.15967	2.23405	6.86e-05	3.86347	0.298685	1.83384	0.000986676	1.61262	0.00118307	1.40961	0.0128457	1.87043	0.0156373	2.17084	3.32e-05
ko02010;ko02030	ABC transporters;Bacterial chemotaxis	K10439	UPI00004F8F4D	ALF29171	NL70_02705	ABC transporter substrate-binding protein	1.10125	NA	NA	NA	NA	NA	NA	NA	0.731625	NA	1.19884	NA	0.712075	NA	NA	NA
ko02010;ko02024	ABC transporters;Quorum sensing	K01998	UPI0000057BF0	ALF30154	NL70_08510	ABC transporter permease	0.981767	0.879734	3.81359	0.115459	6.51995	0.247795	5.14744	0.295943	3.97907	0.20327	4.02138	0.308306	2.81744	0.435632	10.5934	0.00143918
ko02010;ko02024	ABC transporters;Quorum sensing	K01996	UPI0000058351	ALF30830	livF	leucine/isoleucine/valine transporter ATP-binding subunit	1.49896	0.187168	NA	NA	0.449259	0.27809	1.26788	0.585763	1.11304	0.750363	1.53495	0.117322	1.54648	NA	1.11537	NA
ko02010;ko02024	ABC transporters;Quorum sensing	K01998	UPI00004F9261	ALF30858	NL70_11175	branched-chain amino acid ABC transporter permease	0.938305	0.838103	1.54295	0.146614	1.05713	0.842293	1.08814	0.777314	1.23877	0.500631	0.900121	0.727098	0.981054	0.946565	1.08894	0.765963
ko02010;ko02024	ABC transporters;Quorum sensing	K01995	UPI00004F9262	ALF31680	NL70_11180	branched-chain amino acid ABC transporter substrate-binding protein	0.933537	0.665216	1.50858	0.00840486	1.32935	0.0679391	1.12563	0.34884	1.18636	0.170634	0.952973	0.719487	1.00474	0.969178	1.28856	0.0453485
ko02010;ko02024	ABC transporters;Quorum sensing	K01999	UPI00004F9374	ALF31745	NL70_13830	amino acid-binding protein	0.378091	0.362552	1.06527	0.941163	0.370065	0.357279	2.58015	0.159623	1.13183	0.886228	1.69342	0.484453	2.46371	0.165769	1.15412	0.868034
ko02010;ko02024	ABC transporters;Quorum sensing	K01999	UPI00004F93E3	ALF31503	NL70_14955	amino acid-binding protein	1.16024	0.256932	1.2394	0.154186	NA	NA	0.658507	0.066378	0.749829	0.0669538	1.3496	0.0115061	1.17054	0.159344	0.75952	0.0489238
ko02010;ko02024	ABC transporters;Quorum sensing	K01997	UPI0001750B6C	ALF30857	NL70_11170	ABC transporter permease	0.87983	0.538927	1.50482	0.0132297	1.32586	0.118297	1.29508	0.133772	1.20303	0.192639	1.03553	0.813226	1.0322	0.842543	1.55034	0.015559
ko02010;ko02024	ABC transporters;Quorum sensing	K01995	UPI0001B962B2	ALF30678	NL70_08505	branched-chain amino acid ABC transporter ATP-binding protein	1.05624	0.226445	0.651118	4.78e-05	0.989254	0.750488	0.530616	0.000115478	0.458986	1.04e-05	0.905143	0.0584424	0.251734	3.34e-07	1.13453	0.179305
ko00250;ko00910;ko01100;ko01110;ko01120;ko01130;ko01230	Alanine, aspartate and glutamate metabolism;Nitrogen metabolism;Metabolic pathways;Biosynthesis of secondary metabolites;Microbial metabolism in diverse environments;Biosynthesis of antibiotics;Biosynthesis of amino acids	K00266	UPI00000DD81B	ALF31683	gltD	glutamate synthase	0.882592	0.000320829	0.968897	0.171028	1.12432	0.000762642	0.309909	1.88e-07	0.933582	0.0844305	0.476383	2.02e-06	0.878819	0.00110226	1.00316	0.855914
ko01501;ko02010;ko02024	beta-Lactam resistance;ABC transporters;Quorum sensing	K15581	UPI00000DD999	ALF31395	NL70_14365	ABC transporter	0.453915	0.192099	0.588977	0.362277	0.701773	0.519185	1.1666	0.801595	2.08441	0.0850914	0.497533	0.266424	0.979643	0.972084	1.2958	0.473525
ko01501;ko01503	beta-Lactam resistance;Cationic antimicrobial peptide (CAMP) resistance	K03585	UPI00004F93F6	ALF31531	NL70_15120	hemolysin D	1.07532	0.0581792	1.81813	0.165463	1.27952	0.217913	2.5058	1.6e-08	1.84221	0.0348467	2.18153	0.00865855	2.4411	1.38e-06	2.39382	9.34e-09
ko01501;ko01503;ko02020;ko03070	beta-Lactam resistance;Cationic antimicrobial peptide (CAMP) resistance;Two-component system;Bacterial secretion system	K12340	UPI0000057EEF	ALF29496	tolC	transporter	0.92117	0.438073	1.15059	0.230026	0.951205	0.673325	0.675453	0.0338177	0.699146	0.0220666	0.895625	0.360374	0.410133	0.0010012	0.574415	0.00437765
ko01053;ko01110;ko01130	Biosynthesis of siderophore group nonribosomal peptides;Biosynthesis of secondary metabolites;Biosynthesis of antibiotics	K01252	UPI000005833E	ALF30847	entB	isochorismatase	6.66235	1.15e-08	0.619696	0.022308	0.480683	0.00938668	2.52057	0.000146121	0.797492	0.302119	52.7811	1.53e-09	0.495951	0.00710214	0.65874	0.0140002
ko01053;ko01110;ko01130	Biosynthesis of siderophore group nonribosomal peptides;Biosynthesis of secondary metabolites;Biosynthesis of antibiotics	K00216	UPI000005CD34	ALF30846	entA	2,3-dihydroxybenzoate-2,3-dehydrogenase	4.47618	NA	NA	NA	NA	NA	35.1229	NA	0.466502	NA	37.2293	NA	116.352	NA	0.400765	NA
ko01053;ko01110;ko01130	Biosynthesis of siderophore group nonribosomal peptides;Biosynthesis of secondary metabolites;Biosynthesis of antibiotics	K02363	UPI00004F925B	ALF30848	entE	enterobactin synthase subunit E	7.30269	NA	NA	NA	NA	NA	1.64011	NA	12.8885	NA	48.69	NA	NA	NA	NA	NA
ko01053;ko01110;ko01130	Biosynthesis of siderophore group nonribosomal peptides;Biosynthesis of secondary metabolites;Biosynthesis of antibiotics	K02364	UPI0001750B6A	ALF30850	entF	condensation protein	7.54216	1.16e-09	NA	NA	0.440124	0.0119985	2.80106	0.000219894	0.881558	0.333041	41.0313	1.02e-07	0.490579	0.032001	0.507216	0.0376736
ko01503	Cationic antimicrobial peptide (CAMP) resistance	K01448	UPI00004F9007	ALF29472	NL70_04450	N-acetylmuramoyl-L-alanine amidase	0.957589	0.828539	0.951454	0.811606	0.707871	0.177761	0.796361	0.274807	0.832672	0.373291	1.20238	0.28681	0.493368	0.025758	1.02594	0.889381
ko01503;ko02020	Cationic antimicrobial peptide (CAMP) resistance;Two-component system	K04771	UPI0006BA3E75	ALF29231	degP	serine peptidase	1.05184	0.267569	1.26941	1.6e-05	1.25731	0.000138797	1.22045	0.000111732	1.21384	0.00224331	1.07201	0.027671	1.63112	3.9e-06	1.19651	0.000190488
ko00020;ko00630;ko01100;ko01110;ko01120;ko01130;ko01200;ko01210;ko01230	Citrate cycle (TCA cycle);Glyoxylate and dicarboxylate metabolism;Metabolic pathways;Biosynthesis of secondary metabolites;Microbial metabolism in diverse environments;Biosynthesis of antibiotics;Carbon metabolism;2-Oxocarboxylic acid metabolism;Biosynthesis of amino acids	K01681	UPI00004F8E5C	ALF28787	NL70_00445	aconitate hydratase	0.741303	0.000882861	0.917702	0.143105	0.947224	0.272969	1.16065	0.0111928	0.955981	0.343007	0.425208	1.15e-05	0.978442	0.634893	0.980444	0.66233
ko00020;ko00190;ko00650;ko01100;ko01110;ko01120;ko01130;ko01200	Citrate cycle (TCA cycle);Oxidative phosphorylation;Butanoate metabolism;Metabolic pathways;Biosynthesis of secondary metabolites;Microbial metabolism in diverse environments;Biosynthesis of antibiotics;Carbon metabolism	K00241	UPI0000057B8C	ALF30235	sdhC	succinate dehydrogenase	0.807105	0.0195704	1.12412	0.0422513	1.01003	0.869463	0.777539	0.0350004	0.845524	0.0181589	0.507364	0.00016967	0.412283	1.56e-05	0.837888	0.0115779
ko00020;ko00190;ko00650;ko01100;ko01110;ko01120;ko01130;ko01200	Citrate cycle (TCA cycle);Oxidative phosphorylation;Butanoate metabolism;Metabolic pathways;Biosynthesis of secondary metabolites;Microbial metabolism in diverse environments;Biosynthesis of antibiotics;Carbon metabolism	K00240	UPI0000057B8F	ALF30233	sdhB	succinate dehydrogenase	0.891631	0.00260604	0.874311	0.000406059	0.969457	0.380516	0.812305	0.000563869	0.869394	0.00827214	0.42551	1.9e-07	0.877175	0.00172039	0.928528	0.025769
ko00020;ko00190;ko00650;ko01100;ko01110;ko01120;ko01130;ko01200	Citrate cycle (TCA cycle);Oxidative phosphorylation;Butanoate metabolism;Metabolic pathways;Biosynthesis of secondary metabolites;Microbial metabolism in diverse environments;Biosynthesis of antibiotics;Carbon metabolism	K00239	UPI00004F91D8	ALF30696	sdhA	fumarate reductase	0.860176	0.00379739	0.949451	0.180576	0.995299	0.912161	1.02063	0.526456	0.954106	0.189232	0.660886	2.38e-05	0.904755	0.0202912	0.82554	0.00101279
ko00020;ko00190;ko00650;ko01100;ko01110;ko01120;ko01130;ko01200	Citrate cycle (TCA cycle);Oxidative phosphorylation;Butanoate metabolism;Metabolic pathways;Biosynthesis of secondary metabolites;Microbial metabolism in diverse environments;Biosynthesis of antibiotics;Carbon metabolism	K00242	UPI00004F91D9	ALF30234	sdhD	succinate dehydrogenase	0.801092	0.0309754	1.20631	0.0578153	0.960746	0.619413	0.803944	0.102933	0.851673	0.0852024	0.520445	0.000728079	0.545942	0.000687973	0.975082	0.731725
ko00020;ko00620;ko01100;ko01110;ko01120;ko01130;ko01200	Citrate cycle (TCA cycle);Pyruvate metabolism;Metabolic pathways;Biosynthesis of secondary metabolites;Microbial metabolism in diverse environments;Biosynthesis of antibiotics;Carbon metabolism	K01676	UPI0000057EE2	ALF30585	NL70_04655	fumarate hydratase	0.952469	0.0191006	0.710189	3e-06	0.92938	0.0276543	0.868477	0.000519448	0.871396	0.00126628	0.645085	1.02e-06	0.916875	0.019563	0.906822	0.00130365
ko00020;ko00620;ko01100;ko01110;ko01120;ko01130;ko01200	Citrate cycle (TCA cycle);Pyruvate metabolism;Metabolic pathways;Biosynthesis of secondary metabolites;Microbial metabolism in diverse environments;Biosynthesis of antibiotics;Carbon metabolism	K01679	UPI00000DD883	ALF30983	fumC	fumarate hydratase	1.52112	2.08e-05	1.28804	0.00115344	1.07882	0.130611	1.38491	0.00056181	1.05159	0.269358	2.29693	7.06e-07	1.04065	0.672686	0.996538	0.946301
ko00020;ko00620;ko01100;ko01120;ko01200;ko01230	Citrate cycle (TCA cycle);Pyruvate metabolism;Metabolic pathways;Microbial metabolism in diverse environments;Carbon metabolism;Biosynthesis of amino acids	K01958	UPI00004F919B	ALF30151	NL70_08480	pyruvate carboxylase	2.43146	0.0214285	2.28712	0.062709	2.28153	0.0735383	1.28745	0.0329786	1.27997	0.00856045	1.14916	0.0956847	0.970468	0.734804	1.2973	0.00664812
ko00010;ko00020;ko00260;ko00280;ko00620;ko00630;ko00640;ko01100;ko01110;ko01120;ko01130;ko01200	Glycolysis / Gluconeogenesis;Citrate cycle (TCA cycle);Glycine, serine and threonine metabolism;Valine, leucine and isoleucine degradation;Pyruvate metabolism;Glyoxylate and dicarboxylate metabolism;Propanoate metabolism;Metabolic pathways;Biosynthesis of secondary metabolites;Microbial metabolism in diverse environments;Biosynthesis of antibiotics;Carbon metabolism	K00382	UPI00004F9064	ALF29644	NL70_05490	dihydrolipoamide dehydrogenase	1.06169	0.264133	1.08717	0.0917418	1.20813	0.0124913	1.20704	0.00242873	1.11907	0.0495297	1.73558	2.11e-06	1.0786	0.14427	0.947969	0.295156
ko00010;ko00020;ko00260;ko00280;ko00620;ko00630;ko00640;ko01100;ko01110;ko01120;ko01130;ko01200	Glycolysis / Gluconeogenesis;Citrate cycle (TCA cycle);Glycine, serine and threonine metabolism;Valine, leucine and isoleucine degradation;Pyruvate metabolism;Glyoxylate and dicarboxylate metabolism;Propanoate metabolism;Metabolic pathways;Biosynthesis of secondary metabolites;Microbial metabolism in diverse environments;Biosynthesis of antibiotics;Carbon metabolism	K00382	UPI00004F93AE	ALF31404	NL70_14415	dihydrolipoamide dehydrogenase	0.379941	NA	0.356709	NA	0.778816	NA	0.974821	NA	0.345732	NA	0.658047	NA	0.444582	NA	0.416808	NA
ko00010;ko00020;ko00620;ko01100;ko01110;ko01120;ko01130;ko01200	Glycolysis / Gluconeogenesis;Citrate cycle (TCA cycle);Pyruvate metabolism;Metabolic pathways;Biosynthesis of secondary metabolites;Microbial metabolism in diverse environments;Biosynthesis of antibiotics;Carbon metabolism	K00627	UPI00000583C9	ALF30728	NL70_10420	acetoin dehydrogenase	1.70914	0.155306	0.594197	0.000990566	1.11975	0.0726521	1.08529	0.222417	1.40031	0.33086	1.3511	0.384617	0.845154	0.03451	1.18515	0.0189718
ko00010;ko00020;ko00620;ko01100;ko01110;ko01120;ko01130;ko01200	Glycolysis / Gluconeogenesis;Citrate cycle (TCA cycle);Pyruvate metabolism;Metabolic pathways;Biosynthesis of secondary metabolites;Microbial metabolism in diverse environments;Biosynthesis of antibiotics;Carbon metabolism	K00627	UPI00004F9065	ALF29645	NL70_05495	branched-chain alpha-keto acid dehydrogenase subunit E2	1.03683	0.0141477	1.15972	8.2e-06	1.17203	0.000148662	1.23502	3.23e-06	1.11108	4.4e-05	1.72349	6.59e-08	1.00826	0.507966	1.18134	3.53e-07
ko00010;ko00020;ko00620;ko01100;ko01110;ko01120;ko01130;ko01200	Glycolysis / Gluconeogenesis;Citrate cycle (TCA cycle);Pyruvate metabolism;Metabolic pathways;Biosynthesis of secondary metabolites;Microbial metabolism in diverse environments;Biosynthesis of antibiotics;Carbon metabolism	K00162	UPI00004F9066	ALF29646	NL70_05500	pyruvate dehydrogenase	0.969712	0.428258	1.12998	0.00235962	1.13921	0.000433253	1.20196	8.52e-05	1.06906	0.0111619	1.66735	3.15e-08	1.01488	0.630374	1.11988	0.0011511
ko00010;ko00020;ko00620;ko01100;ko01110;ko01120;ko01130;ko01200	Glycolysis / Gluconeogenesis;Citrate cycle (TCA cycle);Pyruvate metabolism;Metabolic pathways;Biosynthesis of secondary metabolites;Microbial metabolism in diverse environments;Biosynthesis of antibiotics;Carbon metabolism	K00161	UPI00004F9067	ALF29647	NL70_05505	pyruvate dehydrogenase	1.08798	0.10014	1.24178	0.00473251	1.15339	0.0154278	1.33599	0.000892849	1.17129	0.0137998	1.7915	7.06e-06	0.949273	0.405056	1.1198	0.0526822
ko00910	Nitrogen metabolism	K00459	UPI00004F930C	ALF31159	ncd2	2-nitropropane dioxygenase	1.14246	0.377632	1.30994	0.179873	1.32505	0.217856	1.19557	0.0767031	1.32116	0.0208186	1.15542	0.209935	2.0697	0.000141073	1.13592	0.306745
ko00910	Nitrogen metabolism	K01673	UPI0001750AA5	ALF31732	NL70_13180	carbonic anhydrase	0.788322	0.744197	NA	NA	NA	NA	NA	NA	NA	NA	NA	NA	NA	NA	0.174795	NA
ko00910	Nitrogen metabolism	K02575	UPI0001750B7C	ALF31555	NL70_15275	MFS transporter	0.831293	0.859038	0.0659599	0.201255	0.104161	0.217966	0.0685889	0.202466	0.0786217	0.206747	0.0249297	0.374379	0.0527546	0.195891	0.113548	0.222198
ko00910;ko01120	Nitrogen metabolism;Microbial metabolism in diverse environments	K00368	UPI00000586C9	ALF31586	nirK	nitrite reductase	4.444	5.63e-07	0.640943	0.0139022	NA	NA	0.365627	0.0167023	1.93693	0.000479162	0.321272	0.00117799	0.639947	0.0164601	NA	NA
ko00910;ko01120	Nitrogen metabolism;Microbial metabolism in diverse environments	K02305	UPI00000586D4	ALF31597	norC	cytochrome C	2.47492	2.5e-06	0.0446431	0.000272457	NA	NA	0.44432	0.000596605	1.91231	2.07e-06	0.229279	2.11e-06	0.0805632	NA	NA	NA
ko00910;ko01120	Nitrogen metabolism;Microbial metabolism in diverse environments	K00376	UPI00000DD8C2	ALF31576	nosZ	nitrous-oxide reductase	1.98699	2.36e-08	0.0128485	2.26e-06	0.011389	5.43e-08	0.110691	2.66e-09	0.222578	5.95e-09	0.307976	2.42e-08	0.20765	5.44e-09	NA	NA
ko00910;ko01120	Nitrogen metabolism;Microbial metabolism in diverse environments	K04561	UPI00004F9421	ALF31596	NL70_15510	nitric oxide reductase	1.81735	NA	NA	NA	NA	NA	NA	NA	1.07515	NA	NA	NA	NA	NA	NA	NA
ko00910;ko01120;ko02020	Nitrogen metabolism;Microbial metabolism in diverse environments;Two-component system	K00374	UPI00000586A6	ALF31559	narI	nitrate reductase	0.862988	0.141872	0.721016	0.0898927	0.884525	0.264927	0.278005	0.000170508	0.779257	0.014678	NA	NA	0.370564	0.0880935	0.567262	0.0540815
ko00910;ko01120;ko02020	Nitrogen metabolism;Microbial metabolism in diverse environments;Two-component system	K00371	UPI00004F9405	ALF31557	narH	nitrate reductase	0.687219	6.18e-05	0.542285	8.09e-07	0.77106	6.16e-07	0.533785	8.88e-07	0.961571	0.150221	0.24651	2.96e-08	0.652483	6.26e-07	0.775993	2.61e-06
ko00910;ko01120;ko02020	Nitrogen metabolism;Microbial metabolism in diverse environments;Two-component system	K00373	UPI00004F9406	ALF31558	narJ	nitrate reductase	0.968121	0.804029	0.430527	0.00923026	0.821723	0.202063	0.83146	0.196528	0.955677	0.718651	0.291848	0.00098465	0.539451	0.0082571	0.70824	0.0505296
ko00910;ko01120;ko02020	Nitrogen metabolism;Microbial metabolism in diverse environments;Two-component system	K00370	UPI0006BA45B1	ALF31556	narZ	nitrate reductase	0.827083	0.0136485	0.52215	0.000206456	0.697227	5.2e-05	0.763294	0.00238699	0.87331	0.0154774	0.235433	2.2e-08	0.516478	0.000342409	0.661153	0.000100258
ko00190	Oxidative phosphorylation	K00329	UPI00000583F1	ALF31638	NL70_15750	3-beta hydroxysteroid dehydrogenase	0.868767	2.99e-05	0.952733	0.0308907	0.863129	5.61e-05	0.555846	4.72e-08	0.887051	3.91e-05	0.615244	7.26e-07	0.649633	1.55e-05	1.0183	0.33798
ko00190	Oxidative phosphorylation	K15987	UPI00001B5C31	ALF30567	hppA	pyrophosphatase	1.25112	0.12327	1.54524	0.0189556	1.84339	7.78e-05	1.45666	0.00400845	1.5804	0.00391899	1.31359	0.100734	1.10795	0.278751	1.5774	0.00506715
ko00190;ko01100	Oxidative phosphorylation;Metabolic pathways	K02114	UPI0000057BE9	ALF30160	NL70_08540	ATP synthase F0F1 subunit epsilon	1.07418	0.71839	0.813472	0.435982	1.0859	0.705857	1.04336	0.826499	0.863341	0.509332	0.842888	0.468304	0.995346	0.982542	0.654748	0.162398
ko00190;ko01100	Oxidative phosphorylation;Metabolic pathways	K00340	UPI0000057F65	ALF29388	nuoK	NADH-quinone oxidoreductase subunit K	0.723227	0.00629042	0.790096	0.021078	1.05241	0.457774	0.914671	0.464313	0.863671	0.0857025	0.487904	0.000291155	0.653152	0.00285221	0.696506	0.0063933
ko00190;ko01100	Oxidative phosphorylation;Metabolic pathways	K00335	UPI0000057F6A	ALF29383	nuoF	NADH dehydrogenase	0.771513	0.000915802	0.812335	0.00760084	1.00295	0.932038	0.606058	1.03e-05	0.956426	0.149191	0.491337	2.84e-06	1.04667	0.209084	0.949307	0.0853137
ko00190;ko01100	Oxidative phosphorylation;Metabolic pathways	K00334	UPI0000057F6B	ALF29382	nuoE	NADH dehydrogenase	0.842495	0.000630045	0.781836	3.73e-05	1.09942	0.00687746	0.772291	0.00014068	0.953361	0.0784216	0.508193	2.99e-07	1.05891	0.0808752	0.915404	0.0152445
ko00190;ko01100	Oxidative phosphorylation;Metabolic pathways	K00330	UPI0000057F6F	ALF29378	nuoA	NADH:ubiquinone oxidoreductase subunit A	0.931348	0.0651418	0.919107	0.0443905	0.799769	0.175072	0.877916	0.0782483	0.882405	0.086433	0.62869	0.00033863	0.700562	5.72e-05	0.818908	0.0013852
ko00190;ko01100	Oxidative phosphorylation;Metabolic pathways	K02110	UPI00000580EF	ALF29047	NL70_01970	ATP F0F1 synthase subunit C	0.910448	0.0146983	0.939115	0.0775199	1.01008	0.685772	1.00625	NA	NA	NA	0.845488	0.023431	0.619738	NA	0.980008	0.45477
ko00190;ko01100	Oxidative phosphorylation;Metabolic pathways	K02108	UPI00000DD2A0	ALF29046	NL70_01965	ATP synthase F0F1 subunit A	1.06394	0.559859	1.327	0.139283	1.18922	0.21705	1.36212	0.0137513	1.31197	0.064833	1.34342	0.283571	1.13497	0.457592	1.58708	0.0792519
ko00190;ko01100	Oxidative phosphorylation;Metabolic pathways	K00336	UPI00000DD3E7	ALF29384	nuoG	NADH dehydrogenase	0.84391	3.62e-05	0.949441	0.00804088	1.05648	0.11424	0.347909	8.3e-09	0.937984	0.021854	0.487912	4.77e-08	1.04183	0.0381667	1.09709	0.00829372
ko00190;ko01100	Oxidative phosphorylation;Metabolic pathways	K00337	UPI00000DD3E8	ALF29385	nuoH	NADH:ubiquinone oxidoreductase subunit H	0.77322	0.0388989	1.051	0.0466631	1.07498	0.378554	0.936784	0.545561	0.92497	0.522881	0.535208	0.000340613	0.90674	0.00109113	0.887941	0.27967
ko00190;ko01100	Oxidative phosphorylation;Metabolic pathways	K00339	UPI00000DD3EA	ALF29387	nuoJ	NADH:ubiquinone oxidoreductase subunit J	0.756486	0.0154193	1.10341	0.118205	1.03848	0.670996	0.845419	0.0409454	0.889726	0.184061	0.576331	0.000883931	0.842694	0.0822966	1.03902	0.689535
ko00190;ko01100	Oxidative phosphorylation;Metabolic pathways	K02297	UPI00004F8E42	ALF28747	cyoA	ubiquinol oxidase subunit II	1.28669	0.347221	0.264782	0.000117022	0.218642	7.31e-05	0.676569	0.00974876	NA	NA	0.335973	0.000192996	0.223652	6.95e-05	0.419165	0.000384897
ko00190;ko01100	Oxidative phosphorylation;Metabolic pathways	K00331	UPI00004F8FCB	ALF29379	nuoB	NADH dehydrogenase	0.872287	0.00444065	1.09259	0.0147227	1.22952	0.00190423	0.743748	7.69e-05	1.01201	0.688467	0.579419	6.17e-06	0.999464	0.985538	1.00599	0.880125
ko00190;ko01100	Oxidative phosphorylation;Metabolic pathways	K00332	UPI00004F8FCC	ALF29380	nuoC	NADH dehydrogenase	0.871795	0.0242395	0.845688	0.00966562	1.07955	0.160745	0.916586	0.138471	1.02016	0.649631	0.58073	4.31e-05	1.05266	0.277185	1.09249	0.101714
ko00190;ko01100	Oxidative phosphorylation;Metabolic pathways	K00333	UPI00004F8FCD	ALF29381	nuoD	NADH dehydrogenase	0.877658	0.00255208	0.866957	0.00164389	1.01726	0.558467	0.913146	0.016207	0.966422	0.240732	0.584754	2.33e-06	0.848823	0.00288037	0.951916	0.113445
ko00190;ko01100	Oxidative phosphorylation;Metabolic pathways	K00338	UPI00004F8FCF	ALF29386	nuoI	NADH dehydrogenase	0.932472	0.526901	1.17428	0.11671	1.18151	0.107339	0.552927	0.00332078	1.19689	0.0877909	0.599491	0.00581899	1.13018	0.243046	1.05086	0.615011
ko00190;ko01100	Oxidative phosphorylation;Metabolic pathways	K00341	UPI00004F8FD0	ALF29389	nuoL	NADH:ubiquinone oxidoreductase subunit L	0.894875	0.00302999	1.15016	0.00122213	0.998768	0.985255	0.977553	0.745894	0.933389	0.329279	0.592779	6.22e-05	0.75663	5.52e-05	1.30045	2.62e-05
ko00190;ko01100	Oxidative phosphorylation;Metabolic pathways	K00342	UPI00004F8FD1	ALF29390	nuoM	NADH-quinone oxidoreductase chain 13	0.80589	6.09e-05	1.02642	0.121226	1.01025	0.762964	0.977378	0.519421	0.922468	0.00258038	0.586609	7.22e-06	0.817767	2.4e-05	0.996158	0.962314
ko00190;ko01100	Oxidative phosphorylation;Metabolic pathways	K00343	UPI00004F8FD2	ALF29391	nuoN	NADH:ubiquinone oxidoreductase subunit N	0.951993	0.616928	1.05543	0.555633	1.24301	0.0342467	0.974011	0.780728	0.866325	0.220373	0.63386	0.00250735	0.356235	0.00018738	1.04402	0.646208
ko00190;ko01100	Oxidative phosphorylation;Metabolic pathways	K02113	UPI00004F91A4	ALF30679	NL70_08560	ATP synthase F0F1 subunit delta	1.08669	0.330717	1.11663	0.208715	0.931148	0.435021	1.20321	0.052311	1.1788	0.11831	1.20888	0.0752556	1.5473	0.00102987	1.15283	0.11064
ko00190;ko01100;ko02020	Oxidative phosphorylation;Metabolic pathways;Two-component system	K00404	UPI0000058102	ALF29030	ccoN	peptidase S41	1.20108	0.00320402	0.58669	0.000189799	0.582147	3.85e-05	0.555664	0.000150714	0.614739	2.32e-05	0.475199	6.51e-06	0.518836	0.000331196	0.640762	0.0111827
ko00190;ko01100;ko02020	Oxidative phosphorylation;Metabolic pathways;Two-component system	K00405	UPI0000058103	ALF29029	ccoO	peptidase S41	1.15572	0.0421716	0.369531	4.66e-05	0.449019	0.000214659	0.497595	0.000461807	0.527158	0.000278992	0.341894	4.12e-05	0.437065	0.000167104	0.282888	2.4e-05
ko00190;ko01100;ko02020	Oxidative phosphorylation;Metabolic pathways;Two-component system	K00426	UPI00000AF3F9	ALF31417	cydB	cytochrome d ubiquinol oxidase subunit 2	0.93305	0.409675	0.866112	0.106433	0.935747	0.469121	0.641234	0.149999	0.64089	0.0448331	0.660201	0.114912	0.574487	0.013915	0.650928	0.00211435
ko00190;ko01100;ko02020	Oxidative phosphorylation;Metabolic pathways;Two-component system	K00411	UPI00000AF470	ALF29973	NL70_07410	ubiquinol-cytochrome C reductase	1.19764	0.0236097	0.841258	0.061085	0.78013	0.128904	0.790282	0.0300963	0.936538	0.383217	0.570041	0.00108908	0.764925	0.0274996	0.808724	0.0303728
ko00190;ko01100;ko02020	Oxidative phosphorylation;Metabolic pathways;Two-component system	K00407	UPI00000DD291	ALF29028	ccoQ	nitrogen fixation protein FixQ	1.14001	0.0134978	0.59251	0.00010259	0.619474	0.000196266	0.536616	0.00357856	0.485157	6.43e-05	0.423952	0.000254628	0.366574	0.000175915	0.547227	7.24e-06
ko00190;ko01100;ko02020	Oxidative phosphorylation;Metabolic pathways;Two-component system	K00412	UPI00000DD60B	ALF29972	NL70_07405	cytochrome B	0.962558	0.70736	0.7585	0.0541974	0.703628	0.0215941	0.693931	0.0195584	0.673187	0.0136633	0.466583	0.00156378	0.518621	0.0022795	0.691041	0.0205314
ko00190;ko01100;ko02020	Oxidative phosphorylation;Metabolic pathways;Two-component system	K00425	UPI00000DD983	ALF31418	cydA	cytochrome d terminal oxidase subunit 1	0.978263	0.567625	0.844023	0.0170663	0.829342	0.0039478	1.05624	0.602351	0.706996	0.000561131	0.829231	0.0111392	0.626715	7.65e-05	0.730128	0.0132546
ko00190;ko01100;ko02020	Oxidative phosphorylation;Metabolic pathways;Two-component system	K00406	UPI00004F8EF9	ALF29027	ccoP	cytochrome Cbb3	1.00093	0.986609	0.384599	2.4e-05	0.558006	0.000143474	0.452536	4.24e-05	0.581067	0.000186391	0.317641	1.53e-05	0.49425	0.000105589	0.262738	1.82e-05
ko00190;ko01100;ko02020	Oxidative phosphorylation;Metabolic pathways;Two-component system	K00413	UPI00004F9130	ALF29971	NL70_07400	ribosomal protein P2	0.905537	0.0986219	0.589242	1.16e-05	0.840217	0.00677011	0.841798	0.00496582	0.922069	0.000769108	0.466683	2.02e-08	0.925658	4.55e-06	0.503877	3.24e-05
ko00190;ko00860;ko01100;ko01110;ko02020	Oxidative phosphorylation;Porphyrin and chlorophyll metabolism;Metabolic pathways;Biosynthesis of secondary metabolites;Two-component system	K02259	UPI00000DD3D7	ALF29365	NL70_03845	heme A synthase	0.941881	0.0714314	0.950293	0.647738	0.817854	0.0453983	0.887939	0.00775106	0.813666	0.00195601	0.606505	0.00040544	0.60906	6.51e-06	0.879612	0.0109684
ko00190;ko03018	Oxidative phosphorylation;RNA degradation	K00937	UPI00000DD3B7	ALF30564	ppk	polyphosphate kinase	0.849071	0.466012	0.63969	0.115284	0.686133	0.154163	0.948787	0.801294	0.959017	0.844077	0.990087	0.960586	0.799578	0.335362	0.872676	0.545908
ko00230	Purine metabolism	K01139	UPI00004F8F80	ALF29261	NL70_03220	GTP pyrophosphokinase	1.01605	0.760557	1.29489	0.263897	1.00407	0.928447	1.72312	0.216948	1.33645	0.57893	0.899971	0.0459661	0.718695	0.00137339	0.905322	0.0701845
ko00230	Purine metabolism	K01524	UPI0001B4A0FB	ALF31739	NL70_13665	exopolyphosphatase	0.546936	0.508599	0.544036	0.483671	0.885885	0.85514	0.169497	0.213008	0.290904	0.289551	0.308501	0.301408	0.250898	0.25665	0.538364	0.50189
ko00230;ko00250;ko01100;ko01110;ko01130	Purine metabolism;Alanine, aspartate and glutamate metabolism;Metabolic pathways;Biosynthesis of secondary metabolites;Biosynthesis of antibiotics	K01756	UPI00004F8FE3	ALF29414	NL70_04130	adenylosuccinate lyase	0.842823	0.0414919	0.916422	0.244408	0.923516	0.271269	0.797058	0.0165052	0.780707	0.0114834	0.783657	0.0160532	0.662131	0.00148694	0.797468	0.0158256
ko00230;ko00250;ko01100;ko01110;ko01130	Purine metabolism;Alanine, aspartate and glutamate metabolism;Metabolic pathways;Biosynthesis of secondary metabolites;Biosynthesis of antibiotics	K00764	UPI00017509B3	ALF30531	NL70_02250	amidophosphoribosyltransferase	1.30293	0.349471	0.715987	0.00126839	1.18246	0.234406	1.49751	0.109801	0.990898	0.875609	1.70253	0.0273835	1.28271	0.332425	1.40151	0.106699
ko00230;ko01100	Purine metabolism;Metabolic pathways	K01487	UPI00004F8EF5	ALF29021	NL70_01835	guanine deaminase	1.27796	0.458916	1.66593	0.10821	1.23049	0.518162	1.70849	0.115473	1.54467	0.179068	1.63088	0.159752	1.6299	0.164957	1.30392	0.436461
ko00230;ko01100	Purine metabolism;Metabolic pathways	K01486	UPI0001B8E5FA	ALF31307	NL70_13805	adenine deaminase	1.17459	0.393815	0.356782	0.0568568	0.855091	0.483	1.06106	0.773747	0.73601	0.221383	0.983825	0.935453	0.813553	0.380629	0.652519	0.121885
ko00230;ko01100;ko01110	Purine metabolism;Metabolic pathways;Biosynthesis of secondary metabolites	K00769	UPI0000057E96	ALF29579	NL70_05085	xanthine phosphoribosyltransferase	0.478827	NA	NA	NA	NA	NA	11.9883	NA	NA	NA	0.589726	NA	NA	NA	NA	NA
ko00230;ko01100;ko01110;ko01130	Purine metabolism;Metabolic pathways;Biosynthesis of secondary metabolites;Biosynthesis of antibiotics	K01952	UPI000021CAD3	ALF29409	NL70_04095	phosphoribosylformylglycinamidine synthase	1.05578	0.348888	0.666147	1.12e-05	1.19966	0.00671381	1.01138	0.889754	1.052	0.208082	1.0484	0.439108	1.12169	0.0776048	0.959807	0.0776575
ko00230;ko01100;ko01120	Purine metabolism;Metabolic pathways;Microbial metabolism in diverse environments	K13481	UPI00004F8EF0	ALF30520	NL70_01810	FAD-binding molybdopterin dehydrogenase	0.617514	NA	NA	NA	NA	NA	NA	NA	NA	NA	NA	NA	NA	NA	NA	NA
ko00230;ko01120	Purine metabolism;Microbial metabolism in diverse environments	K14977	UPI00000DD284	ALF29015	ylbA	hypothetical protein	1.25126	0.260675	0.905861	0.700018	1.12191	0.599088	0.804696	0.413882	1.10475	0.661611	0.78545	0.339793	0.707784	0.198498	0.503976	0.0593297
ko00230;ko00760;ko01100	Purine metabolism;Nicotinate and nicotinamide metabolism;Metabolic pathways	K01239	UPI0001750B47	ALF30838	NL70_11070	nucleoside hydrolase	1.18802	0.215342	1.18285	0.282576	1.23942	0.132896	1.77919	0.0012484	1.39044	0.0347074	1.57688	0.00657751	1.59389	0.00685363	1.15911	0.316085
ko00230;ko00240;ko01100	Purine metabolism;Pyrimidine metabolism;Metabolic pathways	K00525	UPI0001B4837E	ALF30592	NL70_05075	ribonucleotide-diphosphate reductase subunit alpha	0.844546	0.716981	1.12154	0.770129	0.880227	0.786396	0.58312	0.322588	0.883291	0.791864	0.833408	0.704504	0.688163	0.463503	0.907374	0.840648
ko00230;ko00240;ko01100;ko03030;ko03430;ko03440	Purine metabolism;Pyrimidine metabolism;Metabolic pathways;DNA replication;Mismatch repair;Homologous recombination	K02340	UPI00000DD78E	ALF30363	holA	DNA polymerase III subunit delta	1.27739	0.300568	1.27317	0.341154	1.8112	0.00849913	1.55017	0.0260732	1.36183	0.104133	1.69763	0.0177642	1.32567	0.134164	1.64195	0.0314055
ko00230;ko00240;ko01100;ko03030;ko03430;ko03440	Purine metabolism;Pyrimidine metabolism;Metabolic pathways;DNA replication;Mismatch repair;Homologous recombination	K02342	UPI00000DD798	ALF30376	NL70_09820	DNA polymerase III subunit epsilon	1.32021	0.0336707	0.347984	0.00269679	1.43791	0.00748394	0.952062	0.68422	1.24353	0.0884511	1.14506	0.268228	0.877267	0.312129	0.9506	0.744673
ko00230;ko00240;ko01100;ko03030;ko03430;ko03440	Purine metabolism;Pyrimidine metabolism;Metabolic pathways;DNA replication;Mismatch repair;Homologous recombination	K02343	UPI00004F8E3D	ALF28741	NL70_00165	DNA polymerase III subunits gamma and tau	1.10945	0.0290585	1.17148	0.0409855	1.274	0.000133448	1.67828	0.0138182	1.27092	0.00361189	1.26139	0.175583	0.991253	0.858066	1.14423	0.00567076
ko00230;ko00240;ko01100;ko03030;ko03430;ko03440	Purine metabolism;Pyrimidine metabolism;Metabolic pathways;DNA replication;Mismatch repair;Homologous recombination	K02342	UPI00004F9423	ALF31609	NL70_15580	DNA polymerase III subunit epsilon	1.24001	0.0289656	0.468617	NA	0.913654	0.201718	1.05773	0.455127	0.748843	0.0109141	1.05419	0.666823	0.766018	0.0745047	0.682517	0.0230663
ko00230;ko00240;ko01100;ko03030;ko03430;ko03440	Purine metabolism;Pyrimidine metabolism;Metabolic pathways;DNA replication;Mismatch repair;Homologous recombination	K02337	UPI0002D12908	ALF29399	NL70_04025	DNA polymerase III subunit alpha	1.20325	0.19027	0.387714	3.1e-06	1.59125	0.170934	0.928313	0.274375	2.33589	0.0225147	1.07713	0.50709	0.571233	0.00113715	1.07212	0.209729
ko00920;ko02010	Sulfur metabolism;ABC transporters	K02048	UPI00000DD56D	ALF30621	NL70_06450	thiosulfate transporter subunit	1.2447	0.00141801	1.74243	1.01e-05	0.719704	0.00139997	1.1456	0.0207247	0.969844	0.521316	1.05507	0.283731	1.10399	0.0596038	0.890066	0.0476569
ko00920;ko02010	Sulfur metabolism;ABC transporters	K02048	UPI00004F8E62	ALF28800	NL70_00515	sulfate transporter subunit	1.10089	0.488948	1.85718	0.00321171	1.11578	0.430366	1.03516	0.8149	1.33426	0.100215	0.748903	0.239698	1.07455	0.7806	0.672975	0.0543487
ko00920;ko01100;ko01120;ko02020	Sulfur metabolism;Metabolic pathways;Microbial metabolism in diverse environments;Two-component system	K08738	UPI00000DD875	ALF31696	NL70_11830	cytochrome C	1.81216	0.006611	0.175525	0.000140979	NA	NA	0.109082	9.03e-05	0.458964	0.00902924	0.489976	0.00204405	0.151479	0.00411771	0.0484207	NA
ko00920;ko01100;ko01120;ko02020	Sulfur metabolism;Metabolic pathways;Microbial metabolism in diverse environments;Two-component system	K08738	UPI00004F8E40	ALF28746	NL70_00190	cysteine desulfurase	0.987273	0.669066	0.851093	0.00182581	0.859484	0.00330868	0.847942	0.00519542	0.908351	0.0188252	0.594334	9.61e-06	0.811246	0.000696101	0.775704	0.000252351
ko00730;ko01100	Thiamine metabolism;Metabolic pathways	K00949	UPI0000057C0A	ALF30138	thiN	thiamine pyrophosphokinase	1.23582	NA	1.37592	NA	1.20607	NA	1.0036	NA	1.10998	NA	1.0725	NA	0.984331	NA	0.393837	NA
ko00730;ko01100	Thiamine metabolism;Metabolic pathways	K00788	UPI0000057C34	ALF30102	thiE	thiamine-phosphate pyrophosphorylase	1.02812	0.935317	0.725049	0.435059	0.417434	0.0611937	0.376594	0.0492394	0.377181	0.0491774	0.38841	0.0523759	0.438715	0.0686017	0.377198	0.0491767
ko00730;ko01100	Thiamine metabolism;Metabolic pathways	K00788	UPI00004F8E99	ALF28878	NL70_01005	thiamine-phosphate pyrophosphorylase	0.240665	0.122704	0.340081	0.17764	0.151938	0.150707	0.689498	0.619747	0.931412	0.909687	0.725401	0.601278	1.46699	0.321613	0.317774	0.159275
ko00730;ko01100	Thiamine metabolism;Metabolic pathways	K03149	UPI00004F8E9A	ALF28879	thiG	thiazole synthase	0.546583	0.042963	0.754031	NA	NA	NA	0.370645	NA	0.298401	NA	1.39078	0.263636	1.32808	0.405538	0.609973	NA
ko00730;ko01100	Thiamine metabolism;Metabolic pathways	K03153	UPI00004F8E9B	ALF28881	NL70_01020	thiamine biosynthesis protein thio	1.22089	NA	NA	NA	NA	NA	NA	NA	1.23183	NA	1.2708	NA	0.833596	NA	0.867369	NA
ko00730;ko01100;ko04122	Thiamine metabolism;Metabolic pathways;Sulfur relay system	K04487	UPI0000057EFD	ALF30582	iscS	cysteine desulfurase	1.08027	0.432696	1.19248	0.0820612	1.54106	0.118074	1.78706	0.231529	1.11145	0.299505	1.23473	0.14305	2.38741	0.120499	1.06526	0.491402
ko00730;ko00900;ko01100;ko01110;ko01130	Thiamine metabolism;Terpenoid backbone biosynthesis;Metabolic pathways;Biosynthesis of secondary metabolites;Biosynthesis of antibiotics	K01662	UPI0001B4A0F8	ALF29086	dxs	1-deoxy-D-xylulose-5-phosphate synthase	0.539122	0.0112077	0.588472	0.00512738	1.00666	0.951468	1.00601	0.981414	0.754783	0.0445641	0.634741	0.0218465	0.774378	0.0871208	0.898199	0.378875
ko02020	Two-component system	K13584	UPI0000057C92	ALF30018	ctrA	chemotaxis protein CheY	1.20551	0.0370953	0.479009	0.000482794	0.920374	0.345626	0.792525	0.034816	1.01817	0.823333	1.03989	0.616389	0.92575	0.38683	0.730942	0.0165128
ko02020	Two-component system	K04751	UPI0000057EBC	ALF29545	glnB	nitrogen regulatory protein P-II 1	1.14889	0.0399603	1.91059	2.28e-05	1.10398	0.115067	1.39461	0.000678054	1.3365	0.000874936	1.08157	0.206483	1.32992	0.00109161	1.23887	0.0100725
ko02020	Two-component system	K07716	UPI0000058016	ALF29235	pleC	histidine kinase	NA	NA	8.37298	NA	0.666421	0.0987205	0.915942	0.910441	0.739225	0.459903	0.448775	0.0412022	NA	NA	1.583	0.636925
ko02020	Two-component system	K00990	UPI00000581F0	ALF28830	glnD	protein-PII uridylyltransferase	1.96507	0.041524	0.837176	0.404772	1.66153	0.0976468	1.70963	0.00868392	1.43307	0.0686068	1.30186	0.148177	1.06742	0.721283	1.1754	0.365857
ko02020	Two-component system	K13589	UPI0000058321	ALF30871	cpdR	MFS transporter	1.09158	0.0052431	1.25439	0.00631463	0.958779	0.309078	0.512155	0.0021287	0.716489	0.119378	0.861073	0.43589	0.612924	0.0257351	0.966939	0.338419
ko02020	Two-component system	K01644	UPI000005871F	ALF30965	citE	aldolase	1.10331	0.386988	1.17097	0.334648	1.09988	0.530741	1.4591	0.0203931	1.55494	0.0520388	1.24496	0.298439	1.36655	0.00766913	1.22934	0.148632
ko02020	Two-component system	K07657	UPI00000DD7CD	ALF30436	phoB	chemotaxis protein CheY	1.45874	0.029625	NA	NA	0.898823	0.686685	1.45833	0.033187	1.40349	0.0121193	1.10381	0.286261	1.48988	0.00186593	1.05352	0.762145
ko02020	Two-component system	K03092	UPI00004F8E7E	ALF28839	NL70_00760	RNA polymerase sigma54 factor	NA	NA	NA	NA	NA	NA	2.31374	NA	1.87012	NA	1.27997	NA	NA	NA	1.36507	NA
ko02020	Two-component system	K07636	UPI00004F8ED9	ALF28980	phoR	histidine kinase	1.77519	0.508009	2.10239	0.388857	2.78345	0.168331	0.352231	0.362278	2.52839	0.352713	1.83026	0.484439	0.253607	0.29918	4.79203	0.0143974
ko02020	Two-component system	K07684	UPI00004F8EEB	ALF29012	narL	LuxR family transcriptional regulator	0.865813	0.661394	0.371793	NA	0.631391	0.248408	0.649962	0.451758	0.655924	0.278197	0.624033	0.43099	NA	NA	0.359478	0.0616177
ko02020	Two-component system	K11357	UPI00004F8F5D	ALF29199	divJ	histidine kinase	1.96559	NA	NA	NA	NA	NA	2.44911	NA	1.04215	NA	0.0559979	NA	1.83495	NA	NA	NA
ko02020	Two-component system	K07708	UPI00004F9061	ALF29636	glnL	ATPase	1.57595	0.109254	1.09687	0.762918	0.801722	0.54224	3.13587	0.000440983	1.88781	0.175312	2.39652	0.0363855	2.33425	0.00518892	1.7153	0.286946
ko02020	Two-component system	K14980	UPI00004F922A	ALF30396	chvG	histidine kinase	1.28075	0.271926	1.67747	0.0195253	1.59011	0.0570921	1.01248	0.942842	1.16255	0.165263	1.1285	0.327983	0.932579	0.558366	1.31998	0.0232157
ko02020	Two-component system	K02313	UPI0001750B13	ALF28713	dnaA	chromosomal replication initiation protein	0.858039	8.26e-05	0.145859	9.48e-09	0.999601	0.985317	0.778366	0.00196042	0.64006	8.07e-07	0.813944	0.000820139	0.418808	1.01e-07	0.993994	0.715984
ko02020	Two-component system	K02488	UPI000198781D	ALF29589	NL70_05140	diguanylate cyclase	1.2102	NA	NA	NA	NA	NA	NA	NA	0.545248	NA	NA	NA	0.892249	NA	NA	NA
ko02020	Two-component system	K13587	UPI0001B9E8A2	ALF30590	cckA	histidine kinase	0.87199	0.57679	0.738051	0.297769	0.998944	0.99669	0.66621	0.137742	0.794082	0.42765	0.646947	0.127239	0.812407	0.46921	1.10347	0.677253
ko02020	Two-component system	K15011	UPI0006BA4268	ALF28822	regB	ATPase	0.242913	0.295952	0.776442	0.824335	1.66407	0.580833	1.02364	0.982461	1.52308	0.636943	1.47861	0.625812	1.36627	0.722165	1.68293	0.575567
